# Supplementary material for: Transcriptome sequencing and development of an expression microarray platform for the domestic ferret
Source: BMC Genomics. 2010 Apr 19;11:251. doi: 10.1186/1471-2164-11-251 (PMC2873475; doi:10.1186/1471-2164-11-251)
Supplement: Additional file 2 — Table S1. Ferret transcriptome and microarray details. ID_REF - microarray probe identifier, GeneSymbol - gene name abbreviation, GeneName - full gene name, ProbeSeqeunce - the 60 base pair oligonucleotide constituting the individual microarray probe, ProbeType - sub-categorization of probes, depending on the source sequence. Ferret-Seq1 and Ferret_seq2 probes were generated from the parallel sequencing described here, Ferret_EST_GB and ferret_mRNA_GB sequences were obtained from NCBI. SourceSequence - the sequence used to design Ferret_seq1 and Ferret_seq2 category probes. SourceAccesion - accession number of the sequence used to design probes from the Ferret_EST_GB and Ferret_mRNA_GB [file 1471-2164-11-251-S2.XLSX]

## Sheet: Sheet1
ID_REF	GeneSymbol	GeneName	ProbeSeqeunce	ProbeType	SourceSequence	SourceAccesion
CUST_1_PI408125288	LAMP2	Lysosome-associated membrane glycoprotein 2 OS=Homo sapiens	CACAAAAGAGTATCTGTGTGAAAAAGATAAAACTTCCACCACTGTGGTGCCCATCACCTC	Ferret_Seq1	GGTTGGCAGTGCTGTGGTCGGTGGTCTGCGGTTCTCTCGGCTGGATTCCGGCAAGCCTTTTCCCTGGTGTCGCTGCTGCTGTTGCCGTCGCCGCCGCCACCTCTACTCCGACCAGCCGCCGCCTGCTTTGCGGAATCATGGTGTGCTTCCGCCTCTCCCCGGTTCCGGGCACTGGGCTCGTTCTGCTCTGCCTCGTCCTGGGAGCGGTCTCATCTTATGCATTGGAATTTAATGTGACAGACTCAGAAAAAGCCGTTTGCCTTTTTGCAAAATGGCAGATGAATTTCACAATACGCTATGAGACTACAAACAAAACTTACAAAACTGTAACCATTTCCGACTTCAGCACTGCATCATATAATGGAAGCGTTTGTGGGGATGATCAGAACAATCCCAAAA…
CUST_10_PI408125288	Rpl10a	60S ribosomal protein L10a OS=Rattus norvegicus	GATGAAGTGAAGTCTACCATCAAATTCCAGATGAAGAAGGTGCTGTGTCTAGCAGTGGCT	Ferret_Seq1	GCTCTTTTTCCGGTTACTGCGGCGCGAGAATCATGAGCAGCAAAGTGTCCCGCGACACCCTGTACGAGGCGGTGCGGGAAGTCCTGCACGGGAACCAGCGCAAGCGCCGGAAGTTTTTGGAGACGGTGGAGCTGCAGATCAGCCTGAAGAACTACGACCCTCAGAAGGACAAACGCTTCTCGGGCACCGTCAGGCTTAAGTCCACTCCCCGCCCCAAGTTCTCCGTGTGTGTTTTGGGGGACCAGCAGCACTGTGATGAGGCCAAGGCAGTGGATATTCCCCACATGGACATTGAGGCGCTGAAGAAACTCAACAAGAATAAGAAGTTAGTCAAGAAGCTGGCCAAGAAGTATGATGCCTTTTTGGCTTCAGAATCTCTGATCAAGCAGATCCCACGAA…
CUST_100_PI408125288	CYP3A12	Cytochrome P450 3A12 OS=Canis familiaris	AGCATGGATGTGATTACCAGCACATCATTTGGAGTGAACATTGATTCCCTCAACAACCCA	Ferret_Seq1	GGGTGAGAGGGGAAGCTCCGCACCCACAAGCCAGCAAGGACTAACACACACTGCTGAACGGAAGCAGAGAGAATTCACAGAGGAAAAGTGGCCATGGACCTGATTCCAAGCTTTTCCATGGAAACCTGGCTTCTCCTGGCTATCAGCCTGGTCCTCCTCTATCTATATGGGACCTCCACACATGGACTTTTTAAGAAGCTGGGAATTCCTGGGCCCAAACCTCGGCCTTTTGTGGGAACTGCTCTGGCCTACCGTAAGGGTATTTTTGCTTTTGACACGGAATGTTTTAGAAAGTATGGAAGAATGTGGGGGATTTATGATGGGCGACAACCTGTGTTGGCTATCATGGATCCGGACATGATCAAAACAGTACTAGTGAAAGAATGTTACTCTGTCTTC…
CUST_1000_PI408125288	UGT2B4	UDP-glucuronosyltransferase 2B4 OS=Homo sapiens	TCTTTCCCTCCGTCCTATGTGCCTGTTATTTTGTCAGAATTAAGTGGTCAAATGACATTC	Ferret_Seq1	ATTTTGGACATATTTTTCACAAATGCAAGAAATTATGTGGAAATTTTCTGACTGTCTTCAAAAGCTCTGTGAAGATGCAGTTTTGAACAGGAAGCTCATGACCAAACTACAAGAATCGAGGTTTGATGTCATTCTTGCAGACACCGTTGGACCCTGTGGTGAGCTGCTGGCTGAGCTACTTAGAATACCTTTAGTGTACAGTCTTCGCTTCTCTCCTGGCTATGCATTTGAAAAGCAAAGCGGAGGACTTTCTTTCCCTCCGTCCTATGTGCCTGTTATTTTGTCAGAATTAAGTGGTCAAATGACATTCA
CUST_10001_PI408125288	MED4	Mediator of RNA polymerase II transcription subunit 4 OS=Homo sapiens	CCAAATCACAGTAATGACTTTTTGTTTGGAACCTCCGGGGCATAATAAAAGAAAAATAGA	Ferret_Seq1	tcagCTACTAGACCTAGGCTGTCACTCACATTTTTGATTCCTGGCCTTAAAAAAATATTTACTTCAGATTCTGTGCATGAGGGGAAGAGTAATTAAGAAGTAAATTAATTATTGGTAGAACTATTATTACATATTCTTCTTTCTTTTCTTACAGATGTCCTTGCTCCACAGTATCCATGGCAGTCAAATGACATGTCAATGAATATGTTACCACCAAATCACAGTAATGACTTTTTGTTTGGAACCTCCGGGGCATAATAAAAGAAAAAtagaag
CUST_10004_PI408125288	Znf382	Zinc finger protein 382 OS=Rattus norvegicus	CAGGGGAGAAAGCCTATGAATGTACTCAGTGTGGAAGTGCTTTTAGAAAGAGTCATACCT	Ferret_Seq1	ATGAGAAACCTTATGTCTGCAATCAATGTGGAAAAGCTTTCCGTCAAAAGACAGCCCTCACTCTTCATGAGAAAACACATATAGAAGGGAAGCCCTACATTTGTATGGATTGTGGGAAGTCCTTCCGCCAGAAGGCAACTCTCACTAGACATCACAAAACACATACAGGGGAGAAAGCCTATGAATGTACTCAGTGTGGAAGTGCTTTTAGAAAGAGTCATAcctc
CUST_10005_PI408125288	XPO4	Exportin-4 OS=Homo sapiens	GTGATAAATCAAGAAAACTTTCAGCAGATGTGTCAACAAGAGGAAGTCAAGCAGGAAATC	Ferret_Seq1	ATTTGCAAGCCGAAGCCCACCTCTGAATTTCTTGTCAAGTCCTGTGCAGAGGACATTAATGAAGGCTCTTGTTTTGGGAGGTTTTGCACATATGGACACAGAAACCAAACAGCAGTATTGGACAGAGGTTCTTCAGCCACTTCAGCAGCGATTCTTAAGAGTGATAAATCAAGAAAACTTTCAGCAGATGTGTCAACAAGAGGAAGTCAAGCAGGAAATc
CUST_10006_PI408125288	XPO4	Exportin-4 OS=Homo sapiens	TAAGAGTGATAAATCAAGAAAACTTTCAGCAGATGTGTCAACAAGAGGAAGTCAAGCAGG	Ferret_Seq1	ATTTGCAAGCCGAAGCCCACCTCTGAATTTCTTGTCAAGTCCTGTGCAGAGGACATTAATGAAGGCTCTTGTTTTGGGAGGTTTTGCACATATGGACACAGAAACCAAACAGCAGTATTGGACAGAGGTTCTTCAGCCACTTCAGCAGCGATTCTTAAGAGTGATAAATCAAGAAAACTTTCAGCAGATGTGTCAACAAGAGGAAGTCAAGCAGGAAATc
CUST_1001_PI408125288	TF	Serotransferrin OS=Homo sapiens	AAGTGAACCACTGGAACATCTGAAATTATCGCTTGACCCTGATTCCCACAGTAGTCACTG	Ferret_Seq1	GGCAGAAGCCCACAGGTCTGTGCTCCCGGCTCCTAGACACAGACCCAGGAAGATGAGGCTTGCTGTCCGCACCCTGCTGGCCTGCGCGGTCCTGGGGCTGTGTCTGGCTGTCTCCCCTGAGAAAACTGTGAGATGGTGCACGGTCTCAAATCATGAGGCCAGTAAGTGTTCCAGTTTCATGGAAAATATGAAAACTGTCCTTGAAAATGGTCCTTTTGTCAGCTGTGTGAAGAAAACCTCCTACCTTGAGTGCATCAAGGCCATTTGGGCAAATGAAGCAGATGCTGTGACACTGGATGCAGGCTTGGTGTTTGAGGCGGGCCTGAATCCCTACAACCTAAAGCCTGTAGTGGCAGAGTTCTATGAGTCAGGAGGAGATCAAAAAACCCAGTATTATGC…
CUST_10010_PI408125288	ERH	Enhancer of rudimentary homolog OS=Homo sapiens	GCCCCTTCTATCACATAGTGATATCAGTCAGTTTGTTTGATTTTATTGACGATCTGGCAC	Ferret_Seq1	AAGTTTGGCGCGATGTCTCACACCATTTTGCTGGTACAGCCTTACCAAGAAGGCCAGAAGGCAGAACTTACGCTGACTATGAATCTGTGAATGAATGCATGGAGGGTGTTTGTAAAATGTATGaagaacatctgaagagaatgaatccaacagccccttctatcacatagtgatatcagtcagtttgtttgattttattgacgatctggcacg
CUST_10011_PI408125288	Mpp5	MAGUK p55 subfamily member 5 OS=Mus musculus	TCAGCCAGCAAATAGGAAAAGACCTATCATTTTGATTGGTCCACAGAACTGTGGCCAGAA	Ferret_Seq1	AAAGGGAAGCCATGAAGCAAACCATAGAAGAAGACAAGGAGCCAGAAAAATCAGGAAAACTGTGGTGTGCAAAGAAGAATAAAAAGAAGAGGAAAAAGGTTTTATATAATGCCAATAAAAATGATGATTATGACAATGAAGAGATCTTAACTTATGAGGAAATGTCACTTTATCATCAGCCAGCAAATAGGAAAAGACCTATCATTTTGATTGGTCCACAGAACTGTGGCCAGAA
CUST_10013_PI408125288	KCNQ3	Potassium voltage-gated channel subfamily KQT member 3 OS=Homo sapiens	ACTGGAAACATTTGCTATTTTCATCTTTGGAGCCGAGTTTGCTTTGAGGATCTGGGCTGC	Ferret_Seq1	ATTCAGGGAGTACGAGACCGTTTCGGGAGACTGGCTGCTGTTACTGGAAACATTTGCTATTTTCATCTTTGGAGCCGAGTTTGCTTTGAGGATCTGGGCTGCCGGGTGTTGCTGCCGCTACAAAGGCTGGCGGGGAAGGCTGAAGTTTGCCAGGAAGCCCCTGTGCATGCTCGACATCTTCGTGCTGATCGCCTCTGTGCCGGTCGTTGCCGTGGGAAACCAGGGCAA
CUST_10015_PI408125288	Xrn1	5'-3' exoribonuclease 1 OS=Mus musculus	CCCTAGAATTGAGAACTTTTTAGCATCCTTGAATATCTCCAAAGAAAAAGAAGTACAGTC	Ferret_Seq1	tcagCTACAGACCTTGGCTGTCACTCATCACAGGAAATTTAAAGAAGAAGTGTAAAAGTCCTAAAACTGAGAATCGGTTACAAAAAATGTCAAATAAACAGATGTTTGGAGGGCCTGCCAAATGTAATATTAAGCTATTGAAGAGAAATGAAAGTGCAGAAGTCTCAGAAAACCAAAAGGTTGTGACTGGTTACCCAAATGCTATTGATAAGCCAAACCCTAGAATTGAGAACTTTTTAGCATCCTTGAATATCTCCAAAGAAAAAGAAGTACAGTCATc
CUST_10016_PI408125288	Xrn1	5'-3' exoribonuclease 1 OS=Mus musculus	AATGCTATTGATAAGCCAAACCCTAGAATTGAGAACTTTTTAGCATCCTTGAATATCTCC	Ferret_Seq1	tcagCTACAGACCTTGGCTGTCACTCATCACAGGAAATTTAAAGAAGAAGTGTAAAAGTCCTAAAACTGAGAATCGGTTACAAAAAATGTCAAATAAACAGATGTTTGGAGGGCCTGCCAAATGTAATATTAAGCTATTGAAGAGAAATGAAAGTGCAGAAGTCTCAGAAAACCAAAAGGTTGTGACTGGTTACCCAAATGCTATTGATAAGCCAAACCCTAGAATTGAGAACTTTTTAGCATCCTTGAATATCTCCAAAGAAAAAGAAGTACAGTCATc
CUST_10017_PI408125288	wat1	WD repeat-containing protein wat1 OS=Schizosaccharomyces pombe	TATTTGTGTACCGCTACTAATAAGATAAGATGAAAACACAGCGTTCTGGATTTTTTGACC	Ferret_Seq1	ATTTTGCAGCCGCAGTATTGACTTCTGGAACAATTGCCATTTGGGACTTACTTCTGGGTCACTGCACTGCTGTCCTCCCACCTGTCTCTGATCAGCATTGGTCTTTTGTGAAATGGTCAGCTACAGATTCCCATTTGCTGGCTGGACAAAAAGATGGAAATATATTTGTGTACCGCTACTAATAAGATAAGATGAAAACACAGCGTTCTGGATTTTTTGAcc
CUST_10019_PI408125288	Gnb1	Guanine nucleotide-binding protein G(I)/G(S)/G(T) subunit beta-1 OS=Rattus norvegicus	TTCTTTCCAACGGCAACGCCTTTGCCACCGGTCTTTCGCAGTGAGTGACAGGCTACGTAG	Ferret_Seq1	ACTTTCCCTCGCTCCTGACACCAGACTGTTTgtctctaggtgcttgtgaacgactttacagccaaactctgggatgtgcgagaagggatgtgccggtcaaacttttcaccggccacgagtcccgacatcaatgccatctgttctttccaacggcaacgcctttgccaccggtctttcgcagtgagtgacaggctacgtagctgagcgggctaggcaaggctnn
CUST_1002_PI408125288	TF	Serotransferrin OS=Homo sapiens	TGTAATAGAATCAACTGTATGTGGCTGTATGTGTGTGTGTTGCTAGCGAGGGGTTAGGAA	Ferret_Seq1	GGCAGAAGCCCACAGGTCTGTGCTCCCGGCTCCTAGACACAGACCCAGGAAGATGAGGCTTGCTGTCCGCACCCTGCTGGCCTGCGCGGTCCTGGGGCTGTGTCTGGCTGTCTCCCCTGAGAAAACTGTGAGATGGTGCACGGTCTCAAATCATGAGGCCAGTAAGTGTTCCAGTTTCATGGAAAATATGAAAACTGTCCTTGAAAATGGTCCTTTTGTCAGCTGTGTGAAGAAAACCTCCTACCTTGAGTGCATCAAGGCCATTTGGGCAAATGAAGCAGATGCTGTGACACTGGATGCAGGCTTGGTGTTTGAGGCGGGCCTGAATCCCTACAACCTAAAGCCTGTAGTGGCAGAGTTCTATGAGTCAGGAGGAGATCAAAAAACCCAGTATTATGC…
CUST_10020_PI408125288	Gnb1	Guanine nucleotide-binding protein G(I)/G(S)/G(T) subunit beta-1 OS=Rattus norvegicus	GTTCTTTCCAACGGCAACGCCTTTGCCACCGGTCTTTCGCAGTGAGTGACAGGCTACGTA	Ferret_Seq1	ACTTTCCCTCGCTCCTGACACCAGACTGTTTgtctctaggtgcttgtgaacgactttacagccaaactctgggatgtgcgagaagggatgtgccggtcaaacttttcaccggccacgagtcccgacatcaatgccatctgttctttccaacggcaacgcctttgccaccggtctttcgcagtgagtgacaggctacgtagctgagcgggctaggcaaggctnn
CUST_10021_PI408125288	Dock9	Dedicator of cytokinesis protein 9 OS=Mus musculus	ATGCCAGATTCTCTGCTCTTTACAGGCAAGATAGCAATAAGCTCTCCAATGATGACATGC	Ferret_Seq1	AATGAAAAGTTCAGACTCTTCCAAGGTTGCTCAGAAAGTGCTGAAGAATGCCAAGCAGGCATGCCAAAGACTCGGCCAGTACAGAATGCCATTCGCGTGGGCAGCAAGGACGTTGTTTAAGGATGCATCTGGAAACCTTGACAAAAATGCCAGATTCTCTGCTCTTTACAGGCAAGATAGCAATAAGCTCTCCAATGATGACATGc
CUST_10022_PI408125288	Dock9	Dedicator of cytokinesis protein 9 OS=Mus musculus	AATGCCAGATTCTCTGCTCTTTACAGGCAAGATAGCAATAAGCTCTCCAATGATGACATG	Ferret_Seq1	AATGAAAAGTTCAGACTCTTCCAAGGTTGCTCAGAAAGTGCTGAAGAATGCCAAGCAGGCATGCCAAAGACTCGGCCAGTACAGAATGCCATTCGCGTGGGCAGCAAGGACGTTGTTTAAGGATGCATCTGGAAACCTTGACAAAAATGCCAGATTCTCTGCTCTTTACAGGCAAGATAGCAATAAGCTCTCCAATGATGACATGc
CUST_10023_PI408125288	Scn2a	Sodium channel protein type 2 subunit alpha OS=Rattus norvegicus	TTTCTAGCATGCTCCTACTCACTGTGCACTATTTGTACAACAGTGTGTTTATTGACAATG	Ferret_Seq1	AGTGTCAGAGCCTCTGGAGGGACCTGGACCCGTACTATATCAATAAAAAAACTTTATTAGTATTGtataaagggaaagggccgactcttccggtttccagtgccacctctgccctcgtacattttaacttaccccttccaatacctcctttaggtaaaaagtaagctatttaagtaattttggttttacgaccttctattatttctagcatgctcctactcactgtgcactatttgtacaacagtgtgtttattgacaatgngtaaccctccc
CUST_10025_PI408125288	Rbx1	RING-box protein 1 OS=Mus musculus	ACATTTATGGATCTTTGCATAGAATGTCAAGCTAACCAGGCGTCTGCTACTTCTGAAGAG	Ferret_Seq1	tcagCTACTAGACCTTGGNTGTCACTCAGGTGTGTTTCCAAAATGGCGGCAGCGATGGATGTGGATACCCCGAGCGGCACCAACAGCGGCGCGGGCAAGAAGCGCTTTGAAGTGAAAAAGTGGAATGCAGTAGCCCTCTGGGCCTGGGATATTGTGGTTGATAACTGTGCCATCTGCAGGAACCACATTTATGGATCTTTGCATAGAATGTCAAGCTAACCAGGCGTCTGCTACTTctgaagag
CUST_10027_PI408125288	HIBADH	3-hydroxyisobutyrate dehydrogenase, mitochondrial OS=Homo sapiens	AGAAAATGGAGGCAGTTTTCTATGGATGCTCCTGTTTCTGGTGTGTGGAAAGGTCTGTTC	Ferret_Seq1	ATTGCCCACCAGTATCAATGCAATAGAAGCTTATTCTGGAGCAAATGGAATTCTGAAAAAAGTGAAGAAAGGTCTCACTATTGATAGACTCCAGTACTATTGACCCTGCAGTTTCAAAAgaattggccaaagaaagttgagaaaatggaggcagttttctatggatgctcctgtttctggtgtgtggaaaggtctgttcggtctgctcaaggtgtaattagagcctctaccg
CUST_10029_PI408125288	DNAJC7	DnaJ homolog subfamily C member 7 OS=Homo sapiens	GTTCAGAAGGAGGAAGAGAAGAAGTTCAAGGGAAGTTGGAGAAGCTTTTACCATCCTCTC	Ferret_Seq1	AAAAAGAACACAAACAGCTCCTAAAAATGCACAGCTGGAACTGAAGAAGAGTAAGAGGAAAGATTACTACAAATTCTGGGAGTGGACAAGAAATGCCTCTGAGGACGAGATCAAGAAAGcttaccggaaacgggtaccttagatgcaccatccagatcggcacagtggagccagtgccgaagttcagaaggaggaagagaagaagttcaagggaagttggagaagcttttaccatcctctc
CUST_1003_PI408125288	ATP5L	ATP synthase subunit g, mitochondrial OS=Homo sapiens	ACTTACTCAAAGCCTCGATTGGCTACATTTTGGCACTATGCCAAAGTTGAGCTGGTTCCT	Ferret_Seq1	GAGGGTGACATTCAGCTGCCGTCCCGGGTGACGGACCTTCCAGCTTGGAACCATGGCCCAGTTTGTCCGTAACCTGGCGGAGAAGGCCCCGGCGCTGGTGAACGCTGCTGTGACTTACTCAAAGCCTCGATTGGCTACATTTTGGCACTATGCCAAAGTTGAGCTGGTTCCTCCAACCCCTGCTGAGATCCCTACAGCTATTCAGAGCTTGAAAAAAATAGTCAAGAGTGCTCAAACTGGTAGCTTCAAACAGCTCACAGTTAAGGAAGCTCTG
CUST_10031_PI408125288	PIKFYVE	FYVE finger-containing phosphoinositide kinase OS=Homo sapiens	AGTGCAATGGATGCAGCTCCAAGAAATATTTCTCCAGGGCTTCAAATGAGAAAGAAGGAG	Ferret_Seq1	AAGGAGACTGAGACAGGGGGAAGAAAGCAAGATAAAGTGCAATGGATGCAGCTCCAAGAAATATTTCTCCAGGGCTTCAAAtgagaaagaaggagngctctacaccacgtccgtacgtcgtacgaacggacgtacccgtacccggttacccggtttaccgttaccgtactacttcctacgttgttccgtacccgtccctacccaccgaacggtacgtactagtccgtcgtacgaacgacgtggggtcgggacggggaccggaacgtacgtacgtaccgtaccgtaccgacgacgaccgacgacg
CUST_10032_PI408125288	PIKFYVE	FYVE finger-containing phosphoinositide kinase OS=Homo sapiens	AAGTGCAATGGATGCAGCTCCAAGAAATATTTCTCCAGGGCTTCAAATGAGAAAGAAGGA	Ferret_Seq1	AAGGAGACTGAGACAGGGGGAAGAAAGCAAGATAAAGTGCAATGGATGCAGCTCCAAGAAATATTTCTCCAGGGCTTCAAAtgagaaagaaggagngctctacaccacgtccgtacgtcgtacgaacggacgtacccgtacccggttacccggtttaccgttaccgtactacttcctacgttgttccgtacccgtccctacccaccgaacggtacgtactagtccgtcgtacgaacgacgtggggtcgggacggggaccggaacgtacgtacgtaccgtaccgtaccgacgacgaccgacgacg
CUST_10033_PI408125288	ITGA8	Integrin alpha-8 OS=Homo sapiens	AAGATCAACCAGCAAAGCTCCCAGAGGGAAGCATAGCAATTAAGACATCCATTATTTGGG	Ferret_Seq1	AACAAATATCGAGTGCTTACAGATCTCCTGTGCAGTGGGGAGGCTAGAAGGAGGAGAAAGCGCCGTCCTAAAAGTCAGATCACGGTTATGGGCCAAGACCTTCCTCCAGAGAAAAAATGATCCCTATTCTCTTGCATCCCTGGTGTCCTTCAAAGTTAAGAAGATGCCTTATAAAGATCAACCAGCAAAGCTCCCAGAGGGAAGCATAGCAATTAAGACATCCATTATTTGGG
CUST_10034_PI408125288	ITGA8	Integrin alpha-8 OS=Homo sapiens	AAAGATCAACCAGCAAAGCTCCCAGAGGGAAGCATAGCAATTAAGACATCCATTATTTGG	Ferret_Seq1	AACAAATATCGAGTGCTTACAGATCTCCTGTGCAGTGGGGAGGCTAGAAGGAGGAGAAAGCGCCGTCCTAAAAGTCAGATCACGGTTATGGGCCAAGACCTTCCTCCAGAGAAAAAATGATCCCTATTCTCTTGCATCCCTGGTGTCCTTCAAAGTTAAGAAGATGCCTTATAAAGATCAACCAGCAAAGCTCCCAGAGGGAAGCATAGCAATTAAGACATCCATTATTTGGG
CUST_10035_PI408125288	Dhx9	ATP-dependent RNA helicase A OS=Mus musculus	AATATGACCAACTATGCTACAGTATGGGCCTCCAAAACAAACCTTGAGCAGCGGAAAGGA	Ferret_Seq1	AAGGTTATTTTGTCCACAAATATTGCTGAGACTAGCATTACCATAAATGATGTTGTTTATGTCATTGACTCCTGCAAGCAGAAAGTGAAGCTCTTCACTGCCCACAACAATATGACCAACTATGCTACAGTATGGGCCTCCAAAACAAACCTTGAGCAGCGGAAAGGACGAGCTGGCCGCGTGCGGCCTGGATTCTGCTTTCACCTGTGTAGTCGAG
CUST_10036_PI408125288	Dhx9	ATP-dependent RNA helicase A OS=Mus musculus	ACAATATGACCAACTATGCTACAGTATGGGCCTCCAAAACAAACCTTGAGCAGCGGAAAG	Ferret_Seq1	AAGGTTATTTTGTCCACAAATATTGCTGAGACTAGCATTACCATAAATGATGTTGTTTATGTCATTGACTCCTGCAAGCAGAAAGTGAAGCTCTTCACTGCCCACAACAATATGACCAACTATGCTACAGTATGGGCCTCCAAAACAAACCTTGAGCAGCGGAAAGGACGAGCTGGCCGCGTGCGGCCTGGATTCTGCTTTCACCTGTGTAGTCGAG
CUST_10038_PI408125288	SLC9A9	Sodium/hydrogen exchanger 9 OS=Homo sapiens	AGAAGATCCCCTGGAATTTTCAGCACATGATGATGTTTTCAGGTTTGCGAGGAGCAATAG	Ferret_Seq1	ACGAGAATGTCATCTTCTGTTACATGGGCCTGGCGCTGTTCACCTTCCAGAATCATATCTTTAATGCTCTTTTTATACTTGGAGCCTTTCTCGCAATTTTTGTTGCTAGAGCCTGCAACATATATCCCCTCTCCTTCCTCCTGAATCTGGGCCGGAAACAGAAGATCCCCTGGAATTTTCAGCACATGATGATGTTTTCAGGTTTGCGAGGAGCAATAGc
CUST_10040_PI408125288	Vps45	Vacuolar protein sorting-associated protein 45 OS=Mus musculus	ATTACCCACAGTTTAAGAAGATGTCTGGGACTGTGTCAAAGCATGTGACAGTGGTTGGAG	Ferret_Seq1	tcagTACTAGACCTTGGCTGTCACTCAAACAATATGTACCTGAACTTCGCTGAGATTGGTAGCAATATAAAGAATCTCATGGAAGACTTTCAGAAGAAGAAACCAAAAGAACAGCAAAAACTAGAATCAATAGCAGACATGAAGGCCTTTGTTGAAAATTACCCACAGTTTAAGAAGATGTCTGGGACTGTGTCAAAGCATGTGACAGTGGTTGGAGAGCTGTCCCGGTTGGTCAGTGAGCGGAATCTGCTGGTAGG
CUST_10042_PI408125288	TRIP12	Probable E3 ubiquitin-protein ligase TRIP12 OS=Homo sapiens	TATCTTAAGTTGCCGGACTACTCGAGCATTGAGATAATGCGTGAGAAACTGTTGATCGCA	Ferret_Seq1	ATTGGAGGCTTCCGGAGTTTGAATCCACCTTTGACAATTTGTCCGGAAGACATTTGAATACGACAGAAACCCCGATGACTTCTTGCCCTCTGTCATGTACTTGTGTGAACTATCTTAAGTTGCCGGACTACTCGAGCATTGAGATAATGCGTGAGAAACTGTTGATCGCAGCGAGAGAAGGGCAGCAGTCGTTCCATCTTTCCTGATCGcgcgagagatgg
CUST_10043_PI408125288	WWP2	NEDD4-like E3 ubiquitin-protein ligase WWP2 OS=Homo sapiens	TCCGCTTTATTGGCAGATTCATCGCTATGGCTCTGTACCATGGAAAGTTCATTGACACAG	Ferret_Seq1	AGAGGAGGGCCTGGACTATGGAGGCATCGCCAGGGAGTGGTTTTTCCTCCTGTCCCATGAGGTGCTCAACCCCATGTATTGTTTATTTGAGTATGCCGGGAAGAACAATTACTGCCTGCAGATCAACCCTGCCTCCTCCATCAACCCCGACCACCTCACCTACTTCCGCTTTATTGGCAGATTCATCGCTATGGCTCTGTACCATGGAAAGTTCAttgacacaggc
CUST_10045_PI408125288	NDUFA2	NADH dehydrogenase [ubiquinone] 1 alpha subcomplex subunit 2 OS=Homo sapiens	TAATTCATCGAAGAAACACTATGGTGGAGCTAGAAAGGAGGCCGAACCCCGCTCTCGCCC	Ferret_Seq1	AGGAGTTAGGCACTAGGGGAGATGGCGGTTGCAGCAGCGAGTCGCGGGATTGGGGCCAAACTTGGTCTCCGTGAGATTCGCCCTCCTACTTGGTCGCCAGCGcctcccgaaccccgggaacgcccgaggggccgtcgaagggtaattcatcgaagaaacactatggtggagctagaaaggaggccgaaccccgctctcgcccnctacctaactcccggcggagttgtttctgattgtgcacgacccctaaactagtcgggcccgc
CUST_10047_PI408125288	Vars	Valyl-tRNA synthetase OS=Rattus norvegicus	GTGTGAGCGAGGCTTCCTTGCTCGAGAGCTCTCACTTATCACCCATGCCCTACACCACTT	Ferret_Seq1	AATCTGGAATGCCCTGCGCTTTATCCTCAATGCCTTAGGGGAGAAATTCGTACCCCAGCCTGCAGAGGAGGTGTCCCCCTTGTCCCCCATGGATGCCTGGATCCTGAGCCGTCTTGCTCATACTGCCCAGGAGTGTGAGCGAGGCTTCCTTGCTCGAGAGCTCTCACTTATCACCCATGCCCTACACCACTTCTGGCTCCACAACCTCTGTGAtg
CUST_10049_PI408125288	SLC25A15	Mitochondrial ornithine transporter 1 OS=Homo sapiens	TTTCTGGCCTACAAATACAGCAGGAAGCTGATGATGAGCCAGTTCGAAGTCTACTGAAGT	Ferret_Seq1	AATGTACCAGGAGTGAGTCCAGGACTCGTGTGTGGTACCTGAGCGTCGCCAAGATTTGCTGGAACACTGGATGCCTGGCCTCGTTGCCGAATAACGGCCTTATATTCTGGACTGAAACCCACAATGATCCGAGCGTTCCCTGCCAATGGGGCGCTCTTTCTGGCCTACAAATACAGCAGGAAGCTGATGATGAGCCAGTTCGAAGTCTACTGAAGTGTcc
CUST_1005_PI408125288	Stk39	STE20/SPS1-related proline-alanine-rich protein kinase OS=Rattus norvegicus	TTTACAGAAGATTGTAGATGATCCCAAAGCTTTAAAAACCTTGACGTTTAAGTTGGCTTC	Ferret_Seq1	TCTCAGGGCCTACCCAATGCCAGCGAAGACTATAGAGAAGCTTCTTGTGCTGTGAACCTCGTTTTAAGATTAAGAAACTCCAGAAAGGAACTTAATGACATACGGTTTGAGTTTACTCCAGGAAGAGATACGGCAGATGGCGTATCTCAGGAGCTCTTCTCCGCTGGCTTGGTTGATGGTCATGATGTAGTTATAGTGGCTGCTAATTTACAGAAGATTGTAGATGATCCCAAAGCTTTAAAAACCTTGACGTTTAAGTTGGCTTC
CUST_10051_PI408125288	AP3B1	AP-3 complex subunit beta-1 OS=Homo sapiens	CACTCTTCTGATAGTAGCAGTGACAGTGAGAGTGAATCTGAAAGTGCAAGTGGAGAACAA	Ferret_Seq1	tcagCTACTAGACCTTGGCTATCACTCTTCTGATAGTAGCAGTGACAGTGAGAGTGAATCTGAAAGTGCAAGTGGAGAACAAGACGAGGAGGGAGGAAGTAGTGATGACAGCAGTGAGGACTCCTCCAGTGAGCATAGGAGTGACAGTGAAAGTGCATCAGAAGTAGGAGACAAAAGAACAGCCAAGAGGAACTCCAAAAGCAATGGGAAAAGTGATTCTGAAGATGGGGAGAAGGAAAAtag
CUST_10053_PI408125288	RGS7	Regulator of G-protein signaling 7 OS=Homo sapiens	CATCCAGAATGAGAAACCCACACAAAAACACGGAAGTCTGTCTATGGTTTACAAAATGAC	Ferret_Seq1	ATTCATTTTTATGCAAGCAGAAGCACAAGCAAAAGTGGACAAGAAGCGAGACAAGATTGAAAGGAAGATCCTTGATAGCCAGGAGCGAGCGTTCTGGGACGTCCACAGACCTGTGCCCGGATGTGTAAATACCACTGAAGTGGACATCAAGAAGTCATCCAGAATGAGAAACCCACACAAAAACACGGAAGTCTGTCTATGGTTTACAAAATGACATcagaag
CUST_10056_PI408125288	FKBP3	FK506-binding protein 3 OS=Homo sapiens	TTGAGTTTTAAGGTTGGAATAGGCAAAGTTATCAGAGGATGGGATGAAGCACTCTTAACT	Ferret_Seq1	AAAGAAACCAAGTCTGAAGAGACTCTGGATGAGGGTCCACCAAAATATATAAAATCTGTTCTTAAAAAGGAGATAAAACCAACTTTCCCAAAAGGGTGATGTTGTTCACTGCTGGTATACAGGAACACTACAGGATGGGACTGTTTTTGATACTAATATTCAAACGAGTTCAAAGAAGAAGAAAAATGCCAAGCCTTTGAGTTTTAAGGTTGGAATAGGCAAAGTTATCAGAGGATGGGATGAAGCACTCTTAACTA
CUST_10057_PI408125288	ANGPT1	Angiopoietin-1 OS=Homo sapiens	CAGGAGCTGGAGAAACAATTGAACAGGGCCACTAACAATAATAGTGTCCTTCAGAAGCAG	Ferret_Seq1	AAGGATCTAGTTGAGTCATATATTTCTGTATAGCATTTTTTAAATAGTCTTGTCTTTATTTTCTTGTAGTTTATTAGAACATAAAATCTTAGAAATGGAGGGAAAGCACAAGGAAGAGTTGGACACCTTAAAAGAAGAGAGAGAGAATCTTCAAATCTTGGTTACTCGTCAAACATATATAATCCAGGAGCTGGAGAAACAATTGAACAGGGCCACTAACAATAATAGTGTCCTTcagaagcag
CUST_10058_PI408125288	ANGPT1	Angiopoietin-1 OS=Homo sapiens	CCAGGAGCTGGAGAAACAATTGAACAGGGCCACTAACAATAATAGTGTCCTTCAGAAGCA	Ferret_Seq1	AAGGATCTAGTTGAGTCATATATTTCTGTATAGCATTTTTTAAATAGTCTTGTCTTTATTTTCTTGTAGTTTATTAGAACATAAAATCTTAGAAATGGAGGGAAAGCACAAGGAAGAGTTGGACACCTTAAAAGAAGAGAGAGAGAATCTTCAAATCTTGGTTACTCGTCAAACATATATAATCCAGGAGCTGGAGAAACAATTGAACAGGGCCACTAACAATAATAGTGTCCTTcagaagcag
CUST_10059_PI408125288	Cops5	COP9 signalosome complex subunit 5 OS=Mus musculus	CTTTTGTGGGAATAAATACTGGGTGAATACACTGACGTTCCTCTAGTTTGCTTACTAATG	Ferret_Seq1	AAATGTGTAATCTTGGAGCCCTTTAGGTACATACCCAAAGGGcctacgaaacccccctgatgaaggaccttcctgaggtaccagacctatccccacttaataaatagaagactttggtggtacattgcaaacaatattatgcccttagaagtctctatatttcaaatcctcattggatcgcaattgcttgagcttttgtgggaataaatactgggtgaatacactgacgttcctctagtttgcttactaatg
CUST_10061_PI408125288	NOTCH2	Neurogenic locus notch homolog protein 2 OS=Homo sapiens	TACCATGTTACCAGGATTTCCAGAAATGGCTCGTTTGCCCTAATATGGCTTTTCCCGACT	Ferret_Seq1	AAAGTCACATAACCTACCCCTCGGGGAGCCGTTTgccccccattgtgactttccacgctaatcccaaggcagtattgcccaacccggacgaggggtactccccctagtacctcagtccaactgcctcctctgttgcaggccccgtgccctaccatgttaccaggatttccagaaatggctcgtttgccctaatatggcttttcccgactcgaccgtactaggagttcgcccccgaaggcctaggggaagtttcgggggaccaaaggggttttcgggaccgttaccctaacgggtaaccccttaagg
CUST_10062_PI408125288	NOTCH2	Neurogenic locus notch homolog protein 2 OS=Homo sapiens	AAGTTTCGGGGGACCAAAGGGGTTTTCGGGACCGTTACCCTAACGGGTAACCCCTTAAGG	Ferret_Seq1	AAAGTCACATAACCTACCCCTCGGGGAGCCGTTTgccccccattgtgactttccacgctaatcccaaggcagtattgcccaacccggacgaggggtactccccctagtacctcagtccaactgcctcctctgttgcaggccccgtgccctaccatgttaccaggatttccagaaatggctcgtttgccctaatatggcttttcccgactcgaccgtactaggagttcgcccccgaaggcctaggggaagtttcgggggaccaaaggggttttcgggaccgttaccctaacgggtaaccccttaagg
CUST_10063_PI408125288	Eftud2	116 kDa U5 small nuclear ribonucleoprotein component OS=Mus musculus	TAGTATTCGAAAATGGTCAAGTTTAAGATCCTGGATGCAGTGGTTGCCCAAGTAGCCCCT	Ferret_Seq1	AAGTGAAGGACCACGTATCGGTTCAAAGGTTTaccagtggggaaacccgaagagggacccccttctgtagtatagaggactagtattcgaaaatggtcaagtttaagatcctggatgcagtggttgcccaagtagcccctgacaccggggtcgggggccaaatcattccccaacggtcaaggagagtcgtctattctgccttcctcagtggccacgtcctcgttcttcgcagttgagtgacaggtctagttagctgagcgggg
CUST_10064_PI408125288	Eftud2	116 kDa U5 small nuclear ribonucleoprotein component OS=Mus musculus	ACTAGTATTCGAAAATGGTCAAGTTTAAGATCCTGGATGCAGTGGTTGCCCAAGTAGCCC	Ferret_Seq1	AAGTGAAGGACCACGTATCGGTTCAAAGGTTTaccagtggggaaacccgaagagggacccccttctgtagtatagaggactagtattcgaaaatggtcaagtttaagatcctggatgcagtggttgcccaagtagcccctgacaccggggtcgggggccaaatcattccccaacggtcaaggagagtcgtctattctgccttcctcagtggccacgtcctcgttcttcgcagttgagtgacaggtctagttagctgagcgggg
CUST_10065_PI408125288	MYO9A	Myosin-IXa OS=Homo sapiens	ATTCTTTAAAGCACCTGACAAGACTGACGCTACAGGATCGCATCACCAAGTCTCTTCTTC	Ferret_Seq1	AAGAGCAGACTATCGAGTAGCACCTCTTTGCTTGATAAAGATGGGATATTTGCTAATTCAGCTAGCAGCAAACTCTTGGAGAGAGCCCATGGAATTCTCATGAGAAACAAAAATTTCAAGTCCAAGCCTGGCCTTCCAAAGCACTTGCTAGAGGTAAATTCTTTAAAGCACCTGACAAGACTGACGCTACAGGATCGCATCACCAAGTCTCTTCTTc
CUST_10067_PI408125288	BRD7	Bromodomain-containing protein 7 OS=Homo sapiens	ATAAAAAGAAGCGAGATACGGACCGCATGGAGAATGATGGTCAGAAAAGACCTCCAGTGT	Ferret_Seq1	AGGGGAACGAGGTCACCGAGCTCTCCACGGGCagctcggggcacgactcaagcctcttcgaagacaaaaatgatcatgtataaacacaaggacagaaagcggaaaaagcgaaagaaaggagagaagcagcttccaggggaagaaaaggggagaaaacggagacgagtaaggaggataaaaagaagcgagatacggaccgcatggagaatgatggtcagaaaagacctccagtgtccaggcccctgtaagta
CUST_10068_PI408125288	BRD7	Bromodomain-containing protein 7 OS=Homo sapiens	CCTCTTCGAAGACAAAAATGATCATGTATAAACACAAGGACAGAAAGCGGAAAAAGCGAA	Ferret_Seq1	AGGGGAACGAGGTCACCGAGCTCTCCACGGGCagctcggggcacgactcaagcctcttcgaagacaaaaatgatcatgtataaacacaaggacagaaagcggaaaaagcgaaagaaaggagagaagcagcttccaggggaagaaaaggggagaaaacggagacgagtaaggaggataaaaagaagcgagatacggaccgcatggagaatgatggtcagaaaagacctccagtgtccaggcccctgtaagta
CUST_10069_PI408125288	CPT2	Carnitine O-palmitoyltransferase 2, mitochondrial OS=Homo sapiens	TTTCTATGTTTTGATGTCCTGGATCACGATGGAAACATCGTGAGTGCCTCGGAAATCCAG	Ferret_Seq1	AGATGAACTTGTCACTGATGAGAAGGCCAGGCATGTCCTGGTCCTAAGAAAAGGACATTTCTATGTTTTGATGTCCTGGATCACGATGGAAACATCGTGAGTGCCTCGGAAATCCAGGCTCACCTGAAGTACATTCTCTCAGACAACAGCCCGGCCCCCGAGTTTCCGCTGGCGTATCTGACTACTGAGAACCGAGACGTGTGAGCTCTACCTGGACCCGGn
CUST_1007_PI408125288	EI24	Etoposide-induced protein 2.4 homolog OS=Homo sapiens	TTTTAACACCGGTGAGTCTGAGCGGACCACAGGTTTTTCTGTAGCTCTTTTCTAGCACTT	Ferret_Seq1	GGAGCGGCCGGGTCCTTCATGATGAAAGATTCTGAGATGCTTCTCTCTCCTCTGTGTAGCTGGTAGTTGGGGTGGTGAAGAGATGGCTGACAGTGTCAAAACCTTTCTCCAGGACCTTGCCAGGGGAATCAAAGACTCCATCTGGGGAATTTGTACCATCTCAAAGCTAGATGCTCGGATTCAGCAAAAGAGAGAAGAACAGCGTCGAAGAAGGGCAAGCAGTGTTCTGGCACAGAGGAGAGCCCAAAGTATAGAAAGGAAGCAAGAGAGTGAGCCACGTATTGTTAGTAGAATTTTCCAGTGCTGTGCTTGGAATGGTGGAGTATTCTGGTTAAGTCTCCTCTTGTTCTATCGAGTGTTTATTCCTGTACTACAGTCGGTGACAGCCCAAATTATTGG…
CUST_10071_PI408125288	OLFM1	Noelin OS=Homo sapiens	ATGCATTTTTACTATTATTTCCCAATACTTAGCACCATGACACTAAGGAACCTTGAACAC	Ferret_Seq1	AAAAATGAAGGGACTGGAGTCCAAGTTCAAGCAGGTGGAGGAGAGCCATAAGCAACACCTGGCCAGGCAGTTCAAGGGCTAACTTAAAAGCGTTTTTTCAGTGCTGCAGTGACTGAGATGCAGTCCACTCCCATGTAACCATGAAAGAGGGTCAGAGAGCTTTTGCACCATGCATTTTTACTATTATTTCCCAATACTTAGCACCATGACACTAAGGAAccttgaacac
CUST_10072_PI408125288	OLFM1	Noelin OS=Homo sapiens	CATGCATTTTTACTATTATTTCCCAATACTTAGCACCATGACACTAAGGAACCTTGAACA	Ferret_Seq1	AAAAATGAAGGGACTGGAGTCCAAGTTCAAGCAGGTGGAGGAGAGCCATAAGCAACACCTGGCCAGGCAGTTCAAGGGCTAACTTAAAAGCGTTTTTTCAGTGCTGCAGTGACTGAGATGCAGTCCACTCCCATGTAACCATGAAAGAGGGTCAGAGAGCTTTTGCACCATGCATTTTTACTATTATTTCCCAATACTTAGCACCATGACACTAAGGAAccttgaacac
CUST_10073_PI408125288	GTF2IRD1	General transcription factor II-I repeat domain-containing protein 1 OS=Homo sapiens	ATCCACCGGCTGGAGAAGATCTTGAAGGCCCGCGAGCACGTGCGAATGGTCATCATCAAT	Ferret_Seq1	AGAGAAGGTTATCCTGCGCGAGCAGGTGAAGGAGCTCTTCAACGAGAAATACGGCGAGGCCCTGGGCCTGAACCGGCCTGTGCTGGTCCCTTACAAACTGATCCGGGACAGCCCGGACGCCGTGGAGGTCACGGGCCTGCCCGACGACATCCCGTTCCGGAACCCCAACACGTACGACATCCACCGGCTGGAGAAGATCTTGAAGGCCCGCGAGCACGTGCGAATGGTCATCATCAATc
CUST_10075_PI408125288	slc24a5	Sodium/potassium/calcium exchanger 5 OS=Danio rerio	CCATTCTCTGCAGTTACTTCAGATATTTCCTTCCTGAACAAAAAGAAAATAGGCACATTT	Ferret_Seq1	tcagCTACTAGACTTTGGCTGTCACTCAAGACTTGTTCCTGCTGCTAATAAAGTAAGGCCCATTACTGTATCTGGAATTTCTAATGTTTCCCCTGTAATTAACAGAGATATACTACAAGTTGCAAATCTTACAAATTCAATAACCATTCTCTGCAGTTACTTCAGATATTTCCTTCCTGAACAAAAAGAAAATAGGCACATTTAGATTTCACAACCAATATGTATTTAAATTTTACCTAGCAAAATAATTTGTAATAAGATTGGTaaattggtagccagg
CUST_10077_PI408125288	SNX6	Sorting nexin-6 OS=Homo sapiens	AACTTAAGGAAAGTAAGAAAGTAGAGTCTCCTCCGATGAAGACTTAAAGACTGACAGAGC	Ferret_Seq1	AAATAGGATCAAGGATTCGTGTGCAAAAGCTGACAAAATGACCCGATCTCATAAAAATAGTTGCagatgtactatatccacactgcagcctgcctgcatagcttggtctttagtaagaagcccaccggtcatcaaaaagtaacctattgaaggttagctgagctatttagtaaaaacttaaggaaagtaagaaagtagagtctcctccgatgaagacttaaagactgacagagc
CUST_10078_PI408125288	SNX6	Sorting nexin-6 OS=Homo sapiens	AAACTTAAGGAAAGTAAGAAAGTAGAGTCTCCTCCGATGAAGACTTAAAGACTGACAGAG	Ferret_Seq1	AAATAGGATCAAGGATTCGTGTGCAAAAGCTGACAAAATGACCCGATCTCATAAAAATAGTTGCagatgtactatatccacactgcagcctgcctgcatagcttggtctttagtaagaagcccaccggtcatcaaaaagtaacctattgaaggttagctgagctatttagtaaaaacttaaggaaagtaagaaagtagagtctcctccgatgaagacttaaagactgacagagc
CUST_10079_PI408125288	Adcy6	Adenylate cyclase type 6 OS=Rattus norvegicus	TATCTGCATGCCCAGCAGGTGGAATCAACTGCCCGGCTGGACTTCCTTTGGAAACTGCAG	Ferret_Seq1	AGCTCAAGTACATGACCCCCGTGATTCTGCTGGTGTTTGCGCTGGCTCTGTATCTGCATGCCCAGCAGGTGGAATCAACTGCCCGGCTGGACTTCCTTTGGAAACTGCAGGTGGCCGAGGGGGCTTCTGGTGGACGGGGAGGGTCCTGAGGACAGAATCTGGGCTGAGCCAGAAATGCAGCTCGTTGGCTGGCTGAGGCTCGGGCTGCCCAAGcc
CUST_1008_PI408125288	EI24	Etoposide-induced protein 2.4 homolog OS=Homo sapiens	ATTCCCTTCTCTCTGAGGAATTGGGATTTTTGTCTGGTGCGCTTAAGGCAGAATCTTCCT	Ferret_Seq1	GGAGCGGCCGGGTCCTTCATGATGAAAGATTCTGAGATGCTTCTCTCTCCTCTGTGTAGCTGGTAGTTGGGGTGGTGAAGAGATGGCTGACAGTGTCAAAACCTTTCTCCAGGACCTTGCCAGGGGAATCAAAGACTCCATCTGGGGAATTTGTACCATCTCAAAGCTAGATGCTCGGATTCAGCAAAAGAGAGAAGAACAGCGTCGAAGAAGGGCAAGCAGTGTTCTGGCACAGAGGAGAGCCCAAAGTATAGAAAGGAAGCAAGAGAGTGAGCCACGTATTGTTAGTAGAATTTTCCAGTGCTGTGCTTGGAATGGTGGAGTATTCTGGTTAAGTCTCCTCTTGTTCTATCGAGTGTTTATTCCTGTACTACAGTCGGTGACAGCCCAAATTATTGG…
CUST_10081_PI408125288	SNX2	Sorting nexin-2 OS=Homo sapiens	AACCAGCCAGTTTTAATGCAGAAGATGTCAGTACAAACTCTAATGGCCCGAAACCTGCAG	Ferret_Seq1	AGGGACGAGCGAAGATGGCGGCCGAGAGGGAGCCTCCTCCGCTGGGGGACGCGAAGCCCACCGACTTTGAGGAGCTGGAGGACGGAGAAGACCTGTTCACCAGCACTGTGTCCACCCTCGAGTCGAGTCCATCATCTCCAGAACCAGCCAGTTTTAATGCAGAAGATGTCAGTACAAACTCTAATGGCCCGAAACCTGCAGCGGTGGTGCTAGATGATGACAG
CUST_10082_PI408125288	SNX2	Sorting nexin-2 OS=Homo sapiens	GAACCAGCCAGTTTTAATGCAGAAGATGTCAGTACAAACTCTAATGGCCCGAAACCTGCA	Ferret_Seq1	AGGGACGAGCGAAGATGGCGGCCGAGAGGGAGCCTCCTCCGCTGGGGGACGCGAAGCCCACCGACTTTGAGGAGCTGGAGGACGGAGAAGACCTGTTCACCAGCACTGTGTCCACCCTCGAGTCGAGTCCATCATCTCCAGAACCAGCCAGTTTTAATGCAGAAGATGTCAGTACAAACTCTAATGGCCCGAAACCTGCAGCGGTGGTGCTAGATGATGACAG
CUST_10084_PI408125288	FKBP3	FK506-binding protein 3 OS=Homo sapiens	CGCCACTGGAAATTAACTGGCACTAATAAAAGTATTAGGAAAAACAGAAATTGTTCTCAG	Ferret_Seq1	AAACATACACAATCATGTACAGAGAAATGAAGGATTCTGACAAAGAGAAGGAAAATGGAAAAATGGGTTGTTGGTCTATAGAGCATGTGGAACAGTACCTTGGCACTGATGAATTACCAAAGAATGACTTGATAACCTACCTGCAGAAGAATGCAGACGCCGCTTTCCTGCGCCACTGGAAATTAACTGGCACTAATAAAAGTATTAGGAAAAACAGAAATTGTTctcagc
CUST_10085_PI408125288	Mtnd1	NADH-ubiquinone oxidoreductase chain 1 OS=Rattus norvegicus	TTTTACTTCCCTTGACATTAGCCTTATGTATATGACATATAGCCCTCCCCATTATAACTG	Ferret_Seq1	tcagCTACCAGACCTTGGCTGTCACTCACATCATAATAAATATCCTCACAACTATCCTATTCTTCGGCGCATTTCACACCCCCTAACCTTCCAGAATTAATATTCCATTAATTTCACTATAAAAACCCTCTTATTAACAACTTCTTTCCTATGAATTCGAGCATCATTACCCCGATTCCGCTATGACCAACTAATACACTTGCTATGAAAAAATTTTACTTCCCTTGACATTAGCCTTATGTATATGACATATAGCCCTCCCCATTATAActg
CUST_10086_PI408125288	Mtnd1	NADH-ubiquinone oxidoreductase chain 1 OS=Rattus norvegicus	ATTTTACTTCCCTTGACATTAGCCTTATGTATATGACATATAGCCCTCCCCATTATAACT	Ferret_Seq1	tcagCTACCAGACCTTGGCTGTCACTCACATCATAATAAATATCCTCACAACTATCCTATTCTTCGGCGCATTTCACACCCCCTAACCTTCCAGAATTAATATTCCATTAATTTCACTATAAAAACCCTCTTATTAACAACTTCTTTCCTATGAATTCGAGCATCATTACCCCGATTCCGCTATGACCAACTAATACACTTGCTATGAAAAAATTTTACTTCCCTTGACATTAGCCTTATGTATATGACATATAGCCCTCCCCATTATAActg
CUST_10088_PI408125288	Cyb5a	Cytochrome b5 OS=Rattus norvegicus	TTCAACTGACAGAAACCTTCACCTGAAAAATATTTTAACACTACCTGTTTCCCTTTTCTC	Ferret_Seq1	ATTACTACTGTTGATTCTAATTCCAGCTGGTGGACCTTTAACTGGGTGATCCCTAGCCATCTTCGGCGCTTTGTGGTGGCTCTGATGTATCACCTCTATaccgcggaagattaaacacaaatttcttcgagaagccaaggaaagaggagacttagctttggaccagggagtaaagtaagtcccaatattaactgcttcaactgacagaaaccttcacctgaaaaatattttaacactacctgtttcccttttctcc
CUST_10089_PI408125288	Pik3cg	Phosphatidylinositol-4,5-bisphosphate 3-kinase catalytic subunit gamma isoform OS=Mus musculus	TCGCGTAGGGCATGGAGCTGGAGAACTATGAACAACCCGTGGTTCTGAGAGAGGACAACC	Ferret_Seq1	AAAGCCTCCTGTGTCCCCGCTCCCAGGTCGCGTAGGGCATGGAGCTGGAGAACTATGAACAACCCGTGGTTCTGAGAGAGGACAACCGCCGCCGACGCCGGAGGATGAAGCCGCGCAACTCCGCGGCCAGCCTGTCCTCCATGGAGCTCATCCCCATCGAGTTCGTGCTGCCCACCAGCCAGCGCAACAGCAAGACCCCCGAGACGGCGCTGCTGCACGTgg
CUST_1009_PI408125288	HSPA9	Stress-70 protein, mitochondrial OS=Homo sapiens	TTCAACCATACAAAGTTCATAGTACTCTCTCATTTTTTCAGCAGCATGTAAAGGGTGGGG	Ferret_Seq1	AAGAGATTTCCAAAATGAGGGAACTTCTGGCTCGGAAAGACAGCGAAACAGGAGAAAACATAAGGCAGGCAGCATCTTCCCTTCAGCAGGCATCACTGAAGCTCTTCGAAATGGCATACAAAAAGATGGCATCTGAGCGAGAAGGCTCTGGAAGTTCTGGCACTGGGGAACAAAAGGAAGATCAAAAGGAGGAAAAACAGTAGTAACAATAAACTTTGGAGTCAAAATACGACGCTTGGGAGTGAAGGGATTTCCTGAGCAGAAATGGGCAAACTTCAGTCTTTTACTGTGTTTTTGCAGTATTCTATATATAATTTCCTTAATATGTAAACTTAGTGAGAATTAGCTAATGATAATTAATGAGAATTTCAACCATACAAAGTTCATAGTACTCTCTCA…
CUST_10091_PI408125288	DGAT1	Diacylglycerol O-acyltransferase 1 OS=Homo sapiens	ATCGCGATCTGTACTAACTTCCTCTTTGCTCCGACTCTGTGCTATGAGCTCAACTTCCCC	Ferret_Seq1	AGAACGCAGGGCCAAGGCCAGGGCCAAGGCTgcttccgcaggttaagaaggccagcgggggagccgccccgcgcaccgtgagctacccggacaacctgacctatcgcgatctgtactaacttcctctttgctccgactctgtgctatgagctcaacttcccccgctcgccccgcatccgaaagcgcttcctgctgcggcggctgctggagatgctgtttctgactc
CUST_10093_PI408125288	MT-CO1	Cytochrome c oxidase subunit 1 OS=Homo sapiens	CACTATTCACAGGCTACACCCTAAATGATGTAATTGAGCAAAAATTCTATTTCACGATCA	Ferret_Seq1	AGGGCATTGGTTACTATTCTAACTCAtcactagacgattgtccgtttctacggtataacgttattatgtagtagaaaacaaacatttccactaacgtccttttcaataggggcagtatttagcaattataggtggattcgtccaactgaatttcccactattcacaggctacaccctaaatgatgtaattgagcaaaaattctatttcacgatcatattttgtaggagttaaacataaacatttctttcctcaac
CUST_10094_PI408125288	MT-CO1	Cytochrome c oxidase subunit 1 OS=Homo sapiens	CCACTATTCACAGGCTACACCCTAAATGATGTAATTGAGCAAAAATTCTATTTCACGATC	Ferret_Seq1	AGGGCATTGGTTACTATTCTAACTCAtcactagacgattgtccgtttctacggtataacgttattatgtagtagaaaacaaacatttccactaacgtccttttcaataggggcagtatttagcaattataggtggattcgtccaactgaatttcccactattcacaggctacaccctaaatgatgtaattgagcaaaaattctatttcacgatcatattttgtaggagttaaacataaacatttctttcctcaac
CUST_10095_PI408125288	Ncoa6	Nuclear receptor coactivator 6 OS=Mus musculus	CCTATCCCTTGCACCATGTACAGGGACCTGGACACCTGATACCTGAGCCTTTAATGCCCA	Ferret_Seq1	tcagCTAATAGACCTTGGCTGTCACTCATGTATGTGCTTCTACGCCGCAGGAAGGGCAACATGGCCAGCTGGGGTTCGCAGCCCTGAAGGAGGCTCATTTGGCCCACAGCCAGAGACCAAGAACCTGGAGCCAAGACCAGCCTCCCAGGAGAAAGCGCTGGAGAGCGTGCACCCCGGCACTTCGATCCCCCTATCCCTTGCACCATGTACAGGGACCTGGACACCTGATACCTGAGCCTTTAATGCCCA
CUST_10097_PI408125288	ppp1cc	Serine/threonine-protein phosphatase PP1-gamma catalytic subunit OS=Xenopus tropicalis	TTTGAGTTAATGAATGGCATTTGCTGAGTTATAACAGCAAATGAAAGACTCTCCATTCCC	Ferret_Seq1	AGAGACCTGTAACACCTCCAAGGGGTATGATCACAAAGCAAGCAAAGAAATAGATGTCATTTTGACATTGCCTAGTTGGGACTTGTAACATAGAGTATATAACCTTCATTTTTAAAACTGTAATGTGTATTGGTCAGCTTGCTCAAATAGTGTGTTTGTGGGGCCCCTTCCAATTTTGAGTTAATGAATGGCATTTGCTGAGTTATAACAGCAAATGAAAGACTCTCCATTccc
CUST_101_PI408125288	SMNDC1	Survival of motor neuron-related-splicing factor 30 OS=Homo sapiens	CAGGCATTTGATGCCTCAATAATCAGAAGAACTGTTGGATTTCATCTCTGCAGGGCTTTA	Ferret_Seq1	AGAATAAAAGAACTTGAGCAGGAAAGAGAGGACCAGAAGGTTAAATGGCAACAGTTCAACAACAGAGCCTATTCTAAAAACAAAAAAGGCCAGGTAAAAAGGAGTATTTTTGCTTCACCTGAGAGTGTAACCGGAAAAGTTGGAGTAGGAACTTGTGGAATTGCTGATAAACCTATGACACAATATCAAGATACCTCTAAATACAATGTCAGGCATTTGATGCCTCAATAATCAGAAGAACTGTTGGATTTCATCTCTGCAGGGCTTTACATTTACCTTTTTATCCTTATATTTTTCTAAAGGTAAATTATTTGTTAGATGAGTAAGGAAGATGCCGTTGCCGTCCTTGTTGGACTTCAATAGAGTGAAACTCGAAGAGCTTGCGTC
CUST_10100_PI408125288	Ndnl2	Melanoma-associated antigen G1 OS=Mus musculus	AGATGAAAGTTCTTAAGTTTGTGGCCAAAGTCCATAATCAAGACCCCAAGGACTGGCCAG	Ferret_Seq1	tcagCTAATAGACCTTGGCTGTCACTCAACCCAAAGAAACTTATCACCGAAGAATTCGTGCGGCAGCGTTACCTGGAGTACCGGCGGATACCCCACACTGATCCCGTAGACTATGAATTGCAGTGGGGCCCCCGAACCAACCTGGAAACCAGCAAGATGAAAGTTCTTAAGTTTGTGGCCAAAGTCCATAATCAAGACCCCAAGGACTGGCCAGCACAGTACTTTGAGGCTTTGGCAGATGAGGAGGCCAGAGCCAGGCCAGAGACAAGTGG
CUST_10101_PI408125288	ZNF572	Zinc finger protein 572 OS=Homo sapiens	ACTCAAGCCAGAGAGAAAATCCATAAATGCAACGAATGTGGAAAGTCCTTCTGCCAGAAG	Ferret_Seq1	ATCGAATGCAGTCTTCAAGCTGAAACAAGGAAAAGAAACCGTGGATATTGGAAGTGGAATTTCCATACCGGAATTACCCGGAAGATCTCTGGAAAATTCATGACAGAGGAGCAAAAATGCCAGGAAATCCGAGCTGAAAATTCAAGGAATAGAGAACTCACACAACACCAGCAAACTCAAGCCAGAGAGAAAATCCATAAATGCAACGAATGTGGAAAGTCCTTCTGccagaag
CUST_10103_PI408125288	tes	Testin OS=Xenopus laevis	TTTTTGTGTTCCTGCTGCAGCAAGTGTCTCATTGGGCAGAAGTTCATGCCAGTAGAAGGG	Ferret_Seq1	AAAGGGTGCCACAATGCCATCGACCCTGAAGTGCAGCGGGTGACCTATAACAATTTCAGCTGGCATGCGTCCACAGAGTGCTTTTTGTGTTCCTGCTGCAGCAAGTGTCTCATTGGGCAGAAGTTCATGCCAGTAGAAGGGNTGGTTTCNGTTCAGTGGAGTGTAAGAAGATGATGTCttaagagaagtccaagcagtattgagcca
CUST_10106_PI408125288	SOD1	Superoxide dismutase [Cu-Zn] OS=Sus scrofa	AAGATTCTCTAGATCTCACTCTCAGGAGACTATTCCATCAATTGGCCGCACAATGGTGGT	Ferret_Seq1	AAATACACAAGGCTGTACCAGCGCAGGTCCTCACTTTAATCCTCTATCCCAAAAATCACGGTGGGCCGAAAGACCAAGAGAGGCATGTTGGAGACCTGGGCAATGTGACTGCTGGCAAGGATGGCGTGGCCATTGTGTCCATTGGAAGATTCTCTAGATCTCACTCTCAGGAGACTATTCCATCaattggccgcacaatggtggtccatgagaaac
CUST_10108_PI408125288	Ncoa6	Nuclear receptor coactivator 6 OS=Mus musculus	GCGCCGGCCACAAAAAACATCATGTTGGCATAACATCTGAGCCACTTGCGGGTGGCCTAG	Ferret_Seq1	AAGAGCTGGACAGTAAAACCCCAACACCCCCAGCACCCACTCTGCTAAAAATGACCTCTAGCCCTGTGGGCCCGGGCTCCACCTCAGCAGGACCCAGCTTACCTGGCAGTACTCTCCCCACCAATGTACGCTCAATAGTAACCACTTTGGTACCCTCTGAGCTCATCTCTGCGGCGCCGGCCACAAAAAACATCATGTTGGCATAACATCTGAGCCACTTGCGGGTGGcctag
CUST_10109_PI408125288	Ncoa6	Nuclear receptor coactivator 6 OS=Mus musculus	GGCGCCGGCCACAAAAAACATCATGTTGGCATAACATCTGAGCCACTTGCGGGTGGCCTA	Ferret_Seq1	AAGAGCTGGACAGTAAAACCCCAACACCCCCAGCACCCACTCTGCTAAAAATGACCTCTAGCCCTGTGGGCCCGGGCTCCACCTCAGCAGGACCCAGCTTACCTGGCAGTACTCTCCCCACCAATGTACGCTCAATAGTAACCACTTTGGTACCCTCTGAGCTCATCTCTGCGGCGCCGGCCACAAAAAACATCATGTTGGCATAACATCTGAGCCACTTGCGGGTGGcctag
CUST_1011_PI408125288	AHSG	Alpha-2-HS-glycoprotein (Fragment) OS=Oryctolagus cuniculus	CACAAAAACACCTGGAATGGGACTTTGAAAGGTGCTCTTGCCAACATCATATATTCTGGT	Ferret_Seq1	ATGCCTTCGCTGGTGTGGCTTCCGTGGAGTCCGCCTCAGGAGAAGCATTCCATGTGGGGAAAGCACCCAAGGTGGTGCAGCCCAACGTTGCTGTTGCTGCTGGTCCGTTGGTCCATCCTTGCCCAGGGAGAATCAGATACTTCAAGGTCTAGATGTAGGTCAGAGATGAGAAGGTTTGGCCCAGGAACAGATAGCCGCCATTTTGTCCAAGTCTGGGTATGGGGGGGGGGTTGTTTACTATCAAAGCAGGTGCTATACAGGTCCAGACTAATATCAAGTCTTCAGTCCCAACTTTTCATTTTTCAGGGATAGAAGCAGAGAGGCAATGTTAGGTCTCCCAGAAGGTACAAGGTTGGCAACTTGATGGTCATTGTTTAGATGCTAAGTCACCACCATTGT…
CUST_10110_PI408125288	CCL2	C-C motif chemokine 2 OS=Homo sapiens	TAATTCTCCGGTCACCTGCTGCTATACATTCACCAATAAGAAGATCTCAGTGCAGAGGCT	Ferret_Seq1	ATCTCTGCCACACTTCTCTGCCTGCTGCTCACGGCTGCCGCCATCAGCATCCAGGTGCTCGCCCAGCCAGATGCAATTaattctccggtcacctgctgctatacattcaccaataagaagatctcagtgcagaggctggtgagctataacgngagtcaccagcagcaagtgtcccaaagaagctgtga
CUST_10113_PI408125288	TLR2	Toll-like receptor 2 OS=Homo sapiens	TTTGGATCTCAGTGACAATTTAATGGTTGAGGAATCCTTGGGAAACTCAGCCTGTGAGCA	Ferret_Seq1	AAGGTTGGCTATTCCATATTTTTACTCATTTTATGATATGAGTAGTATCTATTCACTTACAGCAAACGTGAAAAGGGTCACAGTAGAAAGCAGTAAGGTTTTTCTGGTTCCTTGCTTACTTTCACAACATTTAAAGTCACTAGAATATTTGGATCTCAGTGACAATTTAATGGTTGAGGAATCCTTGGGAAACTCAGCCTGTGAGCAGGCCTGGCCCCTCCTGCAAACCCTAATTTTAAGGCAAAATTCG
CUST_10114_PI408125288	DPP6	Dipeptidyl aminopeptidase-like protein 6 OS=Homo sapiens	AAGAAGAAGGTCACAGTGGAAGATCTCTTCAGCGATGATTTCAAAATTCACGACCCCGAG	Ferret_Seq1	tcagCTACCAGACCTTGGCTGTCACTCAGGCAACGTGATGGAGCTGGTGGGGAGCAACCCTCCCCAAAGAAACTGGAAGGGAATAGCAATTGCTCTCCTCGTGATTCTGGTCATCTGCTCCTTGATCGTCACCTCGGTCATACTGCTGACACCAGCGGAAGATAACAGTCTGTCTCAAAAGAAGAAGGTCACAGTGGAAGATCTCTTCAGCGATGATTTCAAAATTCACGACCCCGAGGCTAAGTGGA
CUST_10115_PI408125288	DPP6	Dipeptidyl aminopeptidase-like protein 6 OS=Homo sapiens	AAAGAAGAAGGTCACAGTGGAAGATCTCTTCAGCGATGATTTCAAAATTCACGACCCCGA	Ferret_Seq1	tcagCTACCAGACCTTGGCTGTCACTCAGGCAACGTGATGGAGCTGGTGGGGAGCAACCCTCCCCAAAGAAACTGGAAGGGAATAGCAATTGCTCTCCTCGTGATTCTGGTCATCTGCTCCTTGATCGTCACCTCGGTCATACTGCTGACACCAGCGGAAGATAACAGTCTGTCTCAAAAGAAGAAGGTCACAGTGGAAGATCTCTTCAGCGATGATTTCAAAATTCACGACCCCGAGGCTAAGTGGA
CUST_10119_PI408125288	PLUNC	Protein Plunc OS=Bos taurus	GTGGCTGGACTCAACACACCCCTGGTCAAGACCATCGTGGAGATACACATGGAAACGGAG	Ferret_Seq1	AGGCATCCCTGTTCTGGGCAATGTGGTGAACTCTATCCTCAAGCACATCATCTGGCTGAAAGTCACCTCAGCCAACATCCTGCAGCTGCATGTAGAACCCTCAGATGAGGGTCAGGGGCTGACAGTCAAGATCCCCCTGGACATGGTGGCTGGACTCAACACACCCCTGGTCAAGACCATCGTGGAGATACACATGGAAACGGAGG
CUST_10120_PI408125288	Nrd1	Nardilysin OS=Rattus norvegicus	TGTACCCACTACAGGACTTTCTCACTGGAGATCAGCTTCTTTTTGAATACAAGCCAGAAG	Ferret_Seq1	ATTGCTCATACTGTCTTTCAGTATTTGAAAATGCTGCAGAAGCTAGGCCCAGAAAAAAGAATTTTTGAAGAGATTCAGAAAATTGAGGATAATGAATTTCATTACCAAGAACAGACAGATCCAGTTGAGTATGTGGAAAATATGTGTGAAAACATGCAGCTGTACCCACTACAGGACTTTCTCACTGGAGATCAGCTTCTTTTTGAATACAAGCCAGAAG
CUST_10123_PI408125288	PRKD3	Serine/threonine-protein kinase D3 OS=Homo sapiens	CAATAAGGAAGGATTTCATTTTATGTACTGATGTTTTACTGCACAGCTGTTGTTTGTAGG	Ferret_Seq1	AAACTCGCATCGGTGAACGTTACATTACACATGAAAGTGACGATGCCCGCTGGGAAATACATGCATACACCCACAATCTTGTATACCCAAAGCACTTCATTATGGCTCCCAATCCAGATGATATGGAAGAAGATCCTTAATTATCAATGAGCTAACTTCAATAAGGAAGGATTTCATTTTATGTACTGATGTTTTACTGCACAGCTGTTGTTTGTAGGTTG
CUST_10125_PI408125288	rap1gds1-A	Rap1 GTPase-GDP dissociation stimulator 1-A OS=Xenopus laevis	CTTGCTGGAGCATTGGCAATTGCAAATTTGCCAGAAATGATGGAAACTGTATCCACATAG	Ferret_Seq1	ACAAAGAGGATGATATTGCTGAGCTCAAAACTGCTTCAGATCTAATGGTTTTACTACTTCTTGGAGATGAATCCATGCAGAAATTATTTGAAGGAGGAAAAGGTAATGTGTTTCAAAGGGTATTGTCCTGGATTCCATCAAATAACCACCAGCTACAGCTTGCTGGAGCATTGGCAATTGCAAATTTGCCAGAAATGATGGAAACTGTATCCACATAgg
CUST_10127_PI408125288	ZNF187	Zinc finger protein 187 OS=Homo sapiens	CCTCTAGCTGGAACTCATAACTTACTCAACATCATAGCTATCATACAGCATAGATAAATG	Ferret_Seq1	AGGTCACATTTCATTTAACATCACAGAATTCATACTGGGGAAGAACTTATAAATGTAAAGAACATGGGAAGGCTTTTAGAACTGCTCAACCCTTTGCAGCATCTCAGAGTTTGTACTGAGGAAAAACATTACTAAGGTAAAGGGTATCATAAGCCTCTAGCTGGAACTCATAACTTACTCAACATCATAGCTATCATACAGCATAGATAAATGTAAAATGTAGAGAAAG
CUST_10128_PI408125288	UQCRC2	Cytochrome b-c1 complex subunit 2, mitochondrial OS=Homo sapiens	TTCTAATGGAATTCCTGCTCAATGTCACCACATCACCAGAATTTCGTCGTTGGGAAGTGG	Ferret_Seq1	AAAAGGAGCTTCATCTTTCAAGATAACCCGTGGAATCGAAGCAGTTGGTGGTAAATTAAGTGTGACTTCAACCAGGGAAAGCATGGCCTACACTGTGGAATGCCTGCGGGACCATGTTGATGTTCTAATGGAATTCCTGCTCAATGTCACCACATCACCAGAATTTCGTCGTTGGGAAGTGGCTGCCCTTCAGTCTCAGCTAAGGATTGACaaagctgtagcttttc
CUST_1013_PI408125288	DDX1	ATP-dependent RNA helicase DDX1 OS=Homo sapiens	TACCTTCCTAACCAGCTGTTCCGAACCTTCTGATTTTAACATACACTGATAAGATTTGAA	Ferret_Seq1	ACAGAAAGCCTCATGAAAGGAAGCAAAATTTGGAAAGATTTAAGAAAGGAGATGTAAGATTCTTGATTTGCACCGACGTAGCCGCCAGAGGAATTGATATTCACGGTGTTCCTTATGTTATAAATGTCACCTTGCCTGATGAAAAGCAAAACTATGTACATCGAATTGGCAGAGTAGGAAGAGCTGAAAGGATGGGTCTGGCCATTTCCTTGGTAGCAACAGAGAAAGAAAAGGTTTGGTACCATGTATGTAGCAGCCGTGGAAAAGGGTGTTATAACACAAGACTCAAGGAAGACGGCGGCTGTACTATATGGTACAATGAGATGCAGTTGCTGTCTGAGATAGAAGAGCATCTGAATTGCACCATTTCTCAGGTTGAACCGGATATAAAGGTACCAG…
CUST_10130_PI408125288	OSBPL8	Oxysterol-binding protein-related protein 8 OS=Homo sapiens	TTTCAAGCACACCTGCCACGGATTATTTTCTGCAACAAAAAGACTACTTCATCATTTTCC	Ferret_Seq1	ACAAAAGGCTATTCCTCCCCAGAACCTGATATCCAGGACTCATCTGGAAGTGAAGCTCAGTCAGTAAAACCAAATACAAGAAGAAAGAAAGGGATAGAACTGGGAGACATTCAAAATTCCATCGAATCTATAAAACAAACACAGGAAGAAATTAAAAGAAATATTATGGCTCTTCGAAATCATTTAGTTTCAAGCACACCTGCCACGGATTATTTTCTGCAACAAAAAGACTACTTCATCATTTTcc
CUST_10131_PI408125288	OSBPL8	Oxysterol-binding protein-related protein 8 OS=Homo sapiens	GTTTCAAGCACACCTGCCACGGATTATTTTCTGCAACAAAAAGACTACTTCATCATTTTC	Ferret_Seq1	ACAAAAGGCTATTCCTCCCCAGAACCTGATATCCAGGACTCATCTGGAAGTGAAGCTCAGTCAGTAAAACCAAATACAAGAAGAAAGAAAGGGATAGAACTGGGAGACATTCAAAATTCCATCGAATCTATAAAACAAACACAGGAAGAAATTAAAAGAAATATTATGGCTCTTCGAAATCATTTAGTTTCAAGCACACCTGCCACGGATTATTTTCTGCAACAAAAAGACTACTTCATCATTTTcc
CUST_10132_PI408125288	Gspt2	Eukaryotic peptide chain release factor GTP-binding subunit ERF3B OS=Mus musculus	CAAAAAGTTCAGGAGTAGAAAAGTAAGACACGGCCCCGCTTCGTGAAACAAGATCAAGTG	Ferret_Seq1	AACGTACCTTTGACGTTTCAGATAGTGATTAttgagcacaagtccatacattctgtccaggctataatgcggtggctgcacattcatacttgtattgaggaagttgagatacagccttaatctccttggtagacaaaaagttcaggagtagaaaagtaagacacggccccgcttcgtgaaacaagatcaagtgtgccattgtcccgtttaaggacagcagggactatctg
CUST_10133_PI408125288	Gspt2	Eukaryotic peptide chain release factor GTP-binding subunit ERF3B OS=Mus musculus	ACAAAAAGTTCAGGAGTAGAAAAGTAAGACACGGCCCCGCTTCGTGAAACAAGATCAAGT	Ferret_Seq1	AACGTACCTTTGACGTTTCAGATAGTGATTAttgagcacaagtccatacattctgtccaggctataatgcggtggctgcacattcatacttgtattgaggaagttgagatacagccttaatctccttggtagacaaaaagttcaggagtagaaaagtaagacacggccccgcttcgtgaaacaagatcaagtgtgccattgtcccgtttaaggacagcagggactatctg
CUST_10134_PI408125288	ORC3L	Origin recognition complex subunit 3 OS=Homo sapiens	CCAGAAATACCACATTAAGCTTAAGAGAGAAAAGGAGACCAGTCATATTTACATACCACC	Ferret_Seq1	ATGAAAAAATGGATGCAAGTTCTGTAACCTCAGAAGAAAGGAATGAAATTATCCATGCTCGGTTTATTAGAGCTGTTTCTGAACTAGAACTTTTAGGATTTATAAAACCTACCAAACAGAAGACTGACCATGTGGCGAGGCTAACATGGGGAGGCTGCTAGAAAGCCAGTGAATGAAGCCAGAAATACCACATTAAGCTTAAGAGAGAAAAGGAGACCAGTCATATTTACATACCAcc
CUST_10138_PI408125288	THAP1	THAP domain-containing protein 1 OS=Bos taurus	GAAACGAGATTCATGGGTACCCAGTAAATACCAGTTCCTGTGTAGTGACCATTTTACTCC	Ferret_Seq1	ATTTCTCCTATATCTTGGCGAGGAGGTTCCCGGGCCCTGTCGCAGGCCCTGATTTGGGGGGCCCCACCCGAGCGATGCCTCGGTATTGCGCAGCGGTTTGCTGTAAGAACCGTCGGGGACGAAACAGCAAAGACCGGAAGCTGAGTTTTTATCCGTTTCCTCTACATGACAAAGAAAGACTTGAAAAATGGTTAAAGAATATGAAACGAGATTCATGGGTACCCAGTAAATACCAGTTCCTGTGTAGTGACCATTTTACTcc
CUST_1014_PI408125288	DDX1	ATP-dependent RNA helicase DDX1 OS=Homo sapiens	AACTATAAAGGCCATGTGGATATTTTGGCACCTACGGTTCAAGAGTTGGCTGCCCTTGAA	Ferret_Seq1	ACAGAAAGCCTCATGAAAGGAAGCAAAATTTGGAAAGATTTAAGAAAGGAGATGTAAGATTCTTGATTTGCACCGACGTAGCCGCCAGAGGAATTGATATTCACGGTGTTCCTTATGTTATAAATGTCACCTTGCCTGATGAAAAGCAAAACTATGTACATCGAATTGGCAGAGTAGGAAGAGCTGAAAGGATGGGTCTGGCCATTTCCTTGGTAGCAACAGAGAAAGAAAAGGTTTGGTACCATGTATGTAGCAGCCGTGGAAAAGGGTGTTATAACACAAGACTCAAGGAAGACGGCGGCTGTACTATATGGTACAATGAGATGCAGTTGCTGTCTGAGATAGAAGAGCATCTGAATTGCACCATTTCTCAGGTTGAACCGGATATAAAGGTACCAG…
CUST_10140_PI408125288	DOCK2	Dedicator of cytokinesis protein 2 OS=Homo sapiens	ATTCTGACTCTCTGCATCTTACAATGTGTAAGCTGACCACTTGGGCATATACCCATGGCT	Ferret_Seq1	AGTGGGAAAATAACCCTGCCATACCACCTGTTTATTGTTTCTCTGATTATTTTTTTTTTTCTAATTCTGACTCTCTGCATCTTACAATGTGTAAGCTGACCACTTGGGCATATACCCATGGCTGGGGAAGTAACCAAGGTGTTGTTTCCAGGGAGAGAGTAAGAAGATGGAGGATGCCAGTGCTTACCTGACCCTTCCTTCTTATCGACACCATATGGAAAACAAGGGGGCCAccttgagtcgaagc
CUST_10146_PI408125288	CLDN18	Claudin-18 OS=Homo sapiens	GCCTATAAGTCCGGAGGCTTCAAGGCTAGCACTGCCTTTGGGCCCAATAGCAAAAACAAG	Ferret_Seq1	AGGTGCAGACCATTCAGACCAGGTACACCTTTGGTTCGGCTTTGTTCGTGGGTTGGGTCGCTGGAGGCCTCACACTAATTGGGGGTGTGATGATGTGCATTGCCTGTCGGGGCCTGGCGCCTGAGGAAACCAACTACAAAGCTGTGTCTTATCATGCCTCAGGCCACAACCTCGCCTATAAGTCCGGAGGCTTCAAGGCTAGCACTGCCTTTGGGCCCAATAGCAAAAACAAG
CUST_10148_PI408125288	Slc9a3r1	Na(+)/H(+) exchange regulatory cofactor NHE-RF1 OS=Rattus norvegicus	AAGAAAAATGAGCTCTTCGGCAACCTCTGAGCATCCTCCTGCCGGTGCCCAGGAAAGCTG	Ferret_Seq1	ACGCTCGTCTACCTCCTCCTCCTCCGATCCCATCTTGGACTTCAGCGTCTCCCTGGCCGTGGCCAAAGAGAGGGCCCATCAGAAGCGCAGCAGCAAGCGGGCCCCGCAGATGGACTGGAGCAAGAAAAATGAGCTCTTCGGCAACCTCTGAGCATCCTCCTGCCGGTGCCCAGGAAAGCTGGGCGGGCCTGGCCAGCCCCCAGGCCCCAGCCCTGCTCCCTCAccc
CUST_1015_PI408125288	EIF2AK1	Eukaryotic translation initiation factor 2-alpha kinase 1 OS=Oryctolagus cuniculus	AAGTCAGTATGTTCAAAATGATGAAAGTAACAGCTCATCTATTATTTTCGCCGAGTTCAC	Ferret_Seq1	CAGGAATAAATTAGATGGTCAGTATTATGCAATTAAAAAAATCCTGATTAATGGTGCAACTAAAACAGATTGCATGAAGGTACTTCGGGAGGTGAAGGTGCTGGCAGGCCTTCAGCATCCCAATATCGTAGGCTATCATACCGCTTGGATAGAGCATGTTCATGTGGCCCAAACACGAGCAGATAGAGTTTCTGTTCCGTTGCCATCTCTGGAGGTGATCTCCAACGAAGAGGACAACAGAAGTCAGTATGTTCAAAATGATGAAAGTAACAGCTCATCTATTATTTTCGCCGAGTTCAC
CUST_10150_PI408125288	F2RL1	Proteinase-activated receptor 2 OS=Homo sapiens	ACAGAAATATGACCTATACATCAGCATTGCTGGCTGGTTGATCATCTGCCTTGCCTGTCT	Ferret_Seq1	AAGTATGTCAACATGTATGCAAGCATCTACTTCTTGGTCTGCATAAGTGTGCGACGATTTTGGTTTCTCATGTACCCCTTTCGCTTCCATGACTGCAAACAGAAATATGACCTATACATCAGCATTGCTGGCTGGTTGATCATCTGCCTTGCCTGTCTCCTCTTTCCTCTCCTCAGAACCAGTGATGACATctcaggc
CUST_10151_PI408125288	F2RL1	Proteinase-activated receptor 2 OS=Homo sapiens	AACAGAAATATGACCTATACATCAGCATTGCTGGCTGGTTGATCATCTGCCTTGCCTGTC	Ferret_Seq1	AAGTATGTCAACATGTATGCAAGCATCTACTTCTTGGTCTGCATAAGTGTGCGACGATTTTGGTTTCTCATGTACCCCTTTCGCTTCCATGACTGCAAACAGAAATATGACCTATACATCAGCATTGCTGGCTGGTTGATCATCTGCCTTGCCTGTCTCCTCTTTCCTCTCCTCAGAACCAGTGATGACATctcaggc
CUST_10152_PI408125288	Usp9x	Probable ubiquitin carboxyl-terminal hydrolase FAF-X OS=Mus musculus	TATTTGTTTAGATCACGCCAAACTTGGAGAAAGCAGCCTTAGTCCATCTCTTGACTCGTC	Ferret_Seq1	ATGATAATGTCACTGCATCCCAGATACATTTCTTTCCTTTGGCAAGTTGCAGACTTAGGCAGCAGCCTAAATATGCCTCCTCTTAGAGATGGAGCAAGAGTACTTATGAAGCTTATGCCACCAGATAGCACAACAATAGAAAAGTTAAGAGCTATTTGTTTAGATCACGCCAAACTTGGAGAAAGCAGCCTTAGTCCATCTCTTGACTCGTc
CUST_10153_PI408125288	Usp9x	Probable ubiquitin carboxyl-terminal hydrolase FAF-X OS=Mus musculus	CTATTTGTTTAGATCACGCCAAACTTGGAGAAAGCAGCCTTAGTCCATCTCTTGACTCGT	Ferret_Seq1	ATGATAATGTCACTGCATCCCAGATACATTTCTTTCCTTTGGCAAGTTGCAGACTTAGGCAGCAGCCTAAATATGCCTCCTCTTAGAGATGGAGCAAGAGTACTTATGAAGCTTATGCCACCAGATAGCACAACAATAGAAAAGTTAAGAGCTATTTGTTTAGATCACGCCAAACTTGGAGAAAGCAGCCTTAGTCCATCTCTTGACTCGTc
CUST_10155_PI408125288	SNRPD2	Small nuclear ribonucleoprotein Sm D2 OS=Homo sapiens	CTGCAACATGGTGTTGGAGAATGTGAAGGAGATGTGGACCGAGGTCCCCAAGAGTGGCAA	Ferret_Seq1	AGGGAGACGGTGCTGACCTGGGACCGCGGCAGCTACTACCATGAGCCTCCTCAACAAGCCCAAGAACAACACCCAGGTGCTCATCAACTGTCGCAACAACAAGAAGCTCCTGGGCCGCGTGAAGGCCTTCGACAGGCACTGCAACATGGTGTTGGAGAATGTGAAGGAGATGTGGACCGAGGTCCCCAAGAGTGGCAAGGGCAAGAAGAAGTCCAAGCCAGTc
CUST_10156_PI408125288	Cnksr2	Connector enhancer of kinase suppressor of ras 2 OS=Rattus norvegicus	GTGGGATGGCAGCTAAAAAATCTGGTGAGAAAACTGAGAGAGAATCCTACAGGAGTCGTA	Ferret_Seq1	AGATTCCGCGGGTCTGAGAAGGGCATGTACATCAAATCAACCTATGATGGATTGCACGTGATTACTGGAACCACCGAGAACTCTCCTGCAGACAGATCTCAGAAGATTCACGCTGGTGATGAAGTCATTCAGGTTAATCAGCAGACCGTGGTGGGATGGCAGCTAAAAAATCTGGTGAGAAAACTGAGAGAGAATCCTACAGGAGTCGTA
CUST_10160_PI408125288	Ahctf1	AT-hook-containing transcription factor 1 OS=Mus musculus	AATGTGTTGTCTAAATACGGAGAGATTTGGGCATGCACTGAACCTAAAGGTGGCACCTCA	Ferret_Seq1	ATATTCATCTTCTGGTAAAATCCTGGTTTTAGAAAGGAAAGTAAACCCTGAACTTGCGTTCTTTGTTTTACAGTTTCTTAGACCCCAACCCATTATCCAcctgttacaaagcaagctgcagcaggggctgtgttaacaagatctgctttcatcagtaatgtgttgtctaaatacggagagatttgggcatgcactgaacctaaaggtggcacctcagcctcagcctccaagagtcctaaaagag
CUST_10162_PI408125288	Azgp1	Zinc-alpha-2-glycoprotein OS=Rattus norvegicus	AGGCCACAGCCTACCTCAATGACCAGGATTTCTTTCACTATGACAGTGAAGACAGGAAGG	Ferret_Seq1	AGAGTCCAGAACCTTCCGGTCAGGCAGCATGGACACAATAGTGTCCGTCCTGCTGTCCCTGCTACTTCTTCTGGGGCCTGCAGTCCCTCAGGAAACCCAAGCTGGGCCTTACTCTCTGAGCTTCTTCTACACCGGGCTCTCCAGGTCCCAGGGACGGCTTCCCAGCTTCCAGGCCACAGCCTACCTCAATGACCAGGATTTCTTTCACTATGACAGTGAAGACAGGAAgg
CUST_10167_PI408125288	Sdccag10	Peptidyl-prolyl cis-trans isomerase SDCCAG10 OS=Mus musculus	ATTGAATTCCATTCCCGGTTACGTTTTAATCGGAGAGGACTGGTTTGCCATGGCAAATGC	Ferret_Seq1	ACAAAAGAAGCTCCTAAAGCTTGCagaaattttcatttcagctttgtttggaagcatattatgacaacaccatttttcatagagttgtacctggttttatagtccaaggggagatcctaactggctacagggactggtggagagtctatctatggagccccattcaaggattgaattccattcccggttacgttttaatcggagaggactggtttgccatggcaaatgctggtcctcatg
CUST_10168_PI408125288	Dido1	Death-inducer obliterator 1 OS=Mus musculus	TTGAGAAGGAGATGTTTAACCTGTTCCAGGTTACCGACAACCGTTACAAGAGCAGATACC	Ferret_Seq1	AGAAAGTTGGGAAGATTGCCCTGCACATTGAGAAGGAGATGTTTAACCTGTTCCAGGTTACCGACAACCGTTACAAGAGCAGATACCGCAGCATCATGTTCAACCTCAAGGACCCCAAAAACCAGGGCTCTTCCATCGCGTTCTGCGGGAGGAGATCTCTTCGGCCAAACTGGTGAGAATGAAGCCGGAGGAGCTGGCGTCTAAGGAGCTTTCCACGTGGAGGGAGCGGCCGGCCAAGcc
CUST_10169_PI408125288	Dido1	Death-inducer obliterator 1 OS=Mus musculus	ATTGAGAAGGAGATGTTTAACCTGTTCCAGGTTACCGACAACCGTTACAAGAGCAGATAC	Ferret_Seq1	AGAAAGTTGGGAAGATTGCCCTGCACATTGAGAAGGAGATGTTTAACCTGTTCCAGGTTACCGACAACCGTTACAAGAGCAGATACCGCAGCATCATGTTCAACCTCAAGGACCCCAAAAACCAGGGCTCTTCCATCGCGTTCTGCGGGAGGAGATCTCTTCGGCCAAACTGGTGAGAATGAAGCCGGAGGAGCTGGCGTCTAAGGAGCTTTCCACGTGGAGGGAGCGGCCGGCCAAGcc
CUST_1017_PI408125288	SELT	Selenoprotein T OS=Homo sapiens	ACAGTGCATTATATGAGATTATGGGGGGAAATCCTATATCCAGAGTACTCTACCAGTTTG	Ferret_Seq1	GCTTAAGATGAGGTTTCTGCTAGTTCTCCTGGTGGCGGCGGCGGCGGTGATCCGGAGCGATGCCTCGGCCAACCTGGGCGGCGTGCCTAGCAAAAGATTAAAGATGCAGTACGCCACGGGGCCGCTGCTGAAGTTCCAGATTTGTGTTTCCTGAGGTTATAGGCGGGTGTTTGAGGAGTACATGCGGGTTATAAGCCAGCGGTACCCAGACATCCGCATTGAAGGAGAAAATTACCTCCCTCAACCCATATATAGACACATAGCATCTTTCCTGTCAGTCTTCAAACTAGTATTAATAGGCTTAATAATTGTTGGCAAGGATCCTTTTGCTTTCTTTGGCATGCAAGCTCCTAGCATCTGGCAGTGGGGCCAAGAAAATAAGGTCTATGCATGTATGAT…
CUST_10170_PI408125288	PSMD5	26S proteasome non-ATPase regulatory subunit 5 OS=Homo sapiens	CCTAACTTAAGGTTAAGGTAACCTTCCGGGTAGGTACCTACTAGTTGGTAAGGAAAAACG	Ferret_Seq1	AAGATTTCTAATATAATTGTTGGGGCAGATTCAGACCCTTTCTCTAGTTTCTATTTGCCAGGATTTGTGAAGTTTTTTGGAAATCTGGCTATACNGngtatactcctacaacgagtacttcgttggtaggacggttacgtttaccttaccttacttttcgttttgggtagggaaaggtaaacgttttcgtttaaagtaaagtacgaacgaaaaggtaaacgtacggaaccccggaacccccaactagtagttaggtttgggtagtacgacgtaggtacgaacctaacttaaggttaaggtaaccttccgggtaggtacctactagttggtaaggaaaaacg
CUST_10171_PI408125288	PSMD5	26S proteasome non-ATPase regulatory subunit 5 OS=Homo sapiens	TAGTACGACGTAGGTACGAACCTAACTTAAGGTTAAGGTAACCTTCCGGGTAGGTACCTA	Ferret_Seq1	AAGATTTCTAATATAATTGTTGGGGCAGATTCAGACCCTTTCTCTAGTTTCTATTTGCCAGGATTTGTGAAGTTTTTTGGAAATCTGGCTATACNGngtatactcctacaacgagtacttcgttggtaggacggttacgtttaccttaccttacttttcgttttgggtagggaaaggtaaacgttttcgtttaaagtaaagtacgaacgaaaaggtaaacgtacggaaccccggaacccccaactagtagttaggtttgggtagtacgacgtaggtacgaacctaacttaaggttaaggtaaccttccgggtaggtacctactagttggtaaggaaaaacg
CUST_10172_PI408125288	USO1	General vesicular transport factor p115 OS=Homo sapiens	GCTGTTCTCTATTGTTTCCAGTGTTTCTATATAAAAATCAGAAGGCAAGGAGAAATTGTG	Ferret_Seq1	AAAGGCCGGCATTGTAGTTCTTCTCATGTCCATGGTCAATCGAAAGGGCAGcccatttgtactgcgctgtgctgttctctattgtttccagtgtttctatataaaaatcagaaggcaaggagaaattgtgtnaacgcttcctaccttccacctattgatgcaactaggtaactcggtctccgcgggtcagttactgtgtcggaggtcgtattttccaccgattcgctttcaaactggtg
CUST_10173_PI408125288	USO1	General vesicular transport factor p115 OS=Homo sapiens	GTGCTGTTCTCTATTGTTTCCAGTGTTTCTATATAAAAATCAGAAGGCAAGGAGAAATTG	Ferret_Seq1	AAAGGCCGGCATTGTAGTTCTTCTCATGTCCATGGTCAATCGAAAGGGCAGcccatttgtactgcgctgtgctgttctctattgtttccagtgtttctatataaaaatcagaaggcaaggagaaattgtgtnaacgcttcctaccttccacctattgatgcaactaggtaactcggtctccgcgggtcagttactgtgtcggaggtcgtattttccaccgattcgctttcaaactggtg
CUST_10174_PI408125288	AP1GBP1	AP1 subunit gamma-binding protein 1 OS=Homo sapiens	AGTAATTCCCAGCATGGAAACAGTGCCCCTTCTTTGTTGATGCCACTTCCTGGAACTAAA	Ferret_Seq1	AGGAGCTGCAGCCCAGGCTTCTAGTGGCTTCATGTCATCTTACCCTGCAAATCAGGTGGTAAAACCAGAAGAAGACGACTTCCAGGATTTTCAAGATGCTTCTAAGTCAGGATCCCTTGATGACTCATTCACTGATTTCCAGGAGTTGCCTGCTTCTTCAAAAACAGTAATTCCCAGCATGGAAACAGTGCCCCTTCTTTGTTGATGCCACTTCCTGGAACTAAAG
CUST_10175_PI408125288	AP1GBP1	AP1 subunit gamma-binding protein 1 OS=Homo sapiens	TCAAAAACAGTAATTCCCAGCATGGAAACAGTGCCCCTTCTTTGTTGATGCCACTTCCTG	Ferret_Seq1	AGGAGCTGCAGCCCAGGCTTCTAGTGGCTTCATGTCATCTTACCCTGCAAATCAGGTGGTAAAACCAGAAGAAGACGACTTCCAGGATTTTCAAGATGCTTCTAAGTCAGGATCCCTTGATGACTCATTCACTGATTTCCAGGAGTTGCCTGCTTCTTCAAAAACAGTAATTCCCAGCATGGAAACAGTGCCCCTTCTTTGTTGATGCCACTTCCTGGAACTAAAG
CUST_10176_PI408125288	ITM2A	Integral membrane protein 2A OS=Homo sapiens	GAGGCAACAGAAAAAGAGTATCCTTAGTAATAAGAAGTCAGAGATTTGCAATATGACTTC	Ferret_Seq1	ATCTTACTGGGTTTCAATAAACGTGCCATTGATAAGTGTTGGAAGATTAGACACTTCCCCAATGAATTTATCGTTGAGACCAAGATCTGTCAAGAGTGAGAGGCAACAGAAAAAGAGTATCCTTAGTAATAAGAAGTCAGAGATTTGCAATATGACTTCAACATTAAAGTGTGTAGGATACCTCATTATTTACTTATGCATATACTCTACTGTCTTACTAAACCAAAAAAAAGGAAGGGTAAAAAAc
CUST_1018_PI408125288	SELT	Selenoprotein T OS=Homo sapiens	GGGAATACAGCTGAAGTTCCCAAATACTTTATAAGAGTATATCAGGCATCTTTAATTTGG	Ferret_Seq1	GCTTAAGATGAGGTTTCTGCTAGTTCTCCTGGTGGCGGCGGCGGCGGTGATCCGGAGCGATGCCTCGGCCAACCTGGGCGGCGTGCCTAGCAAAAGATTAAAGATGCAGTACGCCACGGGGCCGCTGCTGAAGTTCCAGATTTGTGTTTCCTGAGGTTATAGGCGGGTGTTTGAGGAGTACATGCGGGTTATAAGCCAGCGGTACCCAGACATCCGCATTGAAGGAGAAAATTACCTCCCTCAACCCATATATAGACACATAGCATCTTTCCTGTCAGTCTTCAAACTAGTATTAATAGGCTTAATAATTGTTGGCAAGGATCCTTTTGCTTTCTTTGGCATGCAAGCTCCTAGCATCTGGCAGTGGGGCCAAGAAAATAAGGTCTATGCATGTATGAT…
CUST_10180_PI408125288	PEX26	Peroxisome assembly protein 26 OS=Macaca fascicularis	AAAGAGCCTCTTGGCTGCCTTGATCCTCTGCCTCTTGGTGGTAAGGTTTGATCCAGCTTC	Ferret_Seq1	tcagCTACAGACCTTGGCTGTCACTCACATTAGTAAGGCAAGGCAACAGCAGAAACACCAACACTCGGGCACTGAGGAGGCCCAGAAGCTAAACCAGGAAGGCTCCTTCTCCCACAAGTTCCTGTCACTAATGATGTTGCTTCGCCGGCTTTGGGATTCTGCAGTGAGCCACTTCTTCTCCATGCCCTTCAAAAAGAGCCTCTTGGCTGCCTTGATCCTCTGCCTCTTGGTGGTAAGGTTTGATCCAGCTTc
CUST_10182_PI408125288	BRP44	Brain protein 44 OS=Homo sapiens	TTAATTTCTTTGTGGGGCGAGCAGGAGCGTCTCAGCTCTTCCGTATTTGGTAGATATAAC	Ferret_Seq1	AATGAAATGGGGCTTGGTGTGTGCTGGCTTGGCTGACATGGCCAGACCTGCTGAGAAACTCAGCACAGCTCAATCTGCTGTTTTGATGGCCACAGGGTTTATTTGGTCAAGATACTCACTTGTAATTATCCCAAAAAACTGGAGTCTGTTTGTCTGTTAATTTCTTTGTGGGGCGAGCAGGAGCGTCTCAGCTCTTCCGTATTTGGTAgatataaccaagaaac
CUST_10183_PI408125288	BRP44	Brain protein 44 OS=Homo sapiens	GTTAATTTCTTTGTGGGGCGAGCAGGAGCGTCTCAGCTCTTCCGTATTTGGTAGATATAA	Ferret_Seq1	AATGAAATGGGGCTTGGTGTGTGCTGGCTTGGCTGACATGGCCAGACCTGCTGAGAAACTCAGCACAGCTCAATCTGCTGTTTTGATGGCCACAGGGTTTATTTGGTCAAGATACTCACTTGTAATTATCCCAAAAAACTGGAGTCTGTTTGTCTGTTAATTTCTTTGTGGGGCGAGCAGGAGCGTCTCAGCTCTTCCGTATTTGGTAgatataaccaagaaac
CUST_10184_PI408125288	DNM1	Dynamin-1 OS=Homo sapiens	ATCAACCGGATCTTCCATGAGCGCTTCCCCTTTGAGCTAGTCAAGATGGAATTTGATGAG	Ferret_Seq1	AGTGGAGGAATACAAGAACTTCCGGCCTGATGACCCATCGCGCAAGACCAAAGCCCTGCTGCAGATGGTCCAGCAGTTTGCCGTGGACTTTGAGAAGCGCATTGAGGGCTCAGGGGACCAGATCGACACCTATGAATTGTCAGGAGGAGCCCGCATCAACCGGATCTTCCATGAGCGCTTCCCCTTTGAGCTAGTCAAGATGGAATTTGAtgag
CUST_10186_PI408125288	Dars	Aspartyl-tRNA synthetase, cytoplasmic OS=Rattus norvegicus	GGCTATCACTCAAAGCAAATGTGTATTTGTGCTGATTTTGAGAAGGTTTTCTGTATTGGA	Ferret_Seq1	tcagCTACTAGACCTTGGCTATCACTCAAAGCAAATGTGTATTTGTGCTGATTTTGAGAAGGTTTTCTGTATTGGACCAGTATTCAGAGCTGAAGACTCAAATACCCACAGACATCTAACTGAATTTGTTGGTTTGGACATTGAAATGGCTTTTAATTACCATTACCATGAAGTTGTGGAAGAAATTGCTGACACCTTAGTACAAATATTCAAAGGACTCCAAAAAAGGTTTCAAACTGAAATTCAGACAGTGAATAAACAATTCCCAtg
CUST_10187_PI408125288	Dars	Aspartyl-tRNA synthetase, cytoplasmic OS=Rattus norvegicus	CAAAGGACTCCAAAAAAGGTTTCAAACTGAAATTCAGACAGTGAATAAACAATTCCCATG	Ferret_Seq1	tcagCTACTAGACCTTGGCTATCACTCAAAGCAAATGTGTATTTGTGCTGATTTTGAGAAGGTTTTCTGTATTGGACCAGTATTCAGAGCTGAAGACTCAAATACCCACAGACATCTAACTGAATTTGTTGGTTTGGACATTGAAATGGCTTTTAATTACCATTACCATGAAGTTGTGGAAGAAATTGCTGACACCTTAGTACAAATATTCAAAGGACTCCAAAAAAGGTTTCAAACTGAAATTCAGACAGTGAATAAACAATTCCCAtg
CUST_10188_PI408125288	ASCC3	Activating signal cointegrator 1 complex subunit 3 OS=Homo sapiens	GAATGCGGTACCGAAGAATTGCTTTCAATTTTGAGTGATGCAGAAGAATACACAGATTTG	Ferret_Seq1	AAAATTTCTGTCCAGTCTGGTTGAGAAGTCTCTGGTTGAATTGGAACATTCCTACTGTATTGAAATTGGAGAGGATAATCGGAGCATTGAACCTCTGACATATGGCCGAATTGCCTCTTACTACTATTTGAAGCACCAAACAGTTAAAATGTTCAAAGAGCGTTTGAAACCTGAATGCGGTACCGAAGAATTGCTTTCAATTTTGAGTGATGCAGAAGAATACACAGATTTg
CUST_1019_PI408125288	Trim33	E3 ubiquitin-protein ligase TRIM33 OS=Mus musculus	TCGTTTCCATTGTGATCCCACCTTCTGGGCAAAGAATGTAGTCAATTTAGGTAATCTAGT	Ferret_Seq1	TGAACTTTACAAACTGGGCAATTGCGAGTGGCAGCAGCACAGCACTACTGTACAGCAAGCGACTGATTACTTTTCAATTGCGCCATATTTTGAAAGCACGGTGTGATCCTGTGCCTGCTGCTAATGGAGCAATTCGTTTCCATTGTGATCCCACCTTCTGGGCAAAGAATGTAGTCAATTTAGGTAATCTAGTAATAGAGAGTAAACCAGCTCCTGGTTATACTCCTAATGTTGTAGTTGGGCAAGTTCCTCCAGGGACAAACCACATTAGTAAAACCCCTGGACAGATTAACTTAGCACAGCTTCGACTCCAGCACATGCAACAGCAAGTATATGCACAGAAACATCAGCAGTTGCAACAGATGAGAATGCAGCAGCCTC
CUST_10190_PI408125288	SH3GL3	Endophilin-A3 OS=Homo sapiens	TTCAGCCAAATCCAGCATACAGAGCTAAGCTAGGAATGCTGAACACTGTGTCGAAGATTC	Ferret_Seq1	AGAAGAAGCAGTTCCACAAAGCCAGCCAGCTGTTTAGTGAAAAAATAAGTGGCGTCGAAGGAACGAAACTAGATGACGAATTTCTTGACATGGAGAGGAAAATAGACATTACCAATAAAGCTGTTGCAGAAATTCTTTCAAAGGCCACAGAATATCTTCAGCCAAATCCAGCATACAGAGCTAAGCTAGGAATGCTGAACACTGTGTCGAAGATTCGAGGGCAGG
CUST_10194_PI408125288	NMNAT1	Nicotinamide mononucleotide adenylyltransferase 1 OS=Homo sapiens	CAGGAAAATACAGAGTTATCAAAGGCATAATCTCTCCTTGTTGGCGATGCATATAAGAAG	Ferret_Seq1	AAAGCAAAGTGTCAGAGTTTTCCACTCAGATCAACAACTTCAAATTCTTAGCATGGACAATTCAGAGAAGACAGAAGTGGTTCTCCTCGCTTGTGGTTCTTTTTAATCCTATCACCAACATGCACCTCCGGCTATTTGAGCTGGCCAAGGACTACCTGAATGGAACAGGAAAATACAGAGTTATCAAAGGCATAATCTCTCCTTGTTGGCGATGCATATAAGAAG
CUST_10195_PI408125288	NMNAT1	Nicotinamide mononucleotide adenylyltransferase 1 OS=Homo sapiens	ACAGGAAAATACAGAGTTATCAAAGGCATAATCTCTCCTTGTTGGCGATGCATATAAGAA	Ferret_Seq1	AAAGCAAAGTGTCAGAGTTTTCCACTCAGATCAACAACTTCAAATTCTTAGCATGGACAATTCAGAGAAGACAGAAGTGGTTCTCCTCGCTTGTGGTTCTTTTTAATCCTATCACCAACATGCACCTCCGGCTATTTGAGCTGGCCAAGGACTACCTGAATGGAACAGGAAAATACAGAGTTATCAAAGGCATAATCTCTCCTTGTTGGCGATGCATATAAGAAG
CUST_10196_PI408125288	CLDN18	Claudin-18 OS=Homo sapiens	TTGACTCCTGATTGCTTTTTGACTCACAGTTGAAAGTTAGAAAACCTTGATTTTCACCCG	Ferret_Seq1	ATTTCAAGGCTAGCACTGCCTTTGGGCCCAAtagcaaaaacgaagaagatatacgatgggggtgcccgcacacgaagaccgaggtacagtctcatccttccaagtacgactacgtgtagcactccaagacacctcggcatgggcaaaagaatcccccagttagaatgcacttagaaaacaaggaatttaccttgactcctgattgctttttgactcacagttgaaagttagaaaaccttgattttcacccg
CUST_10198_PI408125288	DST	Bullous pemphigoid antigen 1, isoforms 6/9/10 OS=Homo sapiens	GGACAAAGTTACCTAAGACCTACAAGAGGTAGAGCAGCTGATACTTCCTCATTACAGTCC	Ferret_Seq1	ACCGAAACGACACTTAGCGACAAGGCaaagaagtcatacccccacggaaatcgaagaggtgaaagccctcattgcagaacaccagaccttcatggaggaaatgacctagaaacaacctgatagtggacaaagttacctaagacctacaagaggtagagcagctgatacttcctcattacagtccntattcggtcctggataaagggcgagctaggaagaaaacgcttcccagcgtacagcttta
CUST_10199_PI408125288	DST	Bullous pemphigoid antigen 1, isoforms 6/9/10 OS=Homo sapiens	TGGACAAAGTTACCTAAGACCTACAAGAGGTAGAGCAGCTGATACTTCCTCATTACAGTC	Ferret_Seq1	ACCGAAACGACACTTAGCGACAAGGCaaagaagtcatacccccacggaaatcgaagaggtgaaagccctcattgcagaacaccagaccttcatggaggaaatgacctagaaacaacctgatagtggacaaagttacctaagacctacaagaggtagagcagctgatacttcctcattacagtccntattcggtcctggataaagggcgagctaggaagaaaacgcttcccagcgtacagcttta
CUST_102_PI408125288	SMNDC1	Survival of motor neuron-related-splicing factor 30 OS=Homo sapiens	GATACCTCTAAATACAATGTCAGGCATTTGATGCCTCAATAATCAGAAGAACTGTTGGAT	Ferret_Seq1	AGAATAAAAGAACTTGAGCAGGAAAGAGAGGACCAGAAGGTTAAATGGCAACAGTTCAACAACAGAGCCTATTCTAAAAACAAAAAAGGCCAGGTAAAAAGGAGTATTTTTGCTTCACCTGAGAGTGTAACCGGAAAAGTTGGAGTAGGAACTTGTGGAATTGCTGATAAACCTATGACACAATATCAAGATACCTCTAAATACAATGTCAGGCATTTGATGCCTCAATAATCAGAAGAACTGTTGGATTTCATCTCTGCAGGGCTTTACATTTACCTTTTTATCCTTATATTTTTCTAAAGGTAAATTATTTGTTAGATGAGTAAGGAAGATGCCGTTGCCGTCCTTGTTGGACTTCAATAGAGTGAAACTCGAAGAGCTTGCGTC
CUST_1020_PI408125288	Trim33	E3 ubiquitin-protein ligase TRIM33 OS=Mus musculus	AATTGCGAGTGGCAGCAGCACAGCACTACTGTACAGCAAGCGACTGATTACTTTTCAATT	Ferret_Seq1	TGAACTTTACAAACTGGGCAATTGCGAGTGGCAGCAGCACAGCACTACTGTACAGCAAGCGACTGATTACTTTTCAATTGCGCCATATTTTGAAAGCACGGTGTGATCCTGTGCCTGCTGCTAATGGAGCAATTCGTTTCCATTGTGATCCCACCTTCTGGGCAAAGAATGTAGTCAATTTAGGTAATCTAGTAATAGAGAGTAAACCAGCTCCTGGTTATACTCCTAATGTTGTAGTTGGGCAAGTTCCTCCAGGGACAAACCACATTAGTAAAACCCCTGGACAGATTAACTTAGCACAGCTTCGACTCCAGCACATGCAACAGCAAGTATATGCACAGAAACATCAGCAGTTGCAACAGATGAGAATGCAGCAGCCTC
CUST_10200_PI408125288	Rnpep	Aminopeptidase B OS=Rattus norvegicus	ACCTGGTCAACTAATGCCAACTGGGGTGAATTCTGGCTCAATGAAGGTTTCACCATGTAT	Ferret_Seq1	AGAGAAACTTTTCGGACCCTACGTTTGGGGAAGGTATGATCTGCTCTTCATGCCACCATCCTTTCCATTTGGAGGAATGGAGAACCCTTGTCTGACCTTTGTCACCCCCTGCCTGCTGGCAGGGGACCGCTCCTTAGCCGACGTCATCATCCACGAGATCTCCCACAGTTGGTTCGGGAACCTGGTCAACTAATGCCAACtggggtgaattctggctcaatgaaggtttcaccatgtatcg
CUST_10202_PI408125288	MED13	Mediator of RNA polymerase II transcription subunit 13 OS=Homo sapiens	TATCCCAGTCTTTCTCAGCTCAGTTCCAGGAAGCTGTAGAACCTACAGTGTATGTTGGTA	Ferret_Seq1	AGAAATGGCAAATTCACCTCAGCCACCTCCACTTAGTCCTCACCCATGTGACGTGGTCGATGAAGGAGTGACTAAAACACCTTCAACTCCTCAAAGTCAGCATTTTTATCAAATGCCAACACCAGATCCCTTGGTTCCTTCTAAACCAATGGAAGATAGGATAGACAGTTTATCCCAGTCTTTCTCAGCTCAGTTCCAGGAAGCTGTAGAACCTACAGTGTATGTTGGTACAG
CUST_10204_PI408125288	Ptbp2	Polypyrimidine tract-binding protein 2 OS=Mus musculus	TCAGTAGTCCAAACTCTAATATGAGCAGCATGGTGGTTACAGCCAATGGTAATGATAGAC	Ferret_Seq1	AGGCCATTTTCTCGCCGCTTGTGTGTCTCGCTGGCTGCGTGGCTCGGTTCTTGTGAGCGAAGCTTTGTCCGGTTCGGCAATGGACGGAATTGTCACTGAGGTTGCAGTTGGCGTGAAGAGAGGATCTGACGAACTACTCTCAGGCAGTGTTCTCAGTAGTCCAAACTCTAATATGAGCAGCATGGTGGTTACAGCCAATGGTAATGATAGAc
CUST_10205_PI408125288	Ptbp2	Polypyrimidine tract-binding protein 2 OS=Mus musculus	CTCAGTAGTCCAAACTCTAATATGAGCAGCATGGTGGTTACAGCCAATGGTAATGATAGA	Ferret_Seq1	AGGCCATTTTCTCGCCGCTTGTGTGTCTCGCTGGCTGCGTGGCTCGGTTCTTGTGAGCGAAGCTTTGTCCGGTTCGGCAATGGACGGAATTGTCACTGAGGTTGCAGTTGGCGTGAAGAGAGGATCTGACGAACTACTCTCAGGCAGTGTTCTCAGTAGTCCAAACTCTAATATGAGCAGCATGGTGGTTACAGCCAATGGTAATGATAGAc
CUST_10206_PI408125288	Klrk1	NKG2-D type II integral membrane protein OS=Rattus norvegicus	AAGGATTTTCTGAAGTCGCAGCCATTACCCACATTCTCTTCTTCTGTTGGGCTTGTCATG	Ferret_Seq1	AATTTTGCAACAAATGAGGAGAGGACCTGGACTaacagtagggaaaaactgcatgggatagggaactccacccttgggtgaagatagatagcttggnggaaaaggattttctgaagtcgcagccattacccacattctcttcttctgttgggcttgtcatgggacccatctagaggagctgggtatgggaggatggctctggtccctctccatccttattcagcactaaagagta
CUST_10207_PI408125288	Klrk1	NKG2-D type II integral membrane protein OS=Rattus norvegicus	AAAGGATTTTCTGAAGTCGCAGCCATTACCCACATTCTCTTCTTCTGTTGGGCTTGTCAT	Ferret_Seq1	AATTTTGCAACAAATGAGGAGAGGACCTGGACTaacagtagggaaaaactgcatgggatagggaactccacccttgggtgaagatagatagcttggnggaaaaggattttctgaagtcgcagccattacccacattctcttcttctgttgggcttgtcatgggacccatctagaggagctgggtatgggaggatggctctggtccctctccatccttattcagcactaaagagta
CUST_10209_PI408125288	ZC4H2	Zinc finger C4H2 domain-containing protein OS=Homo sapiens	CTTGTCATGTCATCAACAAATTCATCGAAATGCACCTATATGTCCTCTGTGCAAAGCCAA	Ferret_Seq1	ATGGCACTGACCTCTTTACTTGGGTCTCACTTGTTGAGAAGTAGTAGTAATCTCTTCCTGTTGGGAAGTTATAATTTCTTTCTGGACCCTTGGGGATCAGAAGGCTGAACCATTGTCTAGAAGAATCTAATTACTAACTTTCTTTATCCTGTGTTCTTCCACCAGGCCTGCTTGTCATGTCATCAACAAATTCATCGAAATGCACCTATATGTCCTCTGTGCAAAGCCAAG
CUST_1021_PI408125288	RPL35	60S ribosomal protein L35 OS=Homo sapiens	TTGTTCGCAAATCCATCGCCCGTGTTCTCACAGTCATCAACCAGACGCAGAAAGAGAACC	Ferret_Seq1	GCTCTTTCCCTCGGCCTCTTTCCGGCGGCGGCGGCTGCGGCAGATCGTGCAGAAATGGCCAAGATTAAGGCTCGAGACCTTCGCGGCAAGAAGAAGGAGGAGCTGCTTAAACAGCTGGAAGACCTGAAGGTGGAGCTGTCCCAGCTGCGCGTCGCCAAAGTGACAGGCGGCGCGGCTTCCAAGCTCTCCAAGATCCGAGTTGTTCGCAAATCCATCGCCCGTGTTCTCACAGTCATCAACCAGACGCAGAAAGAGAACC
CUST_10211_PI408125288	Ttl	Tubulin--tyrosine ligase OS=Mus musculus	AGTTCAATCAGTACCTAATAAGTGCTTTGAACATTACCCTGGAAAGTAGTATCTTACTAC	Ferret_Seq1	AGGTGTGCTTCGGACTGCTTCAGAACCATATCATGTTGATAATTTCCAAGACAAAACCTGCCATTTGACCAATCACTGCATTCAAAAGGAGTACTCAAAGAATTATGGAAAGTATGAAGAAGGGAACGAAATGTTCTTTGAGGAGTTCAATCAGTACCTAATAAGTGCTTTGAACATTACCCTGGAAAGTAGTATCTTACTACAAATTAAACATATAATAAGGTAACTTAATTGTATCTTTTTAGTTA
CUST_10212_PI408125288	RBM25	RNA-binding protein 25 OS=Homo sapiens	GAGTACAAGGTGCATCTGGAAAACTTCAAGGTAGGTAATTTTTTCTACTGAGATCATTTT	Ferret_Seq1	AAAATACCAGCTGTGTTCTTACATTCATTAATGTATTAGTTGATTTAGTCAAATGGTGATGATCATTTTTGTTTATTTTCTCTTTAAGAAATGTGGCTTGGTTTTGAGCTGGAAGAGAGTACAAGGTGCATCTGGAAAACTTCAAGGTAGGTAATTTTTTCTACTGAGATCATTTTAACTTATGTGCTTAAGTCACTTGTTGCATGTTTTGCTCTNATTGCCCtttaacntgggata
CUST_10213_PI408125288	RBM25	RNA-binding protein 25 OS=Homo sapiens	AGAGTACAAGGTGCATCTGGAAAACTTCAAGGTAGGTAATTTTTTCTACTGAGATCATTT	Ferret_Seq1	AAAATACCAGCTGTGTTCTTACATTCATTAATGTATTAGTTGATTTAGTCAAATGGTGATGATCATTTTTGTTTATTTTCTCTTTAAGAAATGTGGCTTGGTTTTGAGCTGGAAGAGAGTACAAGGTGCATCTGGAAAACTTCAAGGTAGGTAATTTTTTCTACTGAGATCATTTTAACTTATGTGCTTAAGTCACTTGTTGCATGTTTTGCTCTNATTGCCCtttaacntgggata
CUST_10214_PI408125288	Rgs8	Regulator of G-protein signaling 8 OS=Mus musculus	TCCAAAATGTACTTAGATTTGCTGTCCCAAAGCCAGAGGAGGCTCAGTTAGACCTCAGAT	Ferret_Seq1	AGGTAAACATAGACTTCCAGACCCGAGAAGCCACGAGGAAGAACATGCAAGAGCCATCCCTGACTTGCTTTGATCAAGCCCAGGGAAAAGTACACAGCCTCATGGAGAAAGACTCTTATCCCAGGTTCCTGAGGTCCAAAATGTACTTAGATTTGCTGTCCCAAAGCCAGAGGAGGCTCAGTTAGACCTCAGATGGGGACTCTTGGAAATCACTGGCTTTTCCCCTCCCTTTGctg
CUST_10215_PI408125288	Rgs8	Regulator of G-protein signaling 8 OS=Mus musculus	ACTCTTATCCCAGGTTCCTGAGGTCCAAAATGTACTTAGATTTGCTGTCCCAAAGCCAGA	Ferret_Seq1	AGGTAAACATAGACTTCCAGACCCGAGAAGCCACGAGGAAGAACATGCAAGAGCCATCCCTGACTTGCTTTGATCAAGCCCAGGGAAAAGTACACAGCCTCATGGAGAAAGACTCTTATCCCAGGTTCCTGAGGTCCAAAATGTACTTAGATTTGCTGTCCCAAAGCCAGAGGAGGCTCAGTTAGACCTCAGATGGGGACTCTTGGAAATCACTGGCTTTTCCCCTCCCTTTGctg
CUST_10218_PI408125288	KRT20	Keratin, type I cytoskeletal 20 OS=Homo sapiens	TGTGCCTAAGGCCAATAAAAGTTTCTGCCTATTGTAAGAACTACTTTTCTCCAATGGAAA	Ferret_Seq1	AGGGCATCAAGACCCACCTAGAGAAGGAAATTGCCACCTACCACCAGCTCCTGGAGGGAAAGAGTGAGGGGACAATGGAGGAATCAAAGTCAAGTGTGGAAGCTCCAAAGATCAAGGCCATCACACAGGAGAGTGTCAACGGAAGAATAATTCTTTCTCAAGTGAATGAGATCCAAAAGTGTGCCTAAGGCCAATAAAAGTTTCTGCCTATTGTAAGAACTACTTTTCTCCAATGGAAA
CUST_10220_PI408125288	Sf3b1	Splicing factor 3B subunit 1 OS=Mus musculus	GTAATATATCGGTGAAATGGGAAAGGGACGTACATTTATTGCTGTAACACCGTTCGCTTG	Ferret_Seq1	AGGCTACACTTTTAAATAACCTCAAAGTTCAGGAAAGGCAGAACAGAGTTTGTACCACTGTAGCAATAGCTATCGTCGCAGAAACATGTTCACCCTTCACAGTACTACCTGCCTTAATGAATGAATACAGAGTTCCTGAGCTGAATGTTCAAAACGGAGTGTTAAAATCGCTTCCTTCTTATTTGTAATATATCGGTGAAATGGGAAAGGGacgtacatttattgctgtaacaccgttcgcttg
CUST_10221_PI408125288	Sf3b1	Splicing factor 3B subunit 1 OS=Mus musculus	TGTAATATATCGGTGAAATGGGAAAGGGACGTACATTTATTGCTGTAACACCGTTCGCTT	Ferret_Seq1	AGGCTACACTTTTAAATAACCTCAAAGTTCAGGAAAGGCAGAACAGAGTTTGTACCACTGTAGCAATAGCTATCGTCGCAGAAACATGTTCACCCTTCACAGTACTACCTGCCTTAATGAATGAATACAGAGTTCCTGAGCTGAATGTTCAAAACGGAGTGTTAAAATCGCTTCCTTCTTATTTGTAATATATCGGTGAAATGGGAAAGGGacgtacatttattgctgtaacaccgttcgcttg
CUST_10222_PI408125288	Scpep1	Retinoid-inducible serine carboxypeptidase OS=Rattus norvegicus	TAACATCTTAACTAAAAGCACTCCCACGTCTGTGGTGAAGTCGAGCCTAGAATTCACCCA	Ferret_Seq1	AGCTCTACAAAGAGGCCACCCAGCTGTGGGGCAAAGCAGAAATGGTCATTGAACAGAACACAGATGGCGTGAACTTCTATAACATCTTAACTAAAAGCACTCCCACGTCTGTGGTGAAGTCGAGCCTAGAATTCACCCAGAGCCCCCTAGTTCATCTTTACCAGCGCTACGTGAGACACCTCCAGCAGGACTCCCTGAGTCAGCTCATGAATGGTCCCA
CUST_10224_PI408125288	Pafah1b1	Platelet-activating factor acetylhydrolase IB subunit alpha OS=Rattus norvegicus	GCTTCCTGTTCTGCAGATATGACCATTAAACTATGGGATTTTCAGGGCTTTGAATGCATC	Ferret_Seq1	AAATTTTCCATCCTGTGTTCAGTGTTATGGTCTCTGCTTCAGAGGATGCTACAATTAAGGTGTGGGATTATGAGACTGGAGATTTTGAGCGAACTCTTAAGGGACATACAGACTCTGTACAGGATATTTCATTTGACCACAGTGGCAAGCTTCTGGCTTCCTGTTCTGCAGATATGACCATTAAACTATGGGATTTTCAGGGCTTTGAATGCATc
CUST_10226_PI408125288	PIM2	Serine/threonine-protein kinase Pim-2 OS=Homo sapiens	CTGGTTATACAGGTCATTAAAAATCCAGTGTTGTTAGGGTCAGAGATTGGGGATCAGGGG	Ferret_Seq1	AGAGATACTGCTGGACCCCTGGATGTAGACACCAGCTGACGGATGCACCCCTCAATgcccccaagggggggccccaccccctttggcctggtccctcgctcgccctacgtcctagccaagtcccccgctagttggaatagccgtcccatggcatgccacagggatagatggacatctgttgacctggttatacaggtcattaaaaatccagtgttgttagggtcagagattggggatcagggg
CUST_10228_PI408125288	EXOC8	Exocyst complex component 8 OS=Homo sapiens	TTAAACCATTACCTAGAGGATAAGCCCAGTCCACCTCCTGTTAAAGAGCTAAGGGCCAAA	Ferret_Seq1	AAGAAGAGGAGAAGGTGGACCTCTCAATGGAATGGATCCAGGAGTTACCTGAAGACCTGGATGTCTGTATTGCCCAGAGGGACTTTGAAGGAGCCGTTGACCTGCTGGATAAATTAAACCATTACCTAGAGGATAAGCCCAGTCCACCTCCTGTTAAAGAGCTAAGGGCCAAAGTGGATGAGCGTGTCCGGCAGCTCACGGAGGTGCTGGTGTTTGAACTCTCCCCAGATCGTTccctg
CUST_1023_PI408125288	EIF4G2	Eukaryotic translation initiation factor 4 gamma 2 OS=Pongo abelii	TCGTTAATGCCCTTGAAGTGGTTTTGTGGGTGTGAAACAAATGGTGAGAATTTGAATTGG	Ferret_Seq1	TCAAACGCCGCCTCTGGGACAGACACCTCAGCTTGGTCTCAAAACTAATCCACCACTTATCCAGGAAAAGCCTGCTAAGACCAGTAAAAAGCCACCACCATCGAAGGAAGAACTACTTAAACTAACTGAAACTGTTGTGACTGAATATCTGAATAGTGGGAATGCAAATGAAGCTGTCAATGGTGTACGAGAAATGAGGGCTCCTAAACACTTTCTTCCTGAGATGTTAAGCAAAGTAATTATCCTGTCACTAGATAGAAGTGATGAAGATAAAGAAAAAGCAAGTTCTTTGATCAGTTTGCTCAAACAGGAAGGGATAGCCACAAGTGACAACTTCATGCAGGCTTTCCTGAATGTATTGGACCAGTGCCCCAAACTGGAGGTTGACATCCCTTTGGT…
CUST_10230_PI408125288	FAF2	FAS-associated factor 2 OS=Homo sapiens	ACAGAAGTTCTCTTTGTTCAGGACCTAACAGATGAATGACATTTTCTCTTCCTTCCCCCC	Ferret_Seq1	AAAGCCGGACTCAGCCACACAGAAGTTCTCTTTGTTCAGGACCTAACAGATGAATGACATTTTCTCTTCCTTCCCCCCCTCTACCCTAATCCCTAAAAGAAATGGAAAAACAAAAACAAAAAAAAACAGAGAGAAATTCATATTATTATTATTATAATACGATATTTTTTTTAAAAGtactgctgcatcctgaggaaggatcagaaaccatgctgcctaaaagagttcaccacctgtgtgtgcgtgcgaggtcag
CUST_10232_PI408125288	RETSAT	All-trans-retinol 13,14-reductase OS=Homo sapiens	AAGGTGTTGAGTTTGACACAGGAATCCATTATGTTGGGTCCATGCAAGAGGACGGGATTT	Ferret_Seq1	AGCTGGAACAACACAGCAAGGCTGGAGGCTGCTGTCATACTTTTGGACAGAAAGGTGTTGAGTTTGACACAGGAATCCATTATGTTGGGTCCATGCAAGAGGACGGGATTTGCCGTTTGGCCTTGGACCAGATCACAGAGGGGCAGCTGGACTGGGCTGCCTTGTCCTCTCCCTTTGACATCCTGGTACTAGAAGGGCCCAATGGCCGAAAGGAGTTCCCCATGTACAGG
CUST_10233_PI408125288	RETSAT	All-trans-retinol 13,14-reductase OS=Homo sapiens	AAAGGTGTTGAGTTTGACACAGGAATCCATTATGTTGGGTCCATGCAAGAGGACGGGATT	Ferret_Seq1	AGCTGGAACAACACAGCAAGGCTGGAGGCTGCTGTCATACTTTTGGACAGAAAGGTGTTGAGTTTGACACAGGAATCCATTATGTTGGGTCCATGCAAGAGGACGGGATTTGCCGTTTGGCCTTGGACCAGATCACAGAGGGGCAGCTGGACTGGGCTGCCTTGTCCTCTCCCTTTGACATCCTGGTACTAGAAGGGCCCAATGGCCGAAAGGAGTTCCCCATGTACAGG
CUST_10234_PI408125288	Mltk	Mitogen-activated protein kinase kinase kinase MLT OS=Mus musculus	TTTGAAAACTTGCGGTGGAGGAAGTTTTGGGAGTGTATATCGAGCCAGATGGATATCCCA	Ferret_Seq1	AGAGAGGCCCGGCCGTTCCACGCTCGGAGATCTTGTGGGAGTCTAATCCTTTGTCATTATGAGATGTCGTCTCTCGGTGCCTCCTTTGTGCAAATTAAATTTGATGACTTGCAGTTTTTTGAAAACTTGCGGTGGAGGAAGTTTTGGGAGTGTATATCGAGCCAGATGGATATCCCAGGACAAGGAGGTGGCTGTGAAGAAGCTGCTCAAAATAGAGAAAGAGGCAGAAA
CUST_10235_PI408125288	Mltk	Mitogen-activated protein kinase kinase kinase MLT OS=Mus musculus	TTTTGAAAACTTGCGGTGGAGGAAGTTTTGGGAGTGTATATCGAGCCAGATGGATATCCC	Ferret_Seq1	AGAGAGGCCCGGCCGTTCCACGCTCGGAGATCTTGTGGGAGTCTAATCCTTTGTCATTATGAGATGTCGTCTCTCGGTGCCTCCTTTGTGCAAATTAAATTTGATGACTTGCAGTTTTTTGAAAACTTGCGGTGGAGGAAGTTTTGGGAGTGTATATCGAGCCAGATGGATATCCCAGGACAAGGAGGTGGCTGTGAAGAAGCTGCTCAAAATAGAGAAAGAGGCAGAAA
CUST_10238_PI408125288	ARHGAP1	Rho GTPase-activating protein 1 OS=Homo sapiens	AACACGTTCACCAAGTTCCTTCTGGATCACCATGGGGAGTTGTTCCCCAGCCCTGACTCC	Ferret_Seq1	AAATCCCATCAACACGTTCACCAAGTTCCTTCTGGATCACCATGGGGAGTTGTTCCCCAGCCCTGACTCCCGAGGCCTCTGAGCTCTGCCCTGCTGCCCCTTCTCGGAGAGCCCCAACGGGGACTCTTCCTCCTGGCTTCAGCCTTACGGGAGCGTGGGGTTCCTGCCCAGGAAGGGGCCGTGAGGCCCTGGGAGCTGGAAGCTGGGGCCAGCCAACCGGGCAGCTCTTCCTCCCACTCTGTCCAG
CUST_1024_PI408125288	EIF4G2	Eukaryotic translation initiation factor 4 gamma 2 OS=Pongo abelii	TTGCCTGTATTTCTACCTCTAGTAATGGGCTTTATGTGCTAGATTTTAATATCCTTGAGC	Ferret_Seq1	TCAAACGCCGCCTCTGGGACAGACACCTCAGCTTGGTCTCAAAACTAATCCACCACTTATCCAGGAAAAGCCTGCTAAGACCAGTAAAAAGCCACCACCATCGAAGGAAGAACTACTTAAACTAACTGAAACTGTTGTGACTGAATATCTGAATAGTGGGAATGCAAATGAAGCTGTCAATGGTGTACGAGAAATGAGGGCTCCTAAACACTTTCTTCCTGAGATGTTAAGCAAAGTAATTATCCTGTCACTAGATAGAAGTGATGAAGATAAAGAAAAAGCAAGTTCTTTGATCAGTTTGCTCAAACAGGAAGGGATAGCCACAAGTGACAACTTCATGCAGGCTTTCCTGAATGTATTGGACCAGTGCCCCAAACTGGAGGTTGACATCCCTTTGGT…
CUST_10240_PI408125288	GPR19	Probable G-protein coupled receptor 19 OS=Homo sapiens	CGGGCGTCCAGATCTATGTTCTCCTCTCCATCTGCATAGACCGGTTCTATACCATTGTCC	Ferret_Seq1	AGTCCACCACCAACTACTTTGTGGTCTCCATGGCATGCGCAGACCTCCTCGTCAGCGTGGCCAGCACGCCTTTCGTCTTGCTGCAGTTTGCCACCGGCAGGTGGACGCTCGGCAGCGTCATGTGCAAGGTCGTGCGGTATTTCCAGTACCTCACCCCGGGCGTCCAGATCTATGTTCTCCTCTCCATCTGCATAGACCGGTTCTATACCATTGTcc
CUST_10241_PI408125288	GPR19	Probable G-protein coupled receptor 19 OS=Homo sapiens	CCGGGCGTCCAGATCTATGTTCTCCTCTCCATCTGCATAGACCGGTTCTATACCATTGTC	Ferret_Seq1	AGTCCACCACCAACTACTTTGTGGTCTCCATGGCATGCGCAGACCTCCTCGTCAGCGTGGCCAGCACGCCTTTCGTCTTGCTGCAGTTTGCCACCGGCAGGTGGACGCTCGGCAGCGTCATGTGCAAGGTCGTGCGGTATTTCCAGTACCTCACCCCGGGCGTCCAGATCTATGTTCTCCTCTCCATCTGCATAGACCGGTTCTATACCATTGTcc
CUST_10242_PI408125288	CARS	Cysteinyl-tRNA synthetase, cytoplasmic OS=Homo sapiens	AGATGTCCAAGTCACTCAAGAACTTCATCACCATTAAAGACGCCTTGAAGAAGCACTCGG	Ferret_Seq1	tcagCTACTAGACCTTGGCTGCACTCAGGGTCACCTGACCATCGCCGGCTGCAAGATGTCCAAGTCACTCAAGAACTTCATCACCATTAAAGACGCCTTGAAGAAGCACTCGGCGCGGCAGCTGCGACTGGCCTTTCTCATGCACTCCTGGAAGGACACGCTGGACTACTCGAGCAACACCATGGAGTCGGCACTGCAGTACGAGAAGTTCCTGAACGAGTTTTTCCTAAATGTGAAGGACGTcc
CUST_10243_PI408125288	CARS	Cysteinyl-tRNA synthetase, cytoplasmic OS=Homo sapiens	AAGATGTCCAAGTCACTCAAGAACTTCATCACCATTAAAGACGCCTTGAAGAAGCACTCG	Ferret_Seq1	tcagCTACTAGACCTTGGCTGCACTCAGGGTCACCTGACCATCGCCGGCTGCAAGATGTCCAAGTCACTCAAGAACTTCATCACCATTAAAGACGCCTTGAAGAAGCACTCGGCGCGGCAGCTGCGACTGGCCTTTCTCATGCACTCCTGGAAGGACACGCTGGACTACTCGAGCAACACCATGGAGTCGGCACTGCAGTACGAGAAGTTCCTGAACGAGTTTTTCCTAAATGTGAAGGACGTcc
CUST_10244_PI408125288	Dab2	Disabled homolog 2 OS=Rattus norvegicus	AAAGAGTAATTTGAAGTAACTTCGTCTACTCCCTGAGTTACGGGTCCCTGAATGGGTATG	Ferret_Seq1	AATTACCTCCTGCTCTCTTCCTCGACCAAAGcctcaggcatcttttcctgcctgaaaattgccctttttctagccaatctcaactttcttttcccacccctaaatccctgaccctttccgttgacgtatcctttttgcaccagccagaccaatcggcaccctacttcgtttgtattctctcaaatcttctagagtcagtaacgaaagagtaatttgaagtaacttcgtctactccctgagttacgggtccctgaatgggtatg
CUST_10246_PI408125288	A2m	Alpha-2-macroglobulin OS=Mus musculus	ATTCCTGAGCCTTGCAGTTCTGTTCCACTTCTTCCTGGTAAACTTTTAGGTTCATAGTTC	Ferret_Seq1	AGTATTGGAGTACCAGCTTTTGCAACGCTCCCTAGAGAAAACTCTCCCGTTGTGGAAGTGAAAGAGACAGTCCGGAAGTATTTCCCTGAGACCTGGATCTGGGACTTGGTGCCACTCAGGTAAGTAGTGTGTTGCCCAGAATTTCGTTGAGGAAAAGATGTGGCTCACCCTCTGTGATTCTGGTATTCCTGAGCCTTGCAGTTCTGTTCCACTTCTTCCTGGTAAACTTTTAGGTTCATAGTTc
CUST_10247_PI408125288	A2m	Alpha-2-macroglobulin OS=Mus musculus	TATTCCTGAGCCTTGCAGTTCTGTTCCACTTCTTCCTGGTAAACTTTTAGGTTCATAGTT	Ferret_Seq1	AGTATTGGAGTACCAGCTTTTGCAACGCTCCCTAGAGAAAACTCTCCCGTTGTGGAAGTGAAAGAGACAGTCCGGAAGTATTTCCCTGAGACCTGGATCTGGGACTTGGTGCCACTCAGGTAAGTAGTGTGTTGCCCAGAATTTCGTTGAGGAAAAGATGTGGCTCACCCTCTGTGATTCTGGTATTCCTGAGCCTTGCAGTTCTGTTCCACTTCTTCCTGGTAAACTTTTAGGTTCATAGTTc
CUST_10248_PI408125288	Slit3	Slit homolog 3 protein OS=Mus musculus	TTGCTGGCCTGAGTTCAGTGAGGCTGCTGTCCCTCTATGACAATCGGATCACCCACCATC	Ferret_Seq1	AATGTTCCAGGGACTCAGCAGCCTCAAGACCTCTGATGCTGAGGAGTAACCTGATCAACTGTGTGAGCAATGACACGTTTGCTGGCCTGAGTTCAGTGAGGCTGCTGTCCCTCTATGACAATCGGATCACCCACCATCCACCCCTGGCGCCTTCACCCACCCTTGTCTCCCTGTCTACCATaaacctcctgtccaaccctttcaactgcaactgccc
CUST_10249_PI408125288	Slit3	Slit homolog 3 protein OS=Mus musculus	TTTGCTGGCCTGAGTTCAGTGAGGCTGCTGTCCCTCTATGACAATCGGATCACCCACCAT	Ferret_Seq1	AATGTTCCAGGGACTCAGCAGCCTCAAGACCTCTGATGCTGAGGAGTAACCTGATCAACTGTGTGAGCAATGACACGTTTGCTGGCCTGAGTTCAGTGAGGCTGCTGTCCCTCTATGACAATCGGATCACCCACCATCCACCCCTGGCGCCTTCACCCACCCTTGTCTCCCTGTCTACCATaaacctcctgtccaaccctttcaactgcaactgccc
CUST_1025_PI408125288	Cd36	Platelet glycoprotein 4 OS=Rattus norvegicus	GCACCTTCAGAATACTGTGCTAGGTGTTAAGAGATGTAAATGGTAATAAAAGAATTACTG	Ferret_Seq1	ACTTAGATGTTGAACCTATAACTGGATTCACTTTACAATTTGCAAAACGGCTGCAAGTCAACATATTGGTCAAGCCAGCAAGAAAAATTGAAGCATTAAAGAATCTGAAGCGAAACTATATTGTGCCTGTTCTTTGGCTTAATGAGACTGGTACCATTGGTGATGAGAAGGCAGAAAAGTTCAGAAAACAAGTGACTGGAAAAATAAACCTCCTTGGCCTGGTAGAAATTATCTTACTCAGTGTTGGTGTGGTGATGTTTGTTGCTTTTATGATTTCATACTGTGCATGCAGATCAAAGAGAGTAAAATAAGCAGTAAATGAGTTTTCACCTTTCTGTACCAGCTACATCAGGACCTTTGTTACTGTTGGCCTACAAAACGAAGACTCAAGATGCTTTA…
CUST_10250_PI408125288	NDUFS3	NADH dehydrogenase [ubiquinone] iron-sulfur protein 3, mitochondrial OS=Pan troglodytes	TGAAATTCTGCCCAAGTATGTCCAGCAAGTTCAGGTAATATTCACAATGGTTGTTTGGTC	Ferret_Seq1	AGACAACACTGCTTGTGAGCCCGAGACTGAATGCAGGGGTGGCTGCTACCTTCTCCATTCCTTTGTTAAATATGCCTTCTCCTTCCAGCCACTGTCAGACCACGGGATGATGTGGCCCACAAGCAGCTCTCAGCATTTGGAGAGTATGTGGCTGAAATTCTGCCCAAGTATGTCCAGCAAGTTCAGGTAATATTCACAATGGTTGTTTGGTc
CUST_10252_PI408125288	TRIP12	Probable E3 ubiquitin-protein ligase TRIP12 OS=Homo sapiens	AAGGATATACCTGTACTACCAATCCACAACTTAGAGGAGTATCTAAGACTGGTTATATTC	Ferret_Seq1	AAGAAGACTATTGTCAGACAGAAGAAAAgacttgaacaagataaatcccagaccaaagagagtcctacaatatgcattagaaaccctgactatgaatggctgctcagttgaagatctaggattggatttcactctgccagggtttcccaacatcgaactgaagaaaggaggaaaggatatacctgtactaccaatccacaacttagaggagtatctaagactggttatattc
CUST_10254_PI408125288	SP110	Sp110 nuclear body protein OS=Homo sapiens	TTTTGCAAAGCCAATGAGAACAGCTTCCAGACTCGTTGACCCTGTTCTAGAAGCTAAGAC	Ferret_Seq1	ACATGTGGTTGGACCTGATTAAGGAAAGGCTGAATGAGAACGTTTACACAGTGGCGTGGTTTGTTCGTGATGTGCGCCTCATCTTTAGCAACCNTAAAACATTTTACAAGGCTTCCAACTTTGGtcagataggactggacttggaggcagaatttgaaagacctcaaagaggtgttatttttgcaaagccaatgagaacagcttccagactcgttgaccctgttctagaagctaagac
CUST_10256_PI408125288	Usp48	Ubiquitin carboxyl-terminal hydrolase 48 OS=Rattus norvegicus	GCACTGTTTTAGCAGTACTAACTTAATGCCTGTGTACTCTAGATAAAAAGTTTTACCTTG	Ferret_Seq1	AGGCTAGATTTTATCTTACCTAGATGTAAAGATGAGATGTGAACACATTCAGTTTTCTATTCGGTTTCATTAAATCTTCAAGGCCATTGAAAACAGTTAATACAGAAAGCTTCCCTGATTCTATTTATTCGTACATTAGAAGGAACTTCCAGGAGTTACTGTAAATCCTCAATGCACTGTTTTAGCAGTACTAACTTaatgcctgtgtactctagataaaaagttttaccttgttaagctatcac
CUST_10259_PI408125288		Putative uncharacterized protein LOC388900 OS=Homo sapiens	TATTGTATGAATCCAAGTCCCACTATGAAGAGGCGCTCTTAAAAAAGCTGCCATCGCTGC	Ferret_Seq1	tcagCTACTAGACCTTGGCGGTCACTCAAAGGAGTTCCAGAATAAAATGTTTGACCGGATAGCCCAAAACTACGCCTTTCTCTTATTGTATGAATCCAAGTCCCACTATGAAGAGGCGCTCTTAAAAAAGCTGCCATCGCTGCTGAGTAAAGCCGTCTATACCAGCTTCTGTTGCTGCTTCCCTCAATCCTGGTTCAACACGCACGAATTCAAATCGAGCATCTGTAACACGGTGAGCCTGTGGATTTCAGGCATTcc
CUST_1026_PI408125288	Cd36	Platelet glycoprotein 4 OS=Rattus norvegicus	GCTCTTCTGGCAATATGAATATGTGCTCTTTCTACTCAGTTACATACAATTTCACGCTTG	Ferret_Seq1	ACTTAGATGTTGAACCTATAACTGGATTCACTTTACAATTTGCAAAACGGCTGCAAGTCAACATATTGGTCAAGCCAGCAAGAAAAATTGAAGCATTAAAGAATCTGAAGCGAAACTATATTGTGCCTGTTCTTTGGCTTAATGAGACTGGTACCATTGGTGATGAGAAGGCAGAAAAGTTCAGAAAACAAGTGACTGGAAAAATAAACCTCCTTGGCCTGGTAGAAATTATCTTACTCAGTGTTGGTGTGGTGATGTTTGTTGCTTTTATGATTTCATACTGTGCATGCAGATCAAAGAGAGTAAAATAAGCAGTAAATGAGTTTTCACCTTTCTGTACCAGCTACATCAGGACCTTTGTTACTGTTGGCCTACAAAACGAAGACTCAAGATGCTTTA…
CUST_10260_PI408125288	LY96	Lymphocyte antigen 96 OS=Homo sapiens	ATATCTCTGTTTGGTATACCTATTGTGATGACATGAAAGCCCCTATTTCAATAGAGGTCG	Ferret_Seq1	AAACCTTTTCTGCTTACTGAAAGGAAAGAGTCTGATGATTAGTTGCTGATCCCCCTTGTATTTAGTAGTTTTGGAGATACTGAATCATGTTCTCATTTATCGCTTTTTTTCCACTCTGTTTCTTCCATATTCGCTGAACCTGGGGAGCAACGCTGGGTCTGCAACTCCTCTGATATCTCTGTTTGGTATACCTATTGTGATGACATGAAAGCCCCTATTTCAATAGAGGTcg
CUST_10262_PI408125288	ZNF354A	Zinc finger protein 354A OS=Homo sapiens	ACAGCTTCAACAGAATCCATATTTGCCTTAATCGAAACCAAAATACAACACCACCAGAAG	Ferret_Seq1	AAGATTAGATAAAAGCAGGAGAAAAAGAAAGGTAttcaggcggttgccaggcagccacaaaaaaatccttcgattgtagaaagaagccatagaaataatgtattttgggccaaaacttcagccccaaagtcagtccttgttaggcagcagatggttcctagagaaaaaacaccaccaaaactgtgaaatacaaggaaacagcttcaacagaatccatatttgccttaatcgaaaccaaaatacaacaccaccagaag
CUST_10263_PI408125288	ZNF354A	Zinc finger protein 354A OS=Homo sapiens	AACAGCTTCAACAGAATCCATATTTGCCTTAATCGAAACCAAAATACAACACCACCAGAA	Ferret_Seq1	AAGATTAGATAAAAGCAGGAGAAAAAGAAAGGTAttcaggcggttgccaggcagccacaaaaaaatccttcgattgtagaaagaagccatagaaataatgtattttgggccaaaacttcagccccaaagtcagtccttgttaggcagcagatggttcctagagaaaaaacaccaccaaaactgtgaaatacaaggaaacagcttcaacagaatccatatttgccttaatcgaaaccaaaatacaacaccaccagaag
CUST_10265_PI408125288	Eif2s3x	Eukaryotic translation initiation factor 2 subunit 3, X-linked OS=Mus musculus	ATTTTGATGGCTACTATGCTGAATGGTGCAGCAGTAATGGATGCAGCTCTTCTGCTGATA	Ferret_Seq1	tcagCTACGAGACCTTGGCTGTCACTCAATACAAGTTGTCCTCGGCCAGAATGTTACAGATCCTGTGGCAGTAGTACACCTGATGAGTTTCCTACAGATATTCCAGGGACCAAAGGGAACTTCAAACTAGTCAGACATGTTTCCTTTGTTGACTGTCCGGGCCATGATATTTTGATGGCTACTATGCTGAATGGTGCAGCAGTAATGGATGCAGCTCTTCTGCTGATAGCTGGTAAtg
CUST_10266_PI408125288	TACR3	Neuromedin-K receptor OS=Homo sapiens	CCATGTACAACCCCATCATCTACTGCTGCCTGAATAAAAGATTTCGAGCTGGCTTCAAAG	Ferret_Seq1	ATGCCTTATCATATTTACTTCATCCTCACTGCAGTCTATCaacagctaataggtggaatacatccagcaggtctacctggccagcttttggctggctaatgagctcgaccatgtacaaccccatcatctactgctgcctgaataaaagatttcgagctggcttcaaagngccttccgctggtgtcctttcattgaagtttctagctatg
CUST_10268_PI408125288	Ift52	Intraflagellar transport protein 52 homolog OS=Mus musculus	TGGGAAGTTGGCAGTGCTTGGCTCCTGTCACATGTTCAATGACCAATACTTTGGATAAAG	Ferret_Seq1	AATCGATGAAGAAAGCAGTGGaacaagtgcccaggctctcacccttttgttctaccctttttggttagccacactgagtgtcatgaaacccgcagtggctgttctgtccacaggctccgtctgtttcccgcttaacagacccattctggcgttctatcactcgagaaccaggtgggaagttggcagtgcttggctcctgtcacatgttcaatgaccaatactttggataaag
CUST_1027_PI408125288	TANK	TRAF family member-associated NF-kappa-B activator OS=Homo sapiens	AAGACCCAATATCCTTGGTCCTGTCACATCTGGGGCAGTGTGCCAGGATAAATTTAACAT	Ferret_Seq1	AACTTAATGTACCAGCAACTGCAACTGATGCACAGTGCTCTCTCCCTATACAGTGTACGGATAAAACAGATAAACAAGAAGCACTGTTTAAGCCTCAGGCTAAAGATGATATAAATAGAGGTGCACCATGCATCACATCTGTCACACCAAGAGGACTGGGCCGAGATGAGGAAGATAGCTCTTTCGAATCACTTTCTAAATTCAATGTCAAGTTTCCACCTACGGACAATGACTCTACTTTTTTACATAGTACTCCAGAAAGACCCAATATCCTTGGTCCTGTCACATCTGGGGCAGTGTGCCAGGATAAATTTAACATGGAGTTCAGAGACAACCCGGGTAAAC
CUST_10270_PI408125288	Acot6	Acyl-coenzyme A thioesterase 6 OS=Mus musculus	CCTGAGAATTTGGAAGCTTTGCACCTGGAGTACTTTGAAGAAGCTGTGAACTTCATGCTG	Ferret_Seq1	ACGGGTTGACGACGCCAACGCTCTTCCTgcccccagtgcagaccttccctgggatcatcgatctgtttggatcttggtggtggcctttgtgaatatagggccagcctacctggcgtggacatggtttcgctgtgcttgctttggacttacttcagatttgaagcctccctgagaatttggaagctttgcacctggagtactttgaagaagctgtgaacttcatgctg
CUST_10272_PI408125288	Ipo7	Importin-7 OS=Mus musculus	CGAGTTTTACAACAGACATTAAATTATATTAATCAAGGAGTTTCTCATGCCCTCACCTGG	Ferret_Seq1	AAAGAAGTGGGCTTTACATATCTTAGCAAGGCTTTTTGAAAGGTATGGAAGCCCTGGCAATGTTTCCAAGGAGTATAATGAATTTGCTGAAGTATTTCTGAAGGCGTTTGCTGTTGGTGTACAGCAAGTCTTATTGAAGGTATTATATCAGTACAAGGAGAAACAATATATGGCTCCTCGAGTTTTACAACAGACATTAAATTATATTAATCAAGGAGTTTCTCATGCCCTCAcctgg
CUST_10274_PI408125288	Rad54l2	Helicase ARIP4 OS=Mus musculus	AGATCGAGTGGTAGATGATCTTAATCCAATGCTGAACTTTACCCGGAAGGAGGTGGAGAA	Ferret_Seq1	ATAAACCGTTATGGCCAGAAAAAGCCCTGTCACATTTATCGCCTTGTGGCTGATTTCACCCTTGAAAAGAAGATCTATGACCGTCAGATTTCCAAGCAGGGCATGTCAGATCGAGTGGTAGATGATCTTAATCCAATGCTGAACTTTACCCGGAAGGAGGTGGAGAACCTGCTGCACTTTGTTGAGAAGGAGCCAGCTCCCCAAGCATCCTTGAACATAAAGGGGatc
CUST_10275_PI408125288	Rad54l2	Helicase ARIP4 OS=Mus musculus	ATGTCAGATCGAGTGGTAGATGATCTTAATCCAATGCTGAACTTTACCCGGAAGGAGGTG	Ferret_Seq1	ATAAACCGTTATGGCCAGAAAAAGCCCTGTCACATTTATCGCCTTGTGGCTGATTTCACCCTTGAAAAGAAGATCTATGACCGTCAGATTTCCAAGCAGGGCATGTCAGATCGAGTGGTAGATGATCTTAATCCAATGCTGAACTTTACCCGGAAGGAGGTGGAGAACCTGCTGCACTTTGTTGAGAAGGAGCCAGCTCCCCAAGCATCCTTGAACATAAAGGGGatc
CUST_10276_PI408125288	Cops8	COP9 signalosome complex subunit 8 OS=Mus musculus	AATATTAGAACAAGGATGGCAAGACCGACTCCACCACAAGAATGGTATGCCCAAAAGCCA	Ferret_Seq1	AAAGAGTCTTCGCCCTGGTCTCACAAGCCTACACCTCCATCATCGCTGATGACTTCGCAGCCTTTGTCGGGCTCCCTGTGGAAGAGGCTGTTGAAAGGTaatattagaacaaggatggcaagaccgactccaccacaagaatggtatgcccaaaagccagttgcaggggccctggatgcatcttttaaccggtttattcccttatcagagcctgccccagtgcccccgatccccaacg
CUST_10278_PI408125288	FBXO40	F-box only protein 40 OS=Homo sapiens	ACAATATTGTAGAGAAACGAGAGGAAGCAATCCCATTGCCGTGTATGTGTGTGACACGAG	Ferret_Seq1	AGGAATGGTCATACTGCAGTGGGGAAAAAGGAAGTATCCAGAAGGAAATTCATCATGGCAAATAAAAGAAAAGGTATGGCGATTCAGTACTGCCTTTTGTTCTGTTAATGAATGGAAATTTGCTGACATCCTAAGCATGGCTGACCACTTGAAGAAATGCAGTTACAATATTGTAGAGAAACGAGAGGAAGCAATCCCATTGCCGTGTATGTGTGTGAcacgag
CUST_10280_PI408125288	TRAF6	TNF receptor-associated factor 6 OS=Homo sapiens	AGTCTTCCCTGACATTTAGTTCCAAACCAAAGCCATCTGGAGAACGCAGTGTCTTTCCTT	Ferret_Seq1	AACTTTTAGTTGCCATCTGGAAGCCCTaagtacaagagtaaaccttcatcaaggatgatactttattagtacgctgtgaggttctacctacccgtttcgacaattgggcagttcttaccggagggagggtttttcagtccacgagtactgatttcagggatataagtcttccctgacatttagttccaaaccaaagccatctggagaacgcagtgtctttccttgcctggttcacagttagacgcaaagcgtaaaaagagg
CUST_10282_PI408125288	TSPAN8	Tetraspanin-8 OS=Homo sapiens	TGTTACTGCCAGATTGGGAGCAAGTTGAATCTGTTGGATGTGTCCAGCTATCCTTCCATT	Ferret_Seq1	AGATTCTTGTGTGGTATATGAAGGCAAAATGTTTACAACngccatgcattttctttcataaaagaaacagttgcaaacattttctctatagttattggaatagcatttggacttggtgtttatttgaggtactttggtcttgtattttctatggttcctgttactgccagattgggagcaagttgaatctgttggatgtgtccagctatccttccattgggtccccttcgcagtg
CUST_10284_PI408125288	Trim23	GTP-binding protein ARD-1 OS=Mus musculus	TTTTCTTTGCAAGGAGACAAAGTTCCTCGCCTTCTGCTTTGTGGCCACACAGTATGTCAT	Ferret_Seq1	AGGTCTGCTCGTAGGATGGCTACCCTCATTGTAAACAAGCCTGGAGCGGGACTAGACAGTGGCCGTCAGGGCAGCCGGGGTACGGCCGTGGTGAAGGTGCTGGAGTGTGGAGTTTGTGAAGATGTCTTTTCTTTGCAAGGAGACAAAGTTCCTCGCCTTCTGCTTTGTGGCCACACAGTATGTCATGACTGTCTTACCCGCCTCCCTCTTCATGGAAGAGCAATCCGTTg
CUST_10286_PI408125288	DRG2	Developmentally-regulated GTP-binding protein 2 OS=Homo sapiens	ATGCCGTGCTTGTATGTTTATAACAAAATCGACCAGATCTCAATGGAGGAAGTGGACCGC	Ferret_Seq1	ATGATCGTGGGCAACCGGGTGTACATGCCGTGCTTGTATGTTTATAACAAAATCGACCAGATCTCAATGGAGGAAGTGGACCGCCTGGCCCGGAAGCCCAACAGTGTGGTCATCAGCTGCGGCATGAAGCTGAACCTGGACTACTTGCTCGAGATGCTTTGGGAGTACCTGGCCCTGACCTGCATCTACACCAAGAAGAGAGGACAGAGGCCAGAc
CUST_10287_PI408125288	DRG2	Developmentally-regulated GTP-binding protein 2 OS=Homo sapiens	CATGCCGTGCTTGTATGTTTATAACAAAATCGACCAGATCTCAATGGAGGAAGTGGACCG	Ferret_Seq1	ATGATCGTGGGCAACCGGGTGTACATGCCGTGCTTGTATGTTTATAACAAAATCGACCAGATCTCAATGGAGGAAGTGGACCGCCTGGCCCGGAAGCCCAACAGTGTGGTCATCAGCTGCGGCATGAAGCTGAACCTGGACTACTTGCTCGAGATGCTTTGGGAGTACCTGGCCCTGACCTGCATCTACACCAAGAAGAGAGGACAGAGGCCAGAc
CUST_10288_PI408125288	F9	Coagulation factor IX OS=Mus musculus	TTCCTATTTTGCTAGAGTAAGTAGGGTAGAAAATGGATTCACTAAAAGAAACGTACTGTG	Ferret_Seq1	AATGGCATATATACAAAGGTGTCCCGCTATGTTAACTGGATCAAAAGAAAAGGTACAAAAGTCCACTTAAAGAAAAATCTATTCCCAAGGGTTGAAAATGGACAAGGTCCTTTACTAATCGCTTTCCTATCTCTTTAGATTTGACCGCATACATCCTATGAATACTGCTTTTTTCTTCTTTCTTGGGGAggaaatctgtcttgaattcctattttgctagagtaagtagggtagaaaatggattcactaaaagaaacgtactgtg
CUST_1029_PI408125288	P2RY5	Oleoyl-L-alpha-lysophosphatidic acid receptor OS=Homo sapiens	TTCAACTGTGAGAAGTGTTTTCTTGGACAACTATTTCTCCACCTCTGAAAGAAAATAAAC	Ferret_Seq1	AACACAAACATTTGTAAATTGCTCAGCGGTGGCAGCAGTGAGGACCATGTACCCAATCACTCTCTGCATTGCTGTTTCAAACTGTTGCTTTGACCCTATAGTTTATTACTTCACGTCGGAAACGATTCAGAATTCAATAAAAATGAAAAACTGGTCTGCTAGGAGAAGTGACTTGAGATTCTCTGAGGTTCACAACACAGAGAACTTTATTCAACATAACCTACAGACCTTAAAAAGTAAGATATTTGACAGTGAATCTACAATATAAACTGCCAGAAATGAAATCACTGGGACTACACTGAGAATCTCTAAGTTCCTTCAACTGTGAGAAGTGTTTTCTTGGACAACTATTTCTCCACCTCTGAAAGAAAATAAACACG
CUST_10290_PI408125288	PAM	Peptidyl-glycine alpha-amidating monooxygenase OS=Homo sapiens	ATATTCCAATTCCGGTGAAGTCTGACATGGTTATGATGCATGGACATCACAAAGAAACAG	Ferret_Seq1	AAGAAACCACGCACATTGGTGGCACATCTAGCGATGAAATGTGCAACCTATACATTATGTATTACATGGAAGCCAAGCACGCCGTTTCTTTCATGACCTGTACACAGAATGTGGCTCCGGAACTGTTCAGATCCATACCACCAGAGGCCAATATTCCAATTCCGGTGAAGTCTGACATGGTTATGATGCATGGACATCACAAAGAAACAG
CUST_10292_PI408125288	IRF3	Interferon regulatory factor 3 OS=Homo sapiens	GTACTTTCATTATGGTCTCGTTAAAATTGCAAGATGTCCAAAGGGACTTGCAAGATAGTA	Ferret_Seq1	AAATGAAACCATTACATGTTTATATTTCAAGCAAATACATTACTCAAGGTAGCGAAGCTTTCTGTTGGCCCCATGGCCTGCCCCGAGCCCATAAATGCTCCTTCTGACTTTCCAACACAACTGCCAAACACTGCCTCCACACATTCTTTATAAAAACTTCTTTTCCATCCCAAATCCACTTGGTACTTTCATTATGGTCTCGTTAAAATTGCAAGATGTCCAAAGGGACTTGCAAGATAGTA
CUST_10297_PI408125288	IPO8	Importin-8 OS=Homo sapiens	TTTATGCACTTGTTCAGTATGCGTTGCCTCTGCAACTAGTGAATAACCAAACCATGACCG	Ferret_Seq1	AATGAATATAAGAAAGCTGAGGAAAGAGAGCCTCTTATAGCAGCAATGCAAATATTTCTGCCTCGTATTCAGCAACAAATCATGCAGCTCCTTCCCGATTCCTCACATTATTCTGTTTTACTACAAAAGCAGATTCTGAAAATCTTTTATGCACTTGTTCAGTATGCGTTGCCTCTGCAACTAGTGAATAACCAAACCATGACCGCGTGGATGG
CUST_10298_PI408125288	SPCC1840.05c	Phosphoglucomutase-2 OS=Schizosaccharomyces pombe	AGCTTTTGGCTTTGCTCCTCCTGAAGCTGTTCCTGAACAGAAAAATCCTGATCCTGAGTT	Ferret_Seq1	AAATTAACGGCAGTCCACTGCTTCATGACCCGAGTGCTTCCATCAACGAGAGCTACTTTGAAGACCTTAAAAAATACTGTTTCCACAGGAGTGTGAACAGGGAGACGAAGGTCAAGTTTGTGCACACCTCTGTCCACGGCGTGGGTCATGAGTTTGTGCAGTCGGCTTTCAAAGCTTTTGGCTTTGCTCCTCCTGAAGCTGTTCCTGAACAGAAAAATCCTGATCCTGAGTTccc
CUST_103_PI408125288	Rap1a	Ras-related protein Rap-1A OS=Mus musculus	GATTATGAAATTTCCCCTCAAACTCATTGCAGCAGATAACTTTTTGAGTCATTGACTTCA	Ferret_Seq1	TCAGAACTTAGCAAGACAGTGGTGTAACTGTGCCTTTTTAGAATCTTCTGCAAAGTCAAAGATCAACGTTAATGAGATATTTTATGACCTGGTCAGACAGATAAATAGAAAAACACCAGTGGAAAAGAAGAAGCCTAAAAAGAAATCATGTCTGCTGCTTTAGACCCACAGTAAGCAGCAGCTCTGAGCCAGATTACAGGAATGAAGAACTGTTGCCTAATTGGGAAGTGCCAGCATTCCAGACTTCAAAAATTAAATCTGAAGAGGCTTCTCCTGTTTTATATATTATGTGAAGAATTTAAATCTTATATTGGTTTGCACAAATTCCCTGGAGAAAAAAAAAATTGCTCTGTGTATATCTCTTGGAAAATAAGACAATAGTATTTCTCCTTTGCAATA…
CUST_10300_PI408125288	Rpl4	60S ribosomal protein L4 OS=Mus musculus	CAAAAACACAGACAGCCATATGCTGTCAGTGAATTAGCAGGTCATGTCTAAAGGTCATCG	Ferret_Seq1	AAGCGTGGCCCTCTCCTCTCCCCGCGATGGCGTGTGCTCGCCCATTGATATCTGTGTACTCCGAAAAGGGGGAATCATCTGGCAAAAATGTTACTTTGCCTGCTGTGTTCAAGGCTCCCATTCGACCGGATATTGTCAACTTTGTTCACACCAACTTTGCGCAAAAACACAGACAGCCATATGCTGTCAGTGAATTAGCAGGTCATGTCTAAAGGTCATCG
CUST_10302_PI408125288	MYH11	Myosin-11 OS=Oryctolagus cuniculus	AGAAGATCGTGGACATGTACAAGGGCAAGAAGAGGCACGAGATGCCGCCCCACATCTACG	Ferret_Seq1	AGGAGAGATACTTCTCAGGACTTATCTACACATACTCTGGCCTCTTCTGCGTGGTGGTCAACCCCTACAAGCAGCTGCCCATCTACTCGGAGAAGATCGTGGACATGTACAAGGGCAAGAAGAGGCACGAGATGCCGCCCCACATCTACGCCATCGCGGACACGGCCTACAGGAGCATGCTGCAAGATCGAGAGGACCAGTCCATTc
CUST_10303_PI408125288	MYH11	Myosin-11 OS=Oryctolagus cuniculus	GAGAAGATCGTGGACATGTACAAGGGCAAGAAGAGGCACGAGATGCCGCCCCACATCTAC	Ferret_Seq1	AGGAGAGATACTTCTCAGGACTTATCTACACATACTCTGGCCTCTTCTGCGTGGTGGTCAACCCCTACAAGCAGCTGCCCATCTACTCGGAGAAGATCGTGGACATGTACAAGGGCAAGAAGAGGCACGAGATGCCGCCCCACATCTACGCCATCGCGGACACGGCCTACAGGAGCATGCTGCAAGATCGAGAGGACCAGTCCATTc
CUST_10304_PI408125288	GRP	Galectin-related protein OS=Homo sapiens	TAAAGATAAACGGGGACCTGCAGATCACTAAGCTTGGCTGATGCTGTTTAAACCTCCTCT	Ferret_Seq1	AGGAAATTCTCTGTGAGCACCCACGTTTCAGAGTGTTTGTGGATGGACACCAACTTTTTGATTTTTACCACCGCATTCAAACGTTATCTGCAATTGACACCATAAAGATAAACGGGGACCTGCAGATCACTAAGCTTGGCTGATGCTGTTTAAACCTCCTCTGTTTCACGTAGGATCAGGTGCCGCAACTGCCTGACTGTGGGTCTGGAAGGAGTGCTAGCAAGAcctgg
CUST_10305_PI408125288	GRP	Galectin-related protein OS=Homo sapiens	ATAAAGATAAACGGGGACCTGCAGATCACTAAGCTTGGCTGATGCTGTTTAAACCTCCTC	Ferret_Seq1	AGGAAATTCTCTGTGAGCACCCACGTTTCAGAGTGTTTGTGGATGGACACCAACTTTTTGATTTTTACCACCGCATTCAAACGTTATCTGCAATTGACACCATAAAGATAAACGGGGACCTGCAGATCACTAAGCTTGGCTGATGCTGTTTAAACCTCCTCTGTTTCACGTAGGATCAGGTGCCGCAACTGCCTGACTGTGGGTCTGGAAGGAGTGCTAGCAAGAcctgg
CUST_10306_PI408125288	IBTK	Inhibitor of Bruton tyrosine kinase OS=Homo sapiens	AGTCGAGAAAAACCCTTGGCTTTGATTCAGATTGAAGAGCGTGCAATACAAGATTTATTG	Ferret_Seq1	AGTACCCCAGGACCAGAAGGCAACCATATTTCAGATTTACCACTTCTAGACAGTCACAATCCCTGGCTGTCTTCTTCATTGACTGCTCCTTCCATGGTAGCCCCAGTCACTTTTGCATCTATTGTAGAAGAAGAACTACAGCAGGAAGCAGCTCTTATCAGAAGTCGAGAAAAACCCTTGGCTTTGATTCAGATTGAAGAGCGTGCAATACAAGATTTATTG
CUST_10307_PI408125288	IBTK	Inhibitor of Bruton tyrosine kinase OS=Homo sapiens	AAGTCGAGAAAAACCCTTGGCTTTGATTCAGATTGAAGAGCGTGCAATACAAGATTTATT	Ferret_Seq1	AGTACCCCAGGACCAGAAGGCAACCATATTTCAGATTTACCACTTCTAGACAGTCACAATCCCTGGCTGTCTTCTTCATTGACTGCTCCTTCCATGGTAGCCCCAGTCACTTTTGCATCTATTGTAGAAGAAGAACTACAGCAGGAAGCAGCTCTTATCAGAAGTCGAGAAAAACCCTTGGCTTTGATTCAGATTGAAGAGCGTGCAATACAAGATTTATTG
CUST_10308_PI408125288	Ddx5	Probable ATP-dependent RNA helicase DDX5 OS=Mus musculus	GACTGGATTCTGGGTAAAACTATTGTCTTATTTGCTGTCCTTGCTTATTCGTTCCTACTA	Ferret_Seq1	ATTAGAGGTCACAACTTGCCCAAAGCCAGTTCTTGAATTTTTTaattagaagcaaaacttccctgcaaatgtcatggatgtaattgcaaagacagaatttttaactgaacccaactgctattcaggacttcgaagggatggcccgttgcttctaagtggatttggatatggtttaggagtagtcactagactggattctgggtaaaactattgtcttatttgctgtccttgcttattcgttcctacta
CUST_1031_PI408125288	Rbm39	RNA-binding protein 39 OS=Mus musculus	TTCCGAGGAACAAAATTAAAATGTCTGTGCATGTGCATTTGTTGCTTAGTTTGGCATTAT	Ferret_Seq1	GCTGTAGAATTCTCTTTTGTTATAGATTTGCAAACAAGACTTTCTCAACAGACTGAAGGTGAGTTGAGCTTTTTATTTGTCTTTGAAATAGATGTCATTGTAGCAAGACATAGTTATTATATCACTTGTTACATTTTGGATTTTTTTAAAGAATGACATATGGTGTATATATATTAAGCCATCAATTAATGTACATTTCAGTTGGCTTAATCCAAACCATAACAGTTCCGAGGAACAAAATTAAAATGTCTGTGCATGTGCATTTGTTGCTTAGTTTGGCATTAT
CUST_10310_PI408125288	ADD1	Alpha-adducin OS=Homo sapiens	AGAGAAATCTAAAAAACACAGCGATGTGGAGGCTCCTGCAAGTGTCACAGGTTACTCCTT	Ferret_Seq1	ACTTACCGATACCCTGCTCTGAGAGAGAAATCTAAAAAACACAGCGATGTGGAGGCTCCTGCAAGTGTCACAGGTTACTCCTTCGCTGGTGACGGGGACCCGGGCACTTGCTCCCCTCTCAGACACAGTTTTCAGAAGCAGCAGCGGGAGAAGACAAGATGGCTGAGCTCTGGCCGGGGTGACGATGCTTCTGAGGGAGGGGCAGAACGGAAGCAGCCCCAAGTacg
CUST_10312_PI408125288	MICAL1	NEDD9-interacting protein with calponin homology and LIM domains OS=Homo sapiens	TGGAGAATATTGTCTACTACAAAGATGACACACACTATTTTGTTATGACAGCCAAAAAGC	Ferret_Seq1	ACCGTAGGAACACCTTGGAAGGATTTCGCCGGAAGGAATTTCGTGGCAAGCTGGCCATTGCCATTACAGCAAATTTTATTAACCGAAATACAACAGCAGAAGCCAAAGTGGAGGAGATCAGTGGAGTGGCTTTTATATTCAACCAAAAATTTTTCCAGGAACTGAGGGAAGCCACAGGTATCGACTTGGAGAATATTGTCTACTACAAAGATGACACACACTATTTTGTTATGACAGCCAAAAAGc
CUST_10314_PI408125288	ZNF675	Zinc finger protein 675 OS=Homo sapiens	CATCTATCTCAGAAAATTTTGGTCACAGTCTGCCTTGACAGAAAACAAAAGACACAGAAA	Ferret_Seq1	AAGAAACCCTATGAGTGTCAGGAGTGTAGGAAAACTTTTATTCAGAAATCAAAACTTACCGCACATCAGAAGATACACACAGAAGGAAACAGCTGAAAAAATACTATGTATTGGGAACTTCTTTTGGAATTCATCCTTTAGAATAATTGGATAATTTCACACAAGGCAAAACATTTAGGAATATCATCTATCTCAGAAAATTTTGGTCACAGTCTGCCTTGACAGAAAACAAAAGACACAGAAA
CUST_10317_PI408125288	ATP7B	Copper-transporting ATPase 2 OS=Homo sapiens	TCTTTCCTGTGCAGCCTGGTGTTCGGCATCCCCGTCATGGGTCTCATGATCTACATGCTG	Ferret_Seq1	AAGGAAATCGGCTTTCATGCTTCCCCGGCCCAGAGAAACTCCGGCGCCCATCACTTGGACCACAAGGTGGAAATAAAGCAGTGGAGGAAGTCTTTCCTGTGCAGCCTGGTGTTCGGCATCCCCGTCATGGGTCTCATGATCTACATGCTGGTGCCCAGCCATGAGCCCCACGAGGCCATGGTCCTGGACCGCAACATCATTCCGGGACTGTCCATCCTCAATc
CUST_10318_PI408125288	ZNF345	Zinc finger protein 345 OS=Homo sapiens	AGTCGTGGTTATCATCTTATTCTTCATCACAGAATTCACACTGGTGAGAAACCTTATGAG	Ferret_Seq1	ACTTTTTGTGTGGCTCTGGCCTTAGAGTACATCACAAGCTTCATACTGGTGAGAAACCCTATGAATGTAAGGAATGTGGGAAGGCCTTTAGAGTAAGACAACAACTAACACTCCACCAGAGAATTCATAACTGGTGAGAAACCCTATGAATGTAAGGAATGTGGAAAGACCTTTAGTCGTGGTTATCATCTTATTCTTCATCACAGAATTCACACTGGTGAGAAACCTTAtgag
CUST_10319_PI408125288	ZNF345	Zinc finger protein 345 OS=Homo sapiens	TAGTCGTGGTTATCATCTTATTCTTCATCACAGAATTCACACTGGTGAGAAACCTTATGA	Ferret_Seq1	ACTTTTTGTGTGGCTCTGGCCTTAGAGTACATCACAAGCTTCATACTGGTGAGAAACCCTATGAATGTAAGGAATGTGGGAAGGCCTTTAGAGTAAGACAACAACTAACACTCCACCAGAGAATTCATAACTGGTGAGAAACCCTATGAATGTAAGGAATGTGGAAAGACCTTTAGTCGTGGTTATCATCTTATTCTTCATCACAGAATTCACACTGGTGAGAAACCTTAtgag
CUST_10321_PI408125288	MAPK6	Mitogen-activated protein kinase 6 OS=Homo sapiens	GGCACTATTCAACTTAGTTCACAACATGAGCCTACTGATGTTGTTGATAAATTAAATGAC	Ferret_Seq1	AAACAAAGCAAAGAAAGTCTGATAAGAAGGGCAAGTCAAAATGTGAAAGGAATGGATTGGTTAAAGCCCAGATAGCTCTAGAGGAAGCATCACAGCAACTGGCTGAAAAAGAAAGGGAAAAGAATCAGGGATTTGACTTTGATTCCTTTATTGCAGGCACTATTCAACTTAGTTCACAACATGAGCCTACTGATGTTGTTGATAAATTAAATGACTTGAATAGCTCAGtg
CUST_10324_PI408125288	TRIM41	Tripartite motif-containing protein 41 OS=Homo sapiens	ATGTTGGCTAGCTGCAGGTTGGGATGAAAGCTGCGACGGGTAAAGCTCTTTCGGCACTGG	Ferret_Seq1	AAGAGCTTCAGGGCTTCCTGGTGTTTGGAGCAGATACCCTGATCATTCCCCCAGCTTCCTCAATAAGGAGTGGGGCACATCTGTTGAATTATCTGGACCATGTTGGCTAGCTGCAGGTTGGGATGAAAGCTGCGACGGGTAAAGCTCTTTCGGCACTGGGGGCAGGTGAACTGACGTGGAGAGGCCAGAGGATGCAGGTGGGTGTCAGGATGCAGc
CUST_10325_PI408125288	TRIM41	Tripartite motif-containing protein 41 OS=Homo sapiens	CATGTTGGCTAGCTGCAGGTTGGGATGAAAGCTGCGACGGGTAAAGCTCTTTCGGCACTG	Ferret_Seq1	AAGAGCTTCAGGGCTTCCTGGTGTTTGGAGCAGATACCCTGATCATTCCCCCAGCTTCCTCAATAAGGAGTGGGGCACATCTGTTGAATTATCTGGACCATGTTGGCTAGCTGCAGGTTGGGATGAAAGCTGCGACGGGTAAAGCTCTTTCGGCACTGGGGGCAGGTGAACTGACGTGGAGAGGCCAGAGGATGCAGGTGGGTGTCAGGATGCAGc
CUST_10326_PI408125288	F11	Coagulation factor XI OS=Homo sapiens	ACAAGCCAGTTTCCCAGCGCAGAACATCGTAACATTTGTCTACTGAAGTACACCCAAATG	Ferret_Seq1	AAAATGCTCACACCAAATAAGTGCTTGCAACAAAAAGGTGTATGTGGGCTTGGACATGAAAGGCATGAACTATAATGGCTCAATCGCTAGGAATGTTCAGGAATGCCAAGAGAGGTGTACAAATGATGTTCACTGTCACTTTTTCACATATGCAACAAGCCAGTTTCCCAGCGCAGAACATCGTAACATTTGTCTACTGAAGTACACCCAAATGGGGc
CUST_10329_PI408125288	Naca	Nascent polypeptide-associated complex subunit alpha, muscle-specific form OS=Mus musculus	TAATCTAAAAGGTACCTCTATCCCTCCAGGTATAGTCAGTGCTGTTCCTTCCCATCTTGG	Ferret_Seq1	AGTTCAGAAGAGCTCTGCTTATCCACTTAACCCTCTTAATTCACCTCCTTTGATTGCTGGGGCTGAGTCAGGGTCGGTAACATCTCTGTCAACTCCCATTGTTTCCTCAGAACCAAAGACCTCTTCTATTCAAATTCCCATGCAAGTAGGCCCTAATCTAAAAGGTACCTCTATCCCTCCAGGTATAGTCAGTGCTGTTCCTTCCCATCTTGGACTCCCTTGGCCTCTATTCAGTctgg
CUST_1033_PI408125288	MT-CO2	Cytochrome c oxidase subunit 2 OS=Felis silvestris catus	GCATAAATCTCTCCTCAGTGATATGCCACAATTAGACACTTCAACATGATTTATCACTAT	Ferret_Seq1	GCGACCGGGACTATACTACGGCCAATGCTCTGAAATCTGCGGCTCTAATCACAGCTTCATACCTATTGTCCTTGAGCTAGTACCTTTATCATACTTCGAAAAATGATCTGCCTCAATACTATAAATTCACCGAGAAGCTAAATAGCATTAACCTTTTAAGTTAAAGATTGAGAGCATAAATCTCTCCTCAGTGATATGCCACAATTAGACACTTCAACATGATTTATCACTATTTTATCAATAATTGTAACCCTATTTTTTATATTTCAACTAAAACTATCAAAATACAACTTTCCAGAAAACCCTGAACCAAAATTAGTGGCTACATCAAAATCTACTACACCTTGAGAAAAGAAATGAACGAAAATCTATTTTCCTCATTCACTACCCC
CUST_10330_PI408125288	IFIT1	Interferon-induced protein with tetratricopeptide repeats 1 OS=Homo sapiens	TGATCCAAATCAAGAAGGCCACACGAAACAGACCTAAAGGAAAGGATAAATTGAAAGTTG	Ferret_Seq1	AAGGTATATTGAAGAAATCCTGGACCAGATATCATCCCAACCGTATGTCCTTCGTTATGCAGCCAAATTCTACAGGAGAAAAATTCCTGGGACAAAGCTCTGGAACTTTTGAAAAAGGCTTTGGAGGTGACACCAACCTCTTCCTTCCTGCATCACCAGATGGGACTTTGCTATAGGGCACAAATGATCCAAATCAAGAAGGCCACACGAAACAGACCTAAAGGAAAGGATAAATTGAAAGTTGA
CUST_10332_PI408125288	ZFHX4	Zinc finger homeobox protein 4 OS=Homo sapiens	ATAAGTTGAAAAAGGTTCTGCAGGAAGCCTCCAGTCCTGTTCCTCAAGAAACCAACAGCA	Ferret_Seq1	AAGTAGCTCTATTCCAGACGACATGGGCTCTGAACCAAAGCGGACCTTACCTTTCAGAAAAGGGCCAAATTTTACGATGGAAAAATTCCTCGACCCATCGCGCCCGTATAAATGTACAGTGTGTAAAGAGTCGTTCACCCAAAAGAACATTCTCCTGGTCCATTATAATTCAGTTTCTCATCTGCATAAGTTGAAAAAGGTTCTGCAGGAAGCCTCCAGTCCTGTTCCTCAAGAAACCAACAGCAGc
CUST_10334_PI408125288	WFDC2	WAP four-disulfide core domain protein 2 OS=Homo sapiens	CCAGTGTCCTGGCCTGTTGAAATGCTGCTACAATGGTTGTTGGGAAGGTGTCCTGTGTCC	Ferret_Seq1	AAAGGAGTGCCTCTCTGACGCCCAATGCGCCGACAACCTCAAGTGCTGCCAGGCCGGCTGCGCCACCATCTGCCACCTGCCCCAACGAAAAAGCAGGGTTCCTGCCCCAAGGTGAACACTGACTTCCCCCAGCTCGGCCTTTGccaggaccagtgccaggtggacagccagtgtcctggcctgttgaaatgctgctacaatggttgttgggaaggtgtcctgtgtcc
CUST_10336_PI408125288	CA2	Carbonic anhydrase 2 OS=Homo sapiens	ATTCCATAAAGACAAAGGTAAGAGTGCTGACTTCACCAACTTTGACCTCTGGCCTCCTTC	Ferret_Seq1	ATTTTGGGTATTTTTTTTGCAGATTGGTGATGCCAGACCAGGCCTACAAAAAGTGCTCGATGCCCTggattccataaagacaaaggtaagagtgctgacttcaccaactttgacctctggcctccttcctggagtctggactactggacctacccacggctcactgaccactcctccccttctggaatgcgtgacctggattgtgcncaggagcccatcagcgttagcag
CUST_10338_PI408125288	Cul1	Cullin-1 OS=Mus musculus	ATACCAGGGAGAGCACTGAATTCTTGCAGCAGAACCCGGTTACTGAGTATATGAAGAAAG	Ferret_Seq1	AAAGGGTCCTACGCTGACCGTGTATAAAGAGTCCTTTGAATCTCAGTTTTTGGCTGACACGGAGAGATTCTATACCAGGGAGAGCACTGAATTCTTGCAGCAGAACCCGGTTACTGAGTATATGAAGAAAGCAGAGGCCCGTTTGCTCGAGGAACAGCGGAGAGTGCAGGTCTACCTGCACGAGAGCACGCAGGACGAACTCGCCAGGAAGTGTGAGCAGGTG
CUST_10339_PI408125288	Cul1	Cullin-1 OS=Mus musculus	TATACCAGGGAGAGCACTGAATTCTTGCAGCAGAACCCGGTTACTGAGTATATGAAGAAA	Ferret_Seq1	AAAGGGTCCTACGCTGACCGTGTATAAAGAGTCCTTTGAATCTCAGTTTTTGGCTGACACGGAGAGATTCTATACCAGGGAGAGCACTGAATTCTTGCAGCAGAACCCGGTTACTGAGTATATGAAGAAAGCAGAGGCCCGTTTGCTCGAGGAACAGCGGAGAGTGCAGGTCTACCTGCACGAGAGCACGCAGGACGAACTCGCCAGGAAGTGTGAGCAGGTG
CUST_10340_PI408125288	SLC25A15	Mitochondrial ornithine transporter 1 OS=Homo sapiens	AAATGAAGGTGAGTCTGCTCATTGCAGAAATGGAGTGGGTATGTCTAGACCGGTCATTTC	Ferret_Seq1	AGATCTGCCTCTGGCTTGCTGTATACCCAGTGGATTGCGTCAAATCCAGAATTCATGTACTTTCCATCTGGAAAACAGGCAGGATTTATCAGAACCTTTATAAGCATTGTGAAAAATGAAGGTGAGTCTGCTCATTGCAGAAATGGAGTGGGTATGTCTAGACCGGTCATTTCGCTGTAACCCTCGTGGAGGTCGATCTCGTGTGTGTGGTTGCTc
CUST_10341_PI408125288	SLC25A15	Mitochondrial ornithine transporter 1 OS=Homo sapiens	GAAAAATGAAGGTGAGTCTGCTCATTGCAGAAATGGAGTGGGTATGTCTAGACCGGTCAT	Ferret_Seq1	AGATCTGCCTCTGGCTTGCTGTATACCCAGTGGATTGCGTCAAATCCAGAATTCATGTACTTTCCATCTGGAAAACAGGCAGGATTTATCAGAACCTTTATAAGCATTGTGAAAAATGAAGGTGAGTCTGCTCATTGCAGAAATGGAGTGGGTATGTCTAGACCGGTCATTTCGCTGTAACCCTCGTGGAGGTCGATCTCGTGTGTGTGGTTGCTc
CUST_10343_PI408125288	NCL	Nucleolin OS=Pongo abelii	CTGAACTTCAGCAAATCTGCTCCTGAATTAAAAACAGGCATTAGTGACATTTTTGCTAAA	Ferret_Seq1	AAAGATGAGGAGGAGGAGGAGGAAGAAGAGGAAGAGCCTGTTAAAGAAGCACCTGGAAAACGAAAGAAGGAAATGGCCAAACAGAAAGCAGCTCCTGAAGCCAAGAAGCAGAAAGTAGAAGCTACAGAACCAACTACATCATTCAATCTTTTTGTTGGAAACCTGAACTTCAGCAAATCTGCTCCTGAATTAAAAACAGGCATTAGTGACATTTTTGCTAAAAATGATCTTGCTGTTg
CUST_10344_PI408125288	MTPN	Myotrophin OS=Gallus gallus	AGCTCCAGATAAACTATCTATTAATTTACCCCCTCTTCTGTCTGCTGTCTATGAAGGTCA	Ferret_Seq1	AAGAAGATAGTCAACCGGACAACTAGTAAGGTGGAAggaagcctcttctattaatgcagactagactgtgggcagcttgaaagtacctggaatttctgctgctgaaaggagcagatattaatagctccagataaactatctattaatttaccccctcttctgtctgctgtctatgaaggtcatgtttcctgtgtgaaattacttctgttcaaagggttgctgataagaccg
CUST_10346_PI408125288	Abcb7	ATP-binding cassette sub-family B member 7, mitochondrial OS=Mus musculus	ATTGTCAACAGTGTGAAAGGCTGTGGAAACTGTTCCTGCTAAGTTGCATGAGACTTTTTT	Ferret_Seq1	tcagCTACTAGACCTTGCCTGTCACTCATAAGAGGAGGAAAGGAAGAAACTACAAGAAGAAATTGTCAACAGTGTGAAAGGCTGTGGAAACTGTTCCTGCTAAGTTGCATGAGACTTTTTTTTTTTGACACATTTGCACTGAAGCAGAATTGTTTTATTAAAAAAAATACNTACATTCCCATTTTCttataatcctttttagtataagatttgtttgaaaagaaatttgtagttttactatctttcacaatatttaattgtgacatatgcatttagtctccaaac
CUST_10347_PI408125288	Abcb7	ATP-binding cassette sub-family B member 7, mitochondrial OS=Mus musculus	AATTGTCAACAGTGTGAAAGGCTGTGGAAACTGTTCCTGCTAAGTTGCATGAGACTTTTT	Ferret_Seq1	tcagCTACTAGACCTTGCCTGTCACTCATAAGAGGAGGAAAGGAAGAAACTACAAGAAGAAATTGTCAACAGTGTGAAAGGCTGTGGAAACTGTTCCTGCTAAGTTGCATGAGACTTTTTTTTTTTGACACATTTGCACTGAAGCAGAATTGTTTTATTAAAAAAAATACNTACATTCCCATTTTCttataatcctttttagtataagatttgtttgaaaagaaatttgtagttttactatctttcacaatatttaattgtgacatatgcatttagtctccaaac
CUST_10348_PI408125288	Ddx3x	ATP-dependent RNA helicase DDX3X OS=Mus musculus	ACTCTTCCGATAATCAGAGTGGAGGAAGTACAGCAAGCAAGGGACGCTATATTCCTCCTC	Ferret_Seq1	ATGAGCCGCAGTTCTCCCGTGAGAGGGCCTTCGCGGTGAATCAAACACAGTCGCTCAGCAGAGGAAGACTCCCGAGTTCTCGGTACTCTTCAGGGATGAGTCATGTGGCGGTGGAAAATGCGCTCGGGCTGGACCAGCAGTTTGCTGGCCTAGACCTGAACTCTTCCGATAATCAGAGTGGAGGAAGTACAGCAAGCAAGGGACGCTATATTCCTCCTc
CUST_1035_PI408125288	Scgb3a2	Secretoglobin family 3A member 2 OS=Mus musculus	ATCCATTAAAGCTTCTTCTGAAAACTCTGGGCATTTCTGTTGAGCACCTTGTGGAAGGGC	Ferret_Seq1	AGTAACTGGGGCCCTAGCTCAGTGGATTCAGTGCATTTTGCGATTCAATTTTAAACTCCAGGCATATCTCACAGAAACCCTGTCATGAAGCTAGTAACTGTGTTTCTGCTGGTGACCATCAGCATTTGCAGTTACTCTGCTACTGCCTTCCTCATCAACAGTTTGCCAGATGCTGTCAACAAATTACCTTTACCTGTGGACAACATTCTCCCTTTTTTGGATCCATTAAAGCTTCTTCTGAAAACTCTGGGCATTTCTGTTGAGCACCTTGTGGAAGGGCTAA
CUST_10350_PI408125288	Pgam1	Phosphoglycerate mutase 1 OS=Rattus norvegicus	GGTCTAAGGACGCTGACGAGATGCTGGCTATGACGTTTGACATCTGCTTCACCTCAGTGC	Ferret_Seq1	AGGTAGTGTCGCACCCGGGAGCCGCCGCCATGGCTTGCCTntaagctgtgctgatccggacacggcgagaagcgcttgggaacctggngaaccgcttcagcggctggtatgacgccgatctgagcccggccggggtcacgaggaggcgaagcgcggtacgggtctaaggacgctgacgagatgctggctatgacgtttgacatctgcttcacctcagtgc
CUST_10353_PI408125288	RRP12	RRP12-like protein OS=Homo sapiens	GATGGAAGACATGGGTGTCAGGAGTAAGAAACACCAGAAGCTCAAGCATCAGAACGAGGC	Ferret_Seq1	tcagCTACAGACCTTGGCTGTCACTCACAAAAAGAAGGACCACGGCTTCAAGGTGAGCGCCGATGGCCGCCTCATCATCCGGGAGGAGGACGAGGACGATGCTGCCACGGCCAGGACGGAGGAGGAGGAAGGCACGAAAGGGGAGGACGAAGAGATGGCTGACGTGATGGAAGACATGGGTGTCAGGAGTAAGAAACACCAGAAGCTCAAGCATCAGAACGAGGCTGATGATGAGGAGctagaga
CUST_10354_PI408125288	Bmp5	Bone morphogenetic protein 5 OS=Mus musculus	TGATCTGACTCAAATTCCTCATGGGGAAGCAGTCACAGCGGCTGAATTCCGAATATACAA	Ferret_Seq1	AGAAAAGAAAGTGAACCCTTGAATTTCCTTGACTCTATCTTGGAGTTGGACTGTCGGTAGATTGCATTCCCTCATTCACGTATTCTGGAAAAAGAGGCCAGTCCTCGACAGAGCCTATAGTTGAAAGAGACAAAGATTTTTCTCACCAGCGAAGGCATTACAAAGAATTCCGGTTTGATCTGACTCAAATTCCTCATGGGGAAGCAGTCACAGCGGCTGAATTCCGAATATACAAGG
CUST_10355_PI408125288	Bmp5	Bone morphogenetic protein 5 OS=Mus musculus	TTGATCTGACTCAAATTCCTCATGGGGAAGCAGTCACAGCGGCTGAATTCCGAATATACA	Ferret_Seq1	AGAAAAGAAAGTGAACCCTTGAATTTCCTTGACTCTATCTTGGAGTTGGACTGTCGGTAGATTGCATTCCCTCATTCACGTATTCTGGAAAAAGAGGCCAGTCCTCGACAGAGCCTATAGTTGAAAGAGACAAAGATTTTTCTCACCAGCGAAGGCATTACAAAGAATTCCGGTTTGATCTGACTCAAATTCCTCATGGGGAAGCAGTCACAGCGGCTGAATTCCGAATATACAAGG
CUST_10356_PI408125288	FUBP1	Far upstream element-binding protein 1 OS=Homo sapiens	TATACCAAGGCTTGGGAAGAGTATTACAAGAAAATGGGTCAAGCGGTTCCTGCTCCTACT	Ferret_Seq1	AATGGACAAGGAGATCAGCAGAATCCAGCTCCAGCTGGACAGGTTGATTATACCAAGGCTTGGGAAGAGTATTACAAGAAAATGGGTCAAGCGGTTCCTGCTCCTACTGGTGCTCCACCAGGTGGTCAGCCAGATTATAGTGCAGCCTGGGCTGAGTACTATAGACAACAAGCAGCCTACTATGCCCAGACAAGTCCCCAGGGAATGCCACAGc
CUST_10357_PI408125288	FUBP1	Far upstream element-binding protein 1 OS=Homo sapiens	TTATACCAAGGCTTGGGAAGAGTATTACAAGAAAATGGGTCAAGCGGTTCCTGCTCCTAC	Ferret_Seq1	AATGGACAAGGAGATCAGCAGAATCCAGCTCCAGCTGGACAGGTTGATTATACCAAGGCTTGGGAAGAGTATTACAAGAAAATGGGTCAAGCGGTTCCTGCTCCTACTGGTGCTCCACCAGGTGGTCAGCCAGATTATAGTGCAGCCTGGGCTGAGTACTATAGACAACAAGCAGCCTACTATGCCCAGACAAGTCCCCAGGGAATGCCACAGc
CUST_10358_PI408125288	ACCN2	Amiloride-sensitive cation channel 2, neuronal OS=Homo sapiens	TATGAGGTCATTAAGCACAAGCTGTGCAGAGAGGAAGTGCCAGTAAGGAGGGCCCAAAAG	Ferret_Seq1	ACTGTTCATTGGGGCCAGCATCCTGACGGTACTGGAGctctttgactacgcctatgaggtcattaagcacaagctgtgcagagaggaagtgccagtaaggagggcccaaaagggagcagcgcccgacaaggggccgtgggccccttagcccttgggatggacgtcaaaagacataaaccccgtgtgagtagccctccgggggccacccccggctggggatgaccctacgctgccaacatccctacctcc
CUST_10360_PI408125288	RAMP2	Receptor activity-modifying protein 2 OS=Homo sapiens	TTATAGCGACCTACAGTATTGCCTGGAGCGATTTTGCAGAAGGAACTTTCATCTGGGCTT	Ferret_Seq1	AAGAGCCAGAGGACAAGATGGAGAGGCTATGAGAgggacctatccagatttgcttggcaatcgtataaggaggagactggactctatccccaaggattgtgtgactgggacatgattagcaggccttatagcgacctacagtattgcctggagcgattttgcagaaggaactttcatctgggcttccccaatccctgggcagaagagatcatctttg
CUST_10361_PI408125288	RAMP2	Receptor activity-modifying protein 2 OS=Homo sapiens	AATCGTATAAGGAGGAGACTGGACTCTATCCCCAAGGATTGTGTGACTGGGACATGATTA	Ferret_Seq1	AAGAGCCAGAGGACAAGATGGAGAGGCTATGAGAgggacctatccagatttgcttggcaatcgtataaggaggagactggactctatccccaaggattgtgtgactgggacatgattagcaggccttatagcgacctacagtattgcctggagcgattttgcagaaggaactttcatctgggcttccccaatccctgggcagaagagatcatctttg
CUST_10362_PI408125288	Hpcal1	Hippocalcin-like protein 1 OS=Mus musculus	CAGCCATCTGAAGAAGACCCTGATGAAGGAATTAAAGATTTGGTTGAAATAACACTTAAA	Ferret_Seq1	AAGTGTGGATTTATGGATTATCAGTATTTCTTCGAGGAACTTTGGAAGAAAAAATGAAATATTGCTTTGAGGTGTTTGATTTGAATGGTGATGGATTCATTTCAAAGGAGGAAATGTTCCATATGTTGAAGAACAGCCTACTCAAACAGCCATCTGAAGAAGACCCTGATGAAGGAATTAAAGATTTGGTTGAAATAACACTTAAAAAAATGGATCATGACCATGATGGGAAGctg
CUST_10363_PI408125288	Hpcal1	Hippocalcin-like protein 1 OS=Mus musculus	ACAGCCATCTGAAGAAGACCCTGATGAAGGAATTAAAGATTTGGTTGAAATAACACTTAA	Ferret_Seq1	AAGTGTGGATTTATGGATTATCAGTATTTCTTCGAGGAACTTTGGAAGAAAAAATGAAATATTGCTTTGAGGTGTTTGATTTGAATGGTGATGGATTCATTTCAAAGGAGGAAATGTTCCATATGTTGAAGAACAGCCTACTCAAACAGCCATCTGAAGAAGACCCTGATGAAGGAATTAAAGATTTGGTTGAAATAACACTTAAAAAAATGGATCATGACCATGATGGGAAGctg
CUST_10364_PI408125288	ITIH2	Inter-alpha-trypsin inhibitor heavy chain H2 OS=Homo sapiens	ATTCTTCAGTCTGAGTAATTAAAACACTAGCCAGAGGTCACGGTGGTCTTCGCAGTGAGT	Ferret_Seq1	AGAGGTCTCCTGTTGGTTTGTGCACAACAGTGGAAAAGGTTTCATCGATGGGCATTTACAAGGATTACTTTGTGCCTCAGCTTTATAGCTTTCTCAAGAGGCCTTAAAGATGGATGGCTTTGGAAATTTTCTGTTCAGGTCACGCTTTTTCCCTGCAGTCATTCTTCAGTCTGAGTAATTAAAACACTAGCCAGAGGTCACGGTGGTCTTCGCAGTGAGTGACAGGctagtag
CUST_10365_PI408125288	ITIH2	Inter-alpha-trypsin inhibitor heavy chain H2 OS=Homo sapiens	TCATTCTTCAGTCTGAGTAATTAAAACACTAGCCAGAGGTCACGGTGGTCTTCGCAGTGA	Ferret_Seq1	AGAGGTCTCCTGTTGGTTTGTGCACAACAGTGGAAAAGGTTTCATCGATGGGCATTTACAAGGATTACTTTGTGCCTCAGCTTTATAGCTTTCTCAAGAGGCCTTAAAGATGGATGGCTTTGGAAATTTTCTGTTCAGGTCACGCTTTTTCCCTGCAGTCATTCTTCAGTCTGAGTAATTAAAACACTAGCCAGAGGTCACGGTGGTCTTCGCAGTGAGTGACAGGctagtag
CUST_10366_PI408125288	CALCRL	Calcitonin gene-related peptide type 1 receptor OS=Homo sapiens	AAGTTAAAAGTCACTCACCAAGCAGAATCCAATCTCTACATGAAAGCCGTGAGAGCGACG	Ferret_Seq1	AATTATCCATGGTCCGATTTGTGCTGCGCTACTGGTGAATCTCTTTTTTCTATTGAATATTGTACGTGTTCTCATTACCAAGTTAAAAGTCACTCACCAAGCAGAATCCAATCTCTACATGAAAGCCGTGAGAGCGACGCTCATCCTGGTGCCGTTGCTCGGCATCGAGTTCGTGCTGATTCCGTGGCGGCCTGAGGGGAGGATTGCAGAGGAGA
CUST_10367_PI408125288	CALCRL	Calcitonin gene-related peptide type 1 receptor OS=Homo sapiens	CAAGTTAAAAGTCACTCACCAAGCAGAATCCAATCTCTACATGAAAGCCGTGAGAGCGAC	Ferret_Seq1	AATTATCCATGGTCCGATTTGTGCTGCGCTACTGGTGAATCTCTTTTTTCTATTGAATATTGTACGTGTTCTCATTACCAAGTTAAAAGTCACTCACCAAGCAGAATCCAATCTCTACATGAAAGCCGTGAGAGCGACGCTCATCCTGGTGCCGTTGCTCGGCATCGAGTTCGTGCTGATTCCGTGGCGGCCTGAGGGGAGGATTGCAGAGGAGA
CUST_10368_PI408125288	Cd200r4	Cell surface glycoprotein CD200 receptor 4 OS=Mus musculus	TGTGAAGTGGCTGCAGCTGATGGGAATTTCGGTCATACATATTACCTCCGAGTGTTAGTA	Ferret_Seq1	ATGTGAAGTGGCTGCAGCTGATGGGAATTTCGGtcatacatattacctccgagtgttagtacccccaaggtgaccctgtttcgaggcagcaatggaaccatcgtgtgcagggcagctgctagggaagtccatctgcacagattcttctggaccccagagggagattgtcacactgaggaagaaccgctgggcaatggtacagtgaccgtccagagtac
CUST_10369_PI408125288	Cd200r4	Cell surface glycoprotein CD200 receptor 4 OS=Mus musculus	GGGAGATTGTCACACTGAGGAAGAACCGCTGGGCAATGGTACAGTGACCGTCCAGAGTAC	Ferret_Seq1	ATGTGAAGTGGCTGCAGCTGATGGGAATTTCGGtcatacatattacctccgagtgttagtacccccaaggtgaccctgtttcgaggcagcaatggaaccatcgtgtgcagggcagctgctagggaagtccatctgcacagattcttctggaccccagagggagattgtcacactgaggaagaaccgctgggcaatggtacagtgaccgtccagagtac
CUST_1037_PI408125288	ELF2	ETS-related transcription factor Elf-2 OS=Homo sapiens	TAATGACATCGTTGGGTCAGAAAATCTCGACTGTGGCAGTTCAGTCAGTTAATGCAGGTG	Ferret_Seq1	CAAAAAACATAGTAGTCATAGATGACGACAAAAGTGAAACTTGTAATGAAGATTTAGCAGCAGCTACTGATGAAAAATCATTAGAACGAGTGTCACTGTCTGCAGAGAGTCTCCTGAAAGCAGCAACCTCTGTTCGTGGTGGAAAAACCTCATCTCTGAACTGCTCCAGGACAGAGAAGGGTGTAGCTAGAGTTGTGAACATCACCTCCCCTGGTCATGATACTCCATCCAGGTCTCCTACTACTACCACATCTGTGTCAGCAACAGCAGCACCAAGGACAGTTCGTGTGGCAATGCAAGTACCTGTTGTAATGACATCGTTGGGTCAGAAAATCTCGACTGTGGCAGTTCAGTCAGTTAATGCAGGTGCACCGTTAA
CUST_10370_PI408125288	Acsl5	Long-chain-fatty-acid--CoA ligase 5 OS=Rattus norvegicus	TATGGTCAAACAGAATGCACAGCTGGCTGTACATTTACATCACCAGGTGACTGGACATCA	Ferret_Seq1	ATCAAGCGTGACAGTTTATGGGACAAGATCATCTTTGCAAAGATCCAGGCCAACCTGGGCGGGAGGGTTAATTTCATGGTCACTGGAGCTGCCCCCATCTCTTCTCCAGTCTTGACGTTCCTCCGGGCGGCACTGGGATGTCCGGTGTTCGAAGCATATGGTCAAACAGAATGCACAGCTGGCTGTACATTTACATCACCAGGTGACTGGACATCAGGG
CUST_10372_PI408125288	Fgg	Fibrinogen gamma chain OS=Mus musculus	AGATTTTCCTGGTCCCACTTACCAAACCGGTGTAGACAAATGATCTACGGGAGTTTGGAA	Ferret_Seq1	tcagCTACTAGACCATGGCTGTCACTCAACCCAGACACCATGACTTGGTCCTTGAACCCCCCagggtttaattctctacttctattctcttgtactgcttccccgcgacgtgcctggcatacgttgctaccagagaacaactgctgcatcttagaatagaaaagaatttccggtagttacttgcccaacctacctgtggaaattgcagattttcctggtcccacttaccaaaccggtgtagacaaatgatctacgggagtttggaaggaccacttcgcaaggg
CUST_10373_PI408125288	Fgg	Fibrinogen gamma chain OS=Mus musculus	TTGCAGATTTTCCTGGTCCCACTTACCAAACCGGTGTAGACAAATGATCTACGGGAGTTT	Ferret_Seq1	tcagCTACTAGACCATGGCTGTCACTCAACCCAGACACCATGACTTGGTCCTTGAACCCCCCagggtttaattctctacttctattctcttgtactgcttccccgcgacgtgcctggcatacgttgctaccagagaacaactgctgcatcttagaatagaaaagaatttccggtagttacttgcccaacctacctgtggaaattgcagattttcctggtcccacttaccaaaccggtgtagacaaatgatctacgggagtttggaaggaccacttcgcaaggg
CUST_10374_PI408125288	PIP4K2A	Phosphatidylinositol-5-phosphate 4-kinase type-2 alpha OS=Homo sapiens	ATTCAAAGCGCTTTTTGGACTTTATTGGCCACATCTTGACGTAACCTCCCACATGGCCTT	Ferret_Seq1	tcagCACTAGACCTTGGCTGTCACTCAAAAGAGGTGTACTTTATGGCAATTATTGACATTTTGACTCATTATGATGCAAAAAAGAAAGCTGCCCACGCCGCCAAAACTGTTAAGCATGGGGCTGGTGCAGAGATCTCGACCGTGAACCCAGAACAGTATTCAAAGCGCTTTTTGGACTTTATTGGCCACATCTTGACGTAACCTCCCACATGGCCTTGGACGGACATGAGCACGGGAAGGACAGAGGTGGCTTCGGCGTAAGG
CUST_10376_PI408125288	FBXO18	F-box only protein 18 OS=Homo sapiens	AGTGGAGGACGTTGGGCCTGATCCCATTCCTGACTCTTACTATGGGCTTCTGGGGACCTT	Ferret_Seq1	AAGGAATCAAGCTACAGGGGCCAGTCAGTGGGACGGGGTTTCTAGAAAGACTGCACGGCATCGTTTGTCCCCGTCGGGCGCAAGACCCAGGGAAGCCAGGCAAGAAACCGAGGACTCTCTGTCATGGCGCTCTGCGGAGTCCGGAGAACCCAGCCAGGAAGTGGAGGACGTTGGGCCTGATCCCATTCCTGACTCTTACTATGGGCTTCTGGGGACCTTGCCTGGCCAGGAAGcccagagcc
CUST_10379_PI408125288	Wsb1	WD repeat and SOCS box-containing protein 1 OS=Mus musculus	ATGCGGTCCTACACGTTAATCCGGAAGCTAGAAGGCCACCAAAGCAGTGTTGTCTCTTGT	Ferret_Seq1	AAGACTCTTCGCATCTGGGACCTGAATAAACATGGTAAACAGATCCAGGTGCTCTCGGGCCACCTGCAGTGGGTGTACTGCTGCTCCATCTCCCCGGACTGCAGCATGCTGTGCTCCGCTGCTGGAGAGAAGTCGGTGTTTCTGTGGAGCATGCGGTCCTACACGTTAATCCGGAAGCTAGAAGGCCACCAAAGCAGTGTTGTCTcttgtg
CUST_10380_PI408125288	LYN	Tyrosine-protein kinase Lyn OS=Homo sapiens	ATTGACTTCTCTGCCCAGATTGCAGAGGGAATGGCATACATCGAGAGGAAGAACTACATT	Ferret_Seq1	AAGCACGACAAGCTCGTGAGGCTCTATGCCGTGGTTACCAGAGAAGAGCCTATCTACATCATCACCGAGTATATGGCCAAGGGCAGTTTGCTGGATTTCCTGAAGAGTGACGAAGGGGGCAAGGTGCTGCTTCCCAAGCTAATTGACTTCTCTGCCCAGATTGCAGAGGGAATGGCATACATCGAGAGGAAGAACTACATTCACCGAGACCTCCG
CUST_10382_PI408125288	SEC24B	Protein transport protein Sec24B OS=Homo sapiens	AATAGAAGAAAATTTGACAGATACTTCCTTAGTGTGCTTTCAGACAGCCCTGTTATATAC	Ferret_Seq1	AAAGTTACAAAAAGACCTAAAACGGTATCTCACAAGAAAAATTGGATTTGAAGCGGTTATGAGAATAAGGTGTACGAAAGGTCTTTCAATGCACACTTTTCATGGAAACTTCTTTGTCCGTTCCACTGATTTGTTATCCCTTGCCAACATCAATCCTGATGCTGGATTTGCAGTACAATTGTCAATAGAAGAAAATTTGACAGATACTTCCTTAGTGTGCTTTCAGACAGCCCTGTTATATAc
CUST_10384_PI408125288	GEMIN5	Gem-associated protein 5 OS=Homo sapiens	GAAAATTAGCTAAATTTTCCTGAGTAGTTGTTAAGACTCTGGCCCTTCCCCGATGTGCTG	Ferret_Seq1	AAGCAGAACAGTCCCTTTCTTAGGTTCCCTTCAGAATGAGTGTAAAGAAGAAAAAATCAGCCACTTTCTCTagcctgaattaaccaaaaggcttacagaggcaaatgtagaaaattagctaaattttcctgagtagttgttaagactctggcccttccccgatgtgctggagtgctgtcttatcctgcttcacattgggtcccagttgtcctggcagcgtgacccaagacatgcagc
CUST_10386_PI408125288	Herc2	Probable E3 ubiquitin-protein ligase HERC2 OS=Mus musculus	ATGTCTGTTAGACTTCCGACTCAATCTCACTTCAAACAGAAGCATTGTCCCTCGTCTTGC	Ferret_Seq1	ATTTCTGATCGCTGCGTCCTCTCCTGTCCATCCATGGACTTGGTGACATGTCTGTTAGACTTCCGACTCAATCTCACTTCAAACAGAAGCATTGTCCCTCGTCTTGCGGCATCGCTGGCAGCCTGTGCACAGCTGAGTGCCTTAGCTGCCAGTCACAGAATGTGGGCCCTCCAAAGACTGAGGAAGCTGCTTACAActg
CUST_10388_PI408125288	Ugt2b2	UDP-glucuronosyltransferase 2B2 OS=Rattus norvegicus	AGAAATGGATTTCAGCAATTGTACTGCTCCAGCTCTGCTGTGCTAGTTGTGGATTTTGTG	Ferret_Seq1	AGGGAACTGCTGTCATGGTGTCTAAGAAATGGATTTCAGCAATTGTACTGCTCCAGCTCTGCTGTGCTAGTTGTGGATTTTGTGGGAAGGTCCTGGTGTGGCCCTGTGACATGAGCCATTGGCTCAATATGAGGATTTATTCTGGAGAAGCTCACGGGAAGGGCCACGAAGTGACTGTGTTGGtttctccagagtagtttcatcattgattacg
CUST_1039_PI408125288	AP1S2	AP-1 complex subunit sigma-2 OS=Homo sapiens	ACTGTAGATGGTCACTGCCTTCATGTCCATGTTAGCTAATGGTATAAGATGACGTCTTGT	Ferret_Seq1	GGCCGAGCTCAGCCGCGCCCGCGGCCCGCGGCCGCCATGCAGTTTATGTTGCTTTTTAGTCGTCAGGGAAAGCTTCGACTGCAGAAATGGTATGTCCCACTATCAGACAAAGAGAAGAAAAAGATTACAAGAGAACTTGTTCAAACCGTTTTAGCACGGAAACCTAAAATGTGCAGCTTTCTTGAGTGGCGAGATCTGAAGATTGTTTACAAAAGATATGCTAGTCTGTATTTTTGCTGTGCTATCGAGGATCAGGACAATGAGCTAATTACCCTGGAAATAATTCATCGTTACGTGGAATTACTTGACAAGTACTTTGGCAGTGTGTGTGAACTTGATATCATCTTTAATTTTGAGAAGGCTTATTTTATTTTGGATGAGTTTCTTTTGGGAGGGGAA…
CUST_10390_PI408125288	MAPKSP1	Mitogen-activated protein kinase scaffold protein 1 OS=Homo sapiens	AAAGTTGTTCCCATTAGTGAGTGTTGAAGGGCTCCATGCTATCGTTGTGTCAGACAGAGA	Ferret_Seq1	AATACTCTGTACTTTACCGTCCCTGCATACACTGAGGAATGGATGCTCGGTGACCAGTCACCAACACATTTTGAAAGAAGTGATGTGGCTGGTTCCTGATACAGTGAGATCTTACAAAGTTGTTCCCATTAGTGAGTGTTGAAGGGCTCCATGCTATCGTTGTGTCAGACAGAGACGGAGCCCCCGTTATTAAAGTGGCCAATGATAATGccccagagca
CUST_10391_PI408125288	MAPKSP1	Mitogen-activated protein kinase scaffold protein 1 OS=Homo sapiens	ACAAAGTTGTTCCCATTAGTGAGTGTTGAAGGGCTCCATGCTATCGTTGTGTCAGACAGA	Ferret_Seq1	AATACTCTGTACTTTACCGTCCCTGCATACACTGAGGAATGGATGCTCGGTGACCAGTCACCAACACATTTTGAAAGAAGTGATGTGGCTGGTTCCTGATACAGTGAGATCTTACAAAGTTGTTCCCATTAGTGAGTGTTGAAGGGCTCCATGCTATCGTTGTGTCAGACAGAGACGGAGCCCCCGTTATTAAAGTGGCCAATGATAATGccccagagca
CUST_10392_PI408125288	TPST2	Protein-tyrosine sulfotransferase 2 OS=Homo sapiens	TATTTTCAGGTGAACCAGAACACCACCTCCTCCCACTTAGGAAGCTCATGATTTCCAGAT	Ferret_Seq1	ATAGATGGATAGATTTGTGGGTGGTAAATGGGTGGGTGAGAAGGTGGAGGTGACAGGGTGAATTTTATTTAAAAAAAATTTTTTTAATCATTTCCATGATAGAAATACTTCGTTTTTCTTTCCTAGGTCTTGAAAGGAGACTATAAAACACCAGCCAATCTGAAAGGATATTTTCAGGTGAACCAGAACACCACCTCCTCCCACTTAGGAAGCTCATGATTTCCAGATCTCTGCAGATTGTTGctgagagg
CUST_10395_PI408125288	ALCAM	CD166 antigen OS=Homo sapiens	GAGTGGTGGTCTTAATTTTTAAAAAGCAAATGGACCCGGTAACTCAGCTCTATACCATGA	Ferret_Seq1	ATTTGCGGCACCTACAATAGTCAAGGTGTTCAAGCAACCATCCAAACCTGAAATTGTAAGCCAAGCGCCTTTTCTTGAAACAGAGCAGCTAAAAAAGCTGGGAGACTGCATTTCAAAAGACAGTTACCCAGATGGCAACATCACGTGGTACAGGAATGGAAAAGTGCTGCAACCCCTTGAAGGAGTGGTGGTCTTAATTTTTAAAAAGCAAATGGACCCGGTAACTCAGCTCTATACCATGAc
CUST_10396_PI408125288	Pls3	Plastin-3 OS=Rattus norvegicus	TTAAAGTACAGGAAAGTAGGTAAAGGACCCGTTTCGGGTCGTGGTCCCTTTAACCTTTTC	Ferret_Seq1	tcagCTACTAGACCTTGGCTATCACTCACTTAAACTTGGCCCTGAACTCTGCTTCTGCCATTGGGTGTCACGTTGTGAACATCGGTGCGGAGGATTTGCGGGCTGGGAAACCACATCTGGTTCTGGGACTGCTTTGGCAGATTATTAAGATCGGGTTGTTTGCCGACATTGTAATTAAAGTACAGGAAAGTAGGTAAAGGACCCGTTTCGGGTcgtggtccctttaaccttttccggtaggaatgggttgggaaggaaccgttttgggttaggggaaggcctttattggaaaggtttaggttcgttcccgggaaacggaaggctttcc
CUST_10397_PI408125288	Pls3	Plastin-3 OS=Rattus norvegicus	ATTAAAGTACAGGAAAGTAGGTAAAGGACCCGTTTCGGGTCGTGGTCCCTTTAACCTTTT	Ferret_Seq1	tcagCTACTAGACCTTGGCTATCACTCACTTAAACTTGGCCCTGAACTCTGCTTCTGCCATTGGGTGTCACGTTGTGAACATCGGTGCGGAGGATTTGCGGGCTGGGAAACCACATCTGGTTCTGGGACTGCTTTGGCAGATTATTAAGATCGGGTTGTTTGCCGACATTGTAATTAAAGTACAGGAAAGTAGGTAAAGGACCCGTTTCGGGTcgtggtccctttaaccttttccggtaggaatgggttgggaaggaaccgttttgggttaggggaaggcctttattggaaaggtttaggttcgttcccgggaaacggaaggctttcc
CUST_10399_PI408125288	Tsr1	Pre-rRNA-processing protein TSR1 homolog OS=Mus musculus	GAAGCGTTTTCCTGATGACAAACTTCTCCTGTTAGACACTCAACAGGAGGCAGATATGCT	Ferret_Seq1	tcagCTACGAGACCTTGGCTGTCACTCAGCACTGGGGATTACTGCCTTTCCTGCCTCTTTGCTCAGGGCCTTCCCACGTATGCACTAGCTGTCCAGGGTGTTTCTGGCCTCCCACCAAGGAAACAAATAGATGGCAGAAGGAAGCTAACTAAAACAGTAGAGAAGCGTTTTCCTGATGACAAACTTCTCCTGTTAGACACTCAACAGGAGGCAGATATGCTGCTCCGGCAGTTGGCTAACCAAAAGCAACGGCATc
CUST_104_PI408125288	Rap1a	Ras-related protein Rap-1A OS=Mus musculus	AGCCAGATTACAGGAATGAAGAACTGTTGCCTAATTGGGAAGTGCCAGCATTCCAGACTT	Ferret_Seq1	TCAGAACTTAGCAAGACAGTGGTGTAACTGTGCCTTTTTAGAATCTTCTGCAAAGTCAAAGATCAACGTTAATGAGATATTTTATGACCTGGTCAGACAGATAAATAGAAAAACACCAGTGGAAAAGAAGAAGCCTAAAAAGAAATCATGTCTGCTGCTTTAGACCCACAGTAAGCAGCAGCTCTGAGCCAGATTACAGGAATGAAGAACTGTTGCCTAATTGGGAAGTGCCAGCATTCCAGACTTCAAAAATTAAATCTGAAGAGGCTTCTCCTGTTTTATATATTATGTGAAGAATTTAAATCTTATATTGGTTTGCACAAATTCCCTGGAGAAAAAAAAAATTGCTCTGTGTATATCTCTTGGAAAATAAGACAATAGTATTTCTCCTTTGCAATA…
CUST_1040_PI408125288	AP1S2	AP-1 complex subunit sigma-2 OS=Homo sapiens	ACATAACTCTCCTCCCTTGTTGATGACTTCTTGTGGCATTTCACACACTGTAGATGGTCA	Ferret_Seq1	GGCCGAGCTCAGCCGCGCCCGCGGCCCGCGGCCGCCATGCAGTTTATGTTGCTTTTTAGTCGTCAGGGAAAGCTTCGACTGCAGAAATGGTATGTCCCACTATCAGACAAAGAGAAGAAAAAGATTACAAGAGAACTTGTTCAAACCGTTTTAGCACGGAAACCTAAAATGTGCAGCTTTCTTGAGTGGCGAGATCTGAAGATTGTTTACAAAAGATATGCTAGTCTGTATTTTTGCTGTGCTATCGAGGATCAGGACAATGAGCTAATTACCCTGGAAATAATTCATCGTTACGTGGAATTACTTGACAAGTACTTTGGCAGTGTGTGTGAACTTGATATCATCTTTAATTTTGAGAAGGCTTATTTTATTTTGGATGAGTTTCTTTTGGGAGGGGAA…
CUST_10401_PI408125288	SAE1	SUMO-activating enzyme subunit 1 OS=Homo sapiens	CCCCATGGTGGACGTGAAGGTGGACACTGAGAATATAGAAAAGAAGCCAGAGTCATTTTT	Ferret_Seq1	AGCTGAAATTGCCAAGAATCTCATTCTGGCAGGAGTGAAAGGACTGACCATGTTGGATCCTGAACAGGTATCTCCAGAAGACCCTGGGGCTCAGTTCTTGATCCGTACTGGATCTGTTGGCCGCAACAGGGCTGAAGCCTCTTTGGAACGGGCCCAGAATCTCAACCCCATGGTGGACGTGAAGGTGGACACTGAGAATATAGAAAAGAAGCCAGAGTCATTTTTc
CUST_10402_PI408125288	XRN2	5'-3' exoribonuclease 2 OS=Pongo abelii	CTAGGGGTTACCGTTACTAGAAAGTAGGTTAGTTGTCAATACTGCAAAGAAGTACAGATG	Ferret_Seq1	AAAAGAGAGCTCACCATGGCCAGCCTGCCGTTTACATTTGATGTTGAGAGGAGTATTGATGACTGGGTCTTCATGTGCTTCTTTGTGGGAAATGACTTCCTTCCTCACTTGCCATCATTAGAAATTAGGGAAGGTGCAATTGACCGTTTGGTTAACATATACAAAAATGTGGTACACAAACTAGGGGTTACCGTTACTAGAAAGTAGGTTAGTTGTCAATACtgcaaagaagtacagatg
CUST_10404_PI408125288	PRDX3	Thioredoxin-dependent peroxide reductase, mitochondrial OS=Homo sapiens	GACGAATGTATTGTGGTCTGGTTCTGGTACAAGACTAAAATTCGTCTTTTAGCACCTACG	Ferret_Seq1	AGCTCCTCTTCCCATCCAGTCCCGCGAATCTCGCGCGCACTGAAGATGGCGGCCGCGTTGGGAAGATTTCTCCGGGCTTCGATTGCCCGACATATGAGTGCTGTTCCGTTGGGGCATCTTTCGCCTCTGCACGCCCTCACGACCTGCTGCCTTcccaaagaacatgcctgacgaatgtattgtggtctggttctggtacaagactaaaattcgtcttttagcacctacg
CUST_10407_PI408125288	Uqcr10	Cytochrome b-c1 complex subunit 9 OS=Mus musculus	GAAACACATCAAGCACAAGTATGAGAATAAGGAGTAGTTCCTCAGAGATCCCTCCCCTTC	Ferret_Seq1	AATGGCGGGCCCGACGTTTACTGCGAGGTTGTATTCCCTGCTGTTCCGCAGGACCTCCACCTTCGCTCTCACCATCGCTGTGGGCGCCTTATTCTTCGAGCGCGCCTTCGATCAAGGCGCGGACGCGATCTACGAACACATCAACCAGGGGAAGCTGTGGAAACACATCAAGCACAAGTATGAGAATAAGGAGTAGTTCCTCAGAGATCCCTCCCCTTCGCAgttgag
CUST_10408_PI408125288	WHSC1L1	Histone-lysine N-methyltransferase NSD3 OS=Homo sapiens	TCTTTCATGCAAGGGATCATGGGAAACACAATTCAGCAACCACCTCAACTCATTGACTCC	Ferret_Seq1	AGCCCCACTCCGGGCCTCCGTGTCTCTCCTGTGATCGTACTGACACGGCCGGGGGGTTAGAATGGAACAAACTGAAGGCCCGATGAGAGAAAGGGAAAGTTAAGGATGCTGGAGCAGAACAATGGATTTCTCTTTCTCTTTCATGCAAGGGATCATGGGAAACACAATTCAGCAACCACCTCAACTCATTGACTCCGCCAACATCCGTCAGGAGGATGCCTTTGATAACAACAG
CUST_10409_PI408125288	WHSC1L1	Histone-lysine N-methyltransferase NSD3 OS=Homo sapiens	CTCTTTCATGCAAGGGATCATGGGAAACACAATTCAGCAACCACCTCAACTCATTGACTC	Ferret_Seq1	AGCCCCACTCCGGGCCTCCGTGTCTCTCCTGTGATCGTACTGACACGGCCGGGGGGTTAGAATGGAACAAACTGAAGGCCCGATGAGAGAAAGGGAAAGTTAAGGATGCTGGAGCAGAACAATGGATTTCTCTTTCTCTTTCATGCAAGGGATCATGGGAAACACAATTCAGCAACCACCTCAACTCATTGACTCCGCCAACATCCGTCAGGAGGATGCCTTTGATAACAACAG
CUST_1041_PI408125288	PPA1	Inorganic pyrophosphatase OS=Homo sapiens	ATAAGTGGTTCCATCACCAGAAGAACTAATGACTGTTCTGCCGAATACAGGCTGGTGATG	Ferret_Seq1	ATCCTGATGCAGCCAATTACAATGATATTAATGATGTTAAGCGGCTGAAACCTGGCTACCTGGAAGCTACTGTGGACTGGTTCAGAAGGTACAAGGTTCCTGATGGAAAACCAGAGAACCAGTTTGCTTTCAATGCAGAATTCAAAGATAAGGATTTTGCAATTGATATTATTAAAAGCACTCATGACCATTGGAGAGCATTAGTGACGAAGAAAACCGATGGAAAGGGAATCAGTTGCATGAATACTACAGTGTCTGGGAGCCCCTTCAAGTGTGACCCGGATGCTGCCAAAGCTATCGTGGATGCTTTACCGCCACCATGCGAATCCGCCTGCACAATACCAACAGATGTGGATAAGTGGTTCCATCACCAGAAGAACTAATGACTGTTCTGCCGAA…
CUST_10410_PI408125288	UGT2B17	UDP-glucuronosyltransferase 2B17 OS=Homo sapiens	CCAAATGAATCTTCTGCTATCGAATATGAGATTTTCCCTGCATCCATACTTAAAGATGAT	Ferret_Seq1	AGAGAGGTCACGAAGTGACTGTTCTGACATCTTCAGCTTCCATTCTTGTTAATCCAAATGAATCTTCTGCTATCGAATATGAGATTTTCCCTGCATCCATACTTAAAGATGATTTTAAGGATTTTTTCAACAAAATGCTCGATATGTGGATATATAACTTGCCAAGAGACACATTTTGGACATATTTTTCTACAAATAGCAAGAAATATGTGGAAAgttttacttg
CUST_10412_PI408125288	Hist1h1e	Histone H1.4 OS=Mus musculus	CAAACCTAATCCAACTAAATCCAATACAAGTAAACCTAATGCAAGTAAGCCTAATGGAAG	Ferret_Seq1	AAGTCAGGATCTTCAACTACACCTTCAATTAGTGCAAGCACTTCTACCCTTCAGCTCTCACCTCCAAGGACTAAAAAATATAACTGCTAAAAATCCCACAAAATCTAACACAAGCAAACCTAATCCAACTAAATCCAATACAAGTAAACCTAATGCAAGTAAGCCTAATGGAAGTAAATCTAAATATAAATCAAAAATCTCTAATATGCAAAAGAAACAAAGCACATTGGCTAGTAGCAATAAAAAAAGTAAAAG
CUST_10413_PI408125288	Hist1h1e	Histone H1.4 OS=Mus musculus	GCAAACCTAATCCAACTAAATCCAATACAAGTAAACCTAATGCAAGTAAGCCTAATGGAA	Ferret_Seq1	AAGTCAGGATCTTCAACTACACCTTCAATTAGTGCAAGCACTTCTACCCTTCAGCTCTCACCTCCAAGGACTAAAAAATATAACTGCTAAAAATCCCACAAAATCTAACACAAGCAAACCTAATCCAACTAAATCCAATACAAGTAAACCTAATGCAAGTAAGCCTAATGGAAGTAAATCTAAATATAAATCAAAAATCTCTAATATGCAAAAGAAACAAAGCACATTGGCTAGTAGCAATAAAAAAAGTAAAAG
CUST_10414_PI408125288	BCAP31	B-cell receptor-associated protein 31 OS=Homo sapiens	AAGGACGAGTCTGGGACATCAACAAGTAAAATTAGAGAAGGCTAGAAAACGAGGCTCTCG	Ferret_Seq1	ATAAAAAGCAGGCAGAGAGCGCTAGTGAGGCGGCCagaagtacatggaagagaatgaccagctgaagaaggaagctgctgttggcggggtgaagttggacggtaggatgccgagaagaaggtggaagaagagaacaggagtcctgaaggactgatctgtaagaagctgaaggacgagtctgggacatcaacaagtaaaattagagaaggctagaaaacgaggctctcgg
CUST_10415_PI408125288	BCAP31	B-cell receptor-associated protein 31 OS=Homo sapiens	GAAGGACGAGTCTGGGACATCAACAAGTAAAATTAGAGAAGGCTAGAAAACGAGGCTCTC	Ferret_Seq1	ATAAAAAGCAGGCAGAGAGCGCTAGTGAGGCGGCCagaagtacatggaagagaatgaccagctgaagaaggaagctgctgttggcggggtgaagttggacggtaggatgccgagaagaaggtggaagaagagaacaggagtcctgaaggactgatctgtaagaagctgaaggacgagtctgggacatcaacaagtaaaattagagaaggctagaaaacgaggctctcgg
CUST_10416_PI408125288	KIAA1219	Protein KIAA1219 OS=Homo sapiens	TGGTTTCCAATCCTATGTTTGATGCAAGTGAATTTCCTGATAACTATGAAGCAGGAAGAG	Ferret_Seq1	AGAATCTCTTTGGATCATGGTTATTTGATGCAGCATTTGTTCACTGTAAACTTCATAATGGGATAAACAGAGACAGCAGCATGACTGCCATTACAACACAAGCTAGCATGGAGTTTCGGCGGAAAGGGTCACAAATGTCCACAGACACCATGGTTTCCAATCCTATGTTTGATGCAAGTGAATTTCCTGATAACTATGAAGCAGGAAGAG
CUST_10417_PI408125288	KIAA1219	Protein KIAA1219 OS=Homo sapiens	ATGGTTTCCAATCCTATGTTTGATGCAAGTGAATTTCCTGATAACTATGAAGCAGGAAGA	Ferret_Seq1	AGAATCTCTTTGGATCATGGTTATTTGATGCAGCATTTGTTCACTGTAAACTTCATAATGGGATAAACAGAGACAGCAGCATGACTGCCATTACAACACAAGCTAGCATGGAGTTTCGGCGGAAAGGGTCACAAATGTCCACAGACACCATGGTTTCCAATCCTATGTTTGATGCAAGTGAATTTCCTGATAACTATGAAGCAGGAAGAG
CUST_10418_PI408125288	SLPI	Antileukoproteinase OS=Homo sapiens	ATATGCTGCTCTGATATTTGCGGATTCAGATGCAAGACCCCATTAACATCTTCAACCGGG	Ferret_Seq1	AGTGNTCTTGTCCTGGGAACCCTGGcacctgggcctgcagaaggtgttggacagcgttgaaagtctggaacctgcccttttataccatcttactcggtgcctttctggatatgaggaaccctgaatgccagagtgactggcagtgtccagagaggcagatatgctgctctgatatttgcggattcagatgcaagaccccattaacatcttcaaccggg
CUST_10420_PI408125288	Cfl1	Cofilin-1 OS=Rattus norvegicus	TCAATGACATGAAGGTGCGCAAGTCCTCGACACCAGAGGAAGTGAAGAAGCGCAAGAAGG	Ferret_Seq1	AGGTTCAGTACGGATCCCGGCAGCAGCTGCAGCGGCTCttcatctctcctgactctccttgcctatctccttttcgcttccggaaacatggcctccggcgtggcggtctctcgatggcgtcatcaaagtgttcaatgacatgaaggtgcgcaagtcctcgacaccagaggaagtgaagaagcgcaagaaggccggtgctcttctgcctgagcg
CUST_10421_PI408125288	Cfl1	Cofilin-1 OS=Rattus norvegicus	TTCAATGACATGAAGGTGCGCAAGTCCTCGACACCAGAGGAAGTGAAGAAGCGCAAGAAG	Ferret_Seq1	AGGTTCAGTACGGATCCCGGCAGCAGCTGCAGCGGCTCttcatctctcctgactctccttgcctatctccttttcgcttccggaaacatggcctccggcgtggcggtctctcgatggcgtcatcaaagtgttcaatgacatgaaggtgcgcaagtcctcgacaccagaggaagtgaagaagcgcaagaaggccggtgctcttctgcctgagcg
CUST_10423_PI408125288	ZFPM2	Zinc finger protein ZFPM2 OS=Homo sapiens	CTCCATTCAGCTGCTTCCTCAGCAAGCTGCCATGGCTTCTATTCTGCCCACGGCTATTGT	Ferret_Seq1	AGGTCAGCTCTGGTGCACCACGACAAAGGCCATCTCTGAGGGAGAAGAGCTAATTGCCTTTGTGGTGGATTTCGACTCAAGGCTACAAGCTGCCAGTCAGATGACTCTTGCAGAAGGGATGTACCCTGCGCGCCTGTTGGACTCCATTCAGCTGCTTCCTCAGCAAGCTGCCATGGCTTCTATTCTGCCCACGGCTATTGTc
CUST_10424_PI408125288	Necap1	Adaptin ear-binding coat-associated protein 1 OS=Mus musculus	AGTATTGGGAACATTACAACTAAGAAAGGAGGTGCTTCTAAGCCCAAGACTACAGGGGCT	Ferret_Seq1	tcagCTACTAGACCTGGCTGTCACTCAATTGGCATTGGGTTCACAGATCGGGGTGATGCCTTTGACTTTAATGTCTCCTTGCAAGATCACTTCAAGTGGGTAAAGCAGGAATCTGAGATATCCAAAGAATCTCAGGACATGGATAATCGTCCCAAGTTGGATCTGGGCTTCAAGGAAGGACAGACCATCAAATTGAGTATTGGGAACATTACAACTAAGAAAGGAGGTGCTTCTAAGCCCAAGACTACAGGGGCTggggg
CUST_10425_PI408125288	Necap1	Adaptin ear-binding coat-associated protein 1 OS=Mus musculus	TGAGTATTGGGAACATTACAACTAAGAAAGGAGGTGCTTCTAAGCCCAAGACTACAGGGG	Ferret_Seq1	tcagCTACTAGACCTGGCTGTCACTCAATTGGCATTGGGTTCACAGATCGGGGTGATGCCTTTGACTTTAATGTCTCCTTGCAAGATCACTTCAAGTGGGTAAAGCAGGAATCTGAGATATCCAAAGAATCTCAGGACATGGATAATCGTCCCAAGTTGGATCTGGGCTTCAAGGAAGGACAGACCATCAAATTGAGTATTGGGAACATTACAACTAAGAAAGGAGGTGCTTCTAAGCCCAAGACTACAGGGGCTggggg
CUST_10427_PI408125288	CASP3	Caspase-3 OS=Homo sapiens	ACTCTGGAATGTCCTTGGACAACAGTTATAAAATGGATTATCCTGAAATGGGTTTATGTA	Ferret_Seq1	AGGAGAGGAATCCGTACGCGGCTGCTGTTTGGAGGCTGTGCGTTAGAAGTATCCATGGAGAACAGTGAACACACGGTGGATGCAAAATCCATTAAAAATTCAGAAACAAAGATCTTACATGGAAGCAAATCAGTGGACTCTGGAATGTCCTTGGACAACAGTTATAAAATGGATTATCCTGAAATGGGTTTATGTATAATAATTAATAATAAGAACTTTCatagaagtactggaag
CUST_10428_PI408125288	USP3	Ubiquitin carboxyl-terminal hydrolase 3 OS=Homo sapiens	CCAGGCCAAAGCTTGGATCAGATAAACTTTAATACCTCCTTTAAATCATTGTTTTGTCAA	Ferret_Seq1	AGGTCGGTTCTGGACATTACACAGCCTATGCAACTCATGAAGGTCGCTGGTTTCATTTCAATGACAGTACTGTAACACTGACTGATGAAGACACCGTTGTGAAAGCAAAGGCCTACATCCTTTTCTATGTGGAACGCCAGGCCAAAGCTTGGATCAGATaaactttaatacctcctttaaatcattgttttgtcaaatataccggtacaaacatttccaattttccataaatacttga
CUST_1043_PI408125288	Faim	Fas apoptotic inhibitory molecule 1 OS=Rattus norvegicus	GTACACTTAGTCTGCCAGGTGTTTATTTTTTAGTTACTTGAAACTGTAATATTCCAAGGG	Ferret_Seq1	AAAAGAATGGAGACAGCAGGTGAGTTTGTAGATGACGGGACTGAAACTCACTTCAGTGTTGGGAACCATGACTGTTACATAAAGGCTGTCAGTAGTGGGAAGCGGAAAGAAGGGATAATCCATAGTCTCATTGTGGATAATAGAGAAATTCCAGAGATTCTTGAATGACTTCATGATAATGAATTTTAATCTTAAGATGTAAAGATCAAGACTTTTAAATTACTGTGGTAATTAAGTATGTTCAATATGTACTTTTCAGTACACTTAGTCTGCCAGGTGTTTATTTTTTAGTTACTTGAAACTGTAATATTCCAAGGGT
CUST_10430_PI408125288	STOM	Erythrocyte band 7 integral membrane protein OS=Homo sapiens	GCTGTCTCGTTCTTGTTCACTGTTATAACTTTCCCCATCTCGGTATGGATGTGCATAAAG	Ferret_Seq1	AATTCTTCGCGGAAGCCGCCTCAGCGTTGTTGGTAAGGACCGGAGAGCGACGCCTCAGGCTCGGGCAGCATGGCTGAGAAGCGGCACACAGGAGACGCCGAAGCCCGGCGGCTCCCCGACTCCTTCAGGGATAGCCCCAGTACAGGCCTTGGACCTTGTGGCTGGATTTTGGTGGCTGTCTCGTTCTTGTTCACTGTTATAACTTTCCCCATCTCGGTATGGATGTGCATAAAG
CUST_10432_PI408125288		UPF0671 protein C14orf153 homolog OS=Mus musculus	ATTATAACAGAGACTGGTACCAGCGTAATTTTGCCATCACCTTCTGCATGGGAAGAGTGG	Ferret_Seq1	AATTCGCTCGAGACTGAAAGCTAGAGGCCTGGACCCCAGAGCTGGATCAGGCCAAAAAGCAACATTAGATGCAGAAGAAATGGCTGACTTCTACAAGGAATTTTTAAGTAAAAATTTTCTGAAGCACATGTATTATAACAGAGACTGGTACCAGCGTAATTTTGCCATCACCTTCTGCATGGGAAGAGTGGCCCTGGAGAGGGTTTGGAACAAGCTTAGGCCAAAACCAAAGGAGAc
CUST_10434_PI408125288	ALG1	Chitobiosyldiphosphodolichol beta-mannosyltransferase OS=Homo sapiens	TGCTTTTCTCAAAGTTTCCTGATTCTGCTGGCAAACTAAACCAGTTCCGGAAGAACCTCC	Ferret_Seq1	tcagCTACTAGACCTTGCCTGTCACTCAAAATGGCCTGGTCTTCGAGGACTCTGAGGAGCTGGCAGCCCAGCTGCAGATGCTTTTCTCAAAGTTTCCTGATTCTGCTGGCAAACTAAACCAGTTCCGGAAGAACCTCCGGGAGTCAGAGCAGCTTCGTTGGGATGAGAGCTGGAAGCAGAGGGTGCTGCCTTTGCTTATGGACCGGTGACTGCTTGAGCGGAAGACAGTGCTCCTGAGTGTgg
CUST_10436_PI408125288	JMJD1C	Probable JmjC domain-containing histone demethylation protein 2C OS=Homo sapiens	TCCCAGTTCAGTCATGTCTGCTGTAAATACAATGTGTAATACCAAAACGGATGTATTCAC	Ferret_Seq1	AAGTGAAAGATCTTCAACTGGGGCAAACCAAGCAGATTGCCTCAAACCAGCAGAAGCTGGAGAGACTGGAAGAATCATTCTGCCAAGTGTGAATTCAGACAGTGCTCACATAAAATCTGAAAAAAATGTCCAGGCTGTCTCACAGGGCAGTGTTCCCAGTTCAGTCATGTCTGCTGTAAATACAATGTGTAATACCAAAACGGATGTATTCAc
CUST_10438_PI408125288	Actn	Alpha-actinin, sarcomeric OS=Drosophila melanogaster	TCATGCTTTTGCTGGTGCACAGAAGGTGAGGATGTAAAACATGAATCACCACTCACCCTT	Ferret_Seq1	AATTCATTGCTTTGACTTCTCCAAGGCAGCACTTGGCCGAAGCCTGTGAGTGCTAGAACATCCGGGCAGTTAACCTTCTTTTCTCCACACAGATTTAGTATATACTGCCAGACCTGATGAGAGAGCCATAATGACTTATGTTTCCTGTTACTATCATGCTTTTGCTGGTGCACAGAAGGTGAGGATGTAAAACATGAATCACCACTCACCCTTcc
CUST_1044_PI408125288	Faim	Fas apoptotic inhibitory molecule 1 OS=Rattus norvegicus	CTGTGGTAATTAAGTATGTTCAATATGTACTTTTCAGTACACTTAGTCTGCCAGGTGTTT	Ferret_Seq1	AAAAGAATGGAGACAGCAGGTGAGTTTGTAGATGACGGGACTGAAACTCACTTCAGTGTTGGGAACCATGACTGTTACATAAAGGCTGTCAGTAGTGGGAAGCGGAAAGAAGGGATAATCCATAGTCTCATTGTGGATAATAGAGAAATTCCAGAGATTCTTGAATGACTTCATGATAATGAATTTTAATCTTAAGATGTAAAGATCAAGACTTTTAAATTACTGTGGTAATTAAGTATGTTCAATATGTACTTTTCAGTACACTTAGTCTGCCAGGTGTTTATTTTTTAGTTACTTGAAACTGTAATATTCCAAGGGT
CUST_10440_PI408125288	FMO5	Dimethylaniline monooxygenase [N-oxide-forming] 5 OS=Homo sapiens	AGAAAAGTAATTAGCTGTGATTGGGGAGGTGTGAGTGGACTCTCCTCTATCAAATGCTGC	Ferret_Seq1	AGAAGAAGTGCGGAGCAGCCTCTGGATGGCAGCTGAAGGATCCGCCAGGTTACATTGATTTAGCCTGATAAAGTATATCTGGAGACCATGACCAAGAAAAGTAATTAGCTGTGATTGGGGAGGTGTGAGTGGACTCTCCTCTATCAAATGCTGCGTGGAAGAAGGCTTGGAGCCAGTCTGCTTTGAAGGACTGATGACATTggagggctcg
CUST_10441_PI408125288	FMO5	Dimethylaniline monooxygenase [N-oxide-forming] 5 OS=Homo sapiens	AAGAAAAGTAATTAGCTGTGATTGGGGAGGTGTGAGTGGACTCTCCTCTATCAAATGCTG	Ferret_Seq1	AGAAGAAGTGCGGAGCAGCCTCTGGATGGCAGCTGAAGGATCCGCCAGGTTACATTGATTTAGCCTGATAAAGTATATCTGGAGACCATGACCAAGAAAAGTAATTAGCTGTGATTGGGGAGGTGTGAGTGGACTCTCCTCTATCAAATGCTGCGTGGAAGAAGGCTTGGAGCCAGTCTGCTTTGAAGGACTGATGACATTggagggctcg
CUST_10442_PI408125288	Npff	FMRFamide-related peptides OS=Rattus norvegicus	GAAAACCAGATCTTCATGGAGGAAGACAGCGGAGCCTACCCACTGCAGGAGGTCCAAACC	Ferret_Seq1	tcagCTACTAGACCTTGGCTGACACTCAAGATGGCAGCATGGAGCCCAGGCGGGCCGCAGTGCTGCTGATGGTGCTGCTACTAACAGAGGGAGGCTGTGCTGGAGGACCAGACGACGGAGGTGAAAACCAGATCTTCATGGAGGAAGACAGCGGAGCCTAcccactgcaggaggtccaaaccccgggtcactcttgcgctccctgctccaggccatgcagaaacctggccggagcccagcc
CUST_10443_PI408125288	Npff	FMRFamide-related peptides OS=Rattus norvegicus	TGAAAACCAGATCTTCATGGAGGAAGACAGCGGAGCCTACCCACTGCAGGAGGTCCAAAC	Ferret_Seq1	tcagCTACTAGACCTTGGCTGACACTCAAGATGGCAGCATGGAGCCCAGGCGGGCCGCAGTGCTGCTGATGGTGCTGCTACTAACAGAGGGAGGCTGTGCTGGAGGACCAGACGACGGAGGTGAAAACCAGATCTTCATGGAGGAAGACAGCGGAGCCTAcccactgcaggaggtccaaaccccgggtcactcttgcgctccctgctccaggccatgcagaaacctggccggagcccagcc
CUST_10444_PI408125288	NDFIP1	NEDD4 family-interacting protein 1 OS=Homo sapiens	TAATTAAGTGGATCCTGATTGTCAGGTTTTCTACCTATTTCCCTGGATATTTTGATGGTC	Ferret_Seq1	AATGACTTCGATGATGCTGACCAGCTGAGGATAGGAAATGATGGGATTTTCATGTTAACTTTTTTCATGGCATTCCTCTTCAACTGGATTGGATTTTTTCTGTCTTTTTGCCTGACCACCTCAGCTGCAGGAAGATATGGGGCCATTTCAGGATTTGGTCTCTCTCTAATTAAGTGGATCCTGATTGTCAGGTTTTCTACCTATTTCCCTGGATATTTTGATGGTc
CUST_10445_PI408125288	NDFIP1	NEDD4 family-interacting protein 1 OS=Homo sapiens	CTAATTAAGTGGATCCTGATTGTCAGGTTTTCTACCTATTTCCCTGGATATTTTGATGGT	Ferret_Seq1	AATGACTTCGATGATGCTGACCAGCTGAGGATAGGAAATGATGGGATTTTCATGTTAACTTTTTTCATGGCATTCCTCTTCAACTGGATTGGATTTTTTCTGTCTTTTTGCCTGACCACCTCAGCTGCAGGAAGATATGGGGCCATTTCAGGATTTGGTCTCTCTCTAATTAAGTGGATCCTGATTGTCAGGTTTTCTACCTATTTCCCTGGATATTTTGATGGTc
CUST_10446_PI408125288	MT-CO3	Cytochrome c oxidase subunit 3 OS=Homo sapiens	ATATATCAATGGTGACGAGATGTGGTCCGAGAAGGTAACTATTTCAAGGCCACCATACCC	Ferret_Seq1	AATGACCCACCAAACACACTCATATCACATAGTCAATCCTAAGTcccattgtacccctcgactaggagtctctttccgccctaactttacaaacatcagggactagcaatatgattccactacaattcattgtctacttctaaccctaggaactacagctaatgtactaaccatatatcaatggtgacgagatgtggtccgagaaggtaactatttcaaggccaccataccccactg
CUST_10448_PI408125288	SLC7A4	Cationic amino acid transporter 4 OS=Homo sapiens	TTGTGTATTTTGGTGTCGCTGCAGCACTAACACTTATGGTTCCTTACTACCAGCTTCGAC	Ferret_Seq1	AGGATTTGTGCCTTTTGGGTTCAGGGGGGATTCTCCGTGGAGTAGCTACCTGTTTCTATGCATTTATTGGTTTTAGCATTATTATTACAAGAGTGGAAGAAcgcccagaatcctgagcgttccatccccaatgggcatttgtggtttcactgctcatctgcttttgtgtattttggtgtcgctgcagcactaacacttatggttccttactaccagcttcgacctgggagcaca
CUST_1045_PI408125288	Atp6v1g1	V-type proton ATPase subunit G 1 OS=Mus musculus	CAAATCTAGCTTCTTTGTACAAACGTAGAGCTTATCCAAAGATTTTCTCCTTTTACCTCA	Ferret_Seq1	ATGAAGTCCTGGATAACCTCCTGGCCTTTGTCTGTGACATCCGGCCGGAAATCCATGAAAACTACCGCATAAATGGATAAGGGGAGGAAGGAGCAGCTCTGCGTGCAGATTGGCATGTTAGATACCTTCATGGAAAACGAAGCTTCAGCAAAGCTTGAGTAACTACATCCTTGGGAAAAGGCATTAAATTATTTCTGTATATTATGTTGTAGGTCCCTTCACTTTGGAGAATAGCAAATCTAGCTTCTTTGTACAAACGTAGAGCTTATCCAAAGATTTTCTCCTTTTACCTCATATTTCTTAGAAATTTAATGTGTATACGTGG
CUST_10451_PI408125288	Madd	MAP kinase-activating death domain protein OS=Rattus norvegicus	AGAGCCAGAATCATTAGAGCTGAAGAAGCATCTGAAGCAGGCCCTTGCCAGCATGAGTCT	Ferret_Seq1	CAACTCCATACATCATCGGGGTCCCTGCCAGCTTCTTCCTCTACAAGCTGGACTTCAAAATGCCTGATGACGTATGGCTGGTGGATCTGGACAGCAATAGGGTGATTGCCCCCACCAATGCAGAGGTGCTCCCAACCCTGCCAGAGCCAGAATCATTAGAGCTGAAGAAGCATCTGAAGCAGGCCCTTGCCAGCATGAGTCTc
CUST_10452_PI408125288	CYP3A12	Cytochrome P450 3A12 OS=Canis familiaris	TCTTTCTTTCCTTGTGTATGAATTGGCCACTCACCCTGATGTCCAACAGAAACTGCAGGA	Ferret_Seq1	AAAGCTCTGTCTGATCTGGAACTTGTGGCCCAATCTATTATCTTTATTTTTGCTGGCTATGAGTCCACTAGTACTTCTCTTTCTTTCCTTGTGTATGAATTGGCCACTCACCCTGATGTCCAACAGAAACTGCAGGAGGAGATTGATGCAACTTTCCCCAAGAAGGCACCACCTACTTACGATGACCTTGTACAGATGGAGTATCTGGACATGGTGTTGAA
CUST_10453_PI408125288	CYP3A12	Cytochrome P450 3A12 OS=Canis familiaris	TCTCTTTCTTTCCTTGTGTATGAATTGGCCACTCACCCTGATGTCCAACAGAAACTGCAG	Ferret_Seq1	AAAGCTCTGTCTGATCTGGAACTTGTGGCCCAATCTATTATCTTTATTTTTGCTGGCTATGAGTCCACTAGTACTTCTCTTTCTTTCCTTGTGTATGAATTGGCCACTCACCCTGATGTCCAACAGAAACTGCAGGAGGAGATTGATGCAACTTTCCCCAAGAAGGCACCACCTACTTACGATGACCTTGTACAGATGGAGTATCTGGACATGGTGTTGAA
CUST_10455_PI408125288	Akr1d1	3-oxo-5-beta-steroid 4-dehydrogenase OS=Rattus norvegicus	GGGCCAGGTAGTTCCCCCAGATGAAGAAATTTTAAAAGTTTTACTATCTTTAGATAAAGT	Ferret_Seq1	AGTGAAATTGTCAAAGGAGGCTAGTAACACATACAACTGTGTAATGCTTGCAGTGAACTTTTTCCCTTTGGGGAATTGTTTTGACAGGTGGTGTGATCATCCTGAATACCCATTTCATGATGAATACTGACTTCAGAATGCTCCTGAACTGATTTTTCCCTCCCATGAATGTCAGAACCTTGGGCCAGGTAGTTCCCCCAGATGAAGAAATTTTAAAAGTTTTACTATCTTTAGATAAAGTG
CUST_10457_PI408125288	TPTE	Putative tyrosine-protein phosphatase TPTE OS=Homo sapiens	CTTCTGGCCAGCTGTTCAAGATGTCTCTTTTGATGAGCCAGATGAAAAACTCTTACAAGA	Ferret_Seq1	AGTACCGCCGTTTGTTTCCTGAAACCTGAGAGTTGAAAACAATCATTAACTTATGAGATGAAAAATCATCATAAAAATAAAGATTATTATATAGTTATCTAAAACTCTTGTCATTATTTCCTGAAGCAAACATATTCTGAATCATAAACATATTTTGCCTGCTTACCATCCTTCTGGCCAGCTGTTCAAGATGTCTCTTTTGATGAGCCAGATGAAAAACTCTTACAAGAA
CUST_10458_PI408125288	DUSP11	RNA/RNP complex-1-interacting phosphatase OS=Homo sapiens	TAGACAGTAATAGTTTGATTTGATGTACAAGGTCTATTGAGGTCCAGATGATGCAATTTG	Ferret_Seq1	ATCCAGAAACTATTCCTTACTTAAAATTTATACAATTAgggcatacgaggtttgcctgatggatggacacctatttttttaaatttcaaatgtgcttgttaatgaggtttttaaaagaaaataagagataacgacaaacttattgggtgttcgacttgcacccacggtttaaacaggtactggtctaatctcatcttagacagtaatagtttgatttgatgtacaaggtctattgaggtccagatgatgcaatttg
CUST_10459_PI408125288	DUSP11	RNA/RNP complex-1-interacting phosphatase OS=Homo sapiens	CTTAGACAGTAATAGTTTGATTTGATGTACAAGGTCTATTGAGGTCCAGATGATGCAATT	Ferret_Seq1	ATCCAGAAACTATTCCTTACTTAAAATTTATACAATTAgggcatacgaggtttgcctgatggatggacacctatttttttaaatttcaaatgtgcttgttaatgaggtttttaaaagaaaataagagataacgacaaacttattgggtgttcgacttgcacccacggtttaaacaggtactggtctaatctcatcttagacagtaatagtttgatttgatgtacaaggtctattgaggtccagatgatgcaatttg
CUST_10460_PI408125288	PTPLB	Protein-tyrosine phosphatase-like member B OS=Homo sapiens	TTTTCTGATATGGGCAGTAACACATAGTGTCAAAGAGGTGCAGAGTGAAGACAGTGTCCT	Ferret_Seq1	AAGTAGGAATCGTTCCATCTTCTGTTGTCCTGACTTCCTTCCAGGTGATGTCAAGAGTTTTTCTGATATGGGCAGTAACACATAGTGTCAAAGAGGTGCAGAGTGAAGACAGTGTCCTNTGTATGTTATTGTCCTGGACAATGACAGAAAtaatacgttactccttttacttactttctatctataactaactactnctacctctactacaataaggacgacggacgacacttac
CUST_10461_PI408125288	PTPLB	Protein-tyrosine phosphatase-like member B OS=Homo sapiens	TTTTTCTGATATGGGCAGTAACACATAGTGTCAAAGAGGTGCAGAGTGAAGACAGTGTCC	Ferret_Seq1	AAGTAGGAATCGTTCCATCTTCTGTTGTCCTGACTTCCTTCCAGGTGATGTCAAGAGTTTTTCTGATATGGGCAGTAACACATAGTGTCAAAGAGGTGCAGAGTGAAGACAGTGTCCTNTGTATGTTATTGTCCTGGACAATGACAGAAAtaatacgttactccttttacttactttctatctataactaactactnctacctctactacaataaggacgacggacgacacttac
CUST_10462_PI408125288	Eif2s3x	Eukaryotic translation initiation factor 2 subunit 3, X-linked OS=Mus musculus	CCCTGTCTGCACAGAAGTTAGGAGAAAAAATTGCCCTTTAGACCGAAGAGTTGAGAAACA	Ferret_Seq1	tcagCTACTAGACCTTGGCTATCACTCAAGAGTTAGTGCAGTCAAGGCCGATTTGGGCAAAATTGTTTTGACTTAACCCTGTCTGCACAGAAGTTAGGAGAAAAAATTGCCCTTTAGaccgaagagttgagaaacactggcgtttaattggttggggtcaaataagaagaggagtgacaatcaagccaacagtagatgatgactgaagaattccggtgaaatcatacctttggatggagtcagaatttctcttttacaacctaggggtatattttcaaagc
CUST_10463_PI408125288	Eif2s3x	Eukaryotic translation initiation factor 2 subunit 3, X-linked OS=Mus musculus	GGCAAAATTGTTTTGACTTAACCCTGTCTGCACAGAAGTTAGGAGAAAAAATTGCCCTTT	Ferret_Seq1	tcagCTACTAGACCTTGGCTATCACTCAAGAGTTAGTGCAGTCAAGGCCGATTTGGGCAAAATTGTTTTGACTTAACCCTGTCTGCACAGAAGTTAGGAGAAAAAATTGCCCTTTAGaccgaagagttgagaaacactggcgtttaattggttggggtcaaataagaagaggagtgacaatcaagccaacagtagatgatgactgaagaattccggtgaaatcatacctttggatggagtcagaatttctcttttacaacctaggggtatattttcaaagc
CUST_10464_PI408125288	Dctn3	Dynactin subunit 3 OS=Mus musculus	GCAAGAGGGAGAGAGTGAAGATTCTGTACAAAAAGAAGGAGCAGTTTATCTTATCCCAGA	Ferret_Seq1	AGGAGGCGGGGTGGCAGTAGCTATGGCGGCTGTGACCGATGTGCAGCGGCTACAGGCCCGTGTGGAGGAACTGGAGCGCTGGGTGTATGGGTCGGGCGGGCCGCGCGGCTCGCGGAAGGTGGCTGATGGCCTAGTCAAGGTACAGGTGGCTTTGGGGAACATTGCCAGCAAGAGGGAGAGAGTGAAGATTCTGTACAAAAAGAAGGAGCAGTTTATCTTATCCCAGa
CUST_10466_PI408125288	Stat1	Signal transducer and activator of transcription 1 OS=Mus musculus	GTCTCAGCTCTCGGAGGTACTCAGCTGGCAGTTTTCTTCTGTCACCAAAAGAGGTCTCAA	Ferret_Seq1	ACCTGGTTTGGTCATTGACCTCGAGACGACCTCTCTGCCCGTTGTGGTGATCTCCAATGTCAGCCAGCTGCCGAGTGGTTGGGCCTCCATCCTGTGGTACAACATGCTGGTGACAGAACCCCGGAATCTGTCCTTCTTCTTGAACCCACCTTGTGCACGATGGTCTCAGCTCTCGGAGGTACTCAGCTGGCAGTTTTCTTCTGTCACCAAAAGAGGTCTCAA
CUST_10469_PI408125288	EPAS1	Endothelial PAS domain-containing protein 1 OS=Homo sapiens	GGACTTTCCGACGCCTTTCAGTCCCATCTACCCTGAGGTAGTAGGCTTTGGCTTTTCGCC	Ferret_Seq1	AGGACGGTGAAGGACTTTCCGACGCCTTTCagtcccatctaccctgaggtagtaggctttggcttttcgccccggacgaagccgcaggccaccccccagcactgcttcagcaccatgacgaacatcttccagccgttggcgcccatggcctcccacagtcccttcctcctggacaagtatcagcagcagctgggaancaagagatcgagcctaagcaccagccctatgttcc
CUST_1047_PI408125288	ADH4	Alcohol dehydrogenase 4 OS=Homo sapiens	GCCATACTGATGCCCATCCTATCAATCCTAAATTTAAAGATGGCCTTCTTCCAGTGATCC	Ferret_Seq1	AAGAACACACTGAACAGACGTGGAAGAGCTTCTTAAATCAGAAAGAAACTTCCAAGCCTAGTTTGCCAAAGGAAAATGGGCACCAAGGGCAAAGTTATTAAATGCAAAGCAGCCGTTGCCTGGGAAACAGGCAAGCCTCTTTGCATAGAAGAGGTTGAGGTAGCTCCCCCCAAGGCTCATGAAGTTCGTGTGCAAATAATCGCCACTGCCCTGTGCCATACTGATGCCCATCCTATCAATCCTAAATTTAAAGATGGCCTTCTTCCAGTGATCC
CUST_10472_PI408125288	RLF	Zinc finger protein Rlf OS=Homo sapiens	GCGGGAGCATGAACAAGTGCATTGTGGTCCTCAACCATATATGTGTGTATCTATAGATTG	Ferret_Seq1	AAGACTGTTCCCGTGTATTTAAGCAATTTAAATACTTAAGTGTGCATCTTAAAGCTGAACACCAAAATAATGATGAAAATGCCAAGCACTACTTGGATATGAAAAACAGAAGAGAGAAGTGTACTTACTGTCGACGACATTTCATGTCTGCTTTTCACCTGCGGGAGCATGAACAAGTGCATTGTGGTCCTCAACCATATATGTGTGTATCTATAGATTG
CUST_10474_PI408125288	MKRN2	Makorin-2 OS=Homo sapiens	TGATGCGATCAGGAGTGGCCTTGATGACCTAGAAGCCAGCAGCTCCTACAGCAGTGAGCA	Ferret_Seq1	tcagCTACCAGACCTTGGCTGTCACTCAAAGTATGGTGAGTACTCCAGGAGGCTGCAGTGATCCCCAGAATAGCCCAGAGATGAAGCCGCATTCCTACCTTGATGCGATCAGGAGTGGCCTTGATGACCTAGAAGCCAGCAGCTCCTACAGCAGTGAGCAGCAGCTGTGTCCCTACGCAGCGGCGGGGGAGTGCCGATTTGGGGATGCTTGTGTCTACTTGCAtggag
CUST_10478_PI408125288	PAPD4	Poly(A) RNA polymerase GLD2 OS=Homo sapiens	TGATGGGACAAATACAGCCAGAGCTGTGCATGAAAAGCAGAAATTTGACATGATCAAGGA	Ferret_Seq1	AGGTAAATACAATAAATAAATACAGTAAAAGGGAAAATTAAGAAAATAGTTAACACAATTATGTTTTCTTCTTGTAGCTGGAACAGTCAAATGATTTCAGTTCGTGAAGCCAAAGCCATTCCCAGGCCTGATGGTATTGAATGGAGAAATAAATATATCTGTGTAGAAGAACCTTTTGATGGGACAAATACAGCCAGAGCTGTGCATGAAAAGCAGAAATTTGACATGATCAAGGA
CUST_10480_PI408125288	ZNF211	Zinc finger protein 211 OS=Homo sapiens	TGAGTGCAGTGAATGTGGAATCTTTATCACTCGTACTGCTCTCTCTTACCATCACTAGGG	Ferret_Seq1	tcagCTAATAGACCTTGGCTGTCACTCAATGTGGGAAATCTTTTACTTTTAGTTCCAGCTTCCATTATCATCAGAGAATTCACACAGGAGAGAGGCCTTATGAATGCAGTGAGTGTGGAAAATCTTTTATAAGTAGTACTGCCCTCCATTATCATCAGAAAGTTCACACTGGAGAAAGGCCTCATGAGTGCAGTGAATGTGGAATCTTTATCACTCGTACTGCTCTCTCTTACCATCACtaggg
CUST_10481_PI408125288	ZNF211	Zinc finger protein 211 OS=Homo sapiens	ATGAGTGCAGTGAATGTGGAATCTTTATCACTCGTACTGCTCTCTCTTACCATCACTAGG	Ferret_Seq1	tcagCTAATAGACCTTGGCTGTCACTCAATGTGGGAAATCTTTTACTTTTAGTTCCAGCTTCCATTATCATCAGAGAATTCACACAGGAGAGAGGCCTTATGAATGCAGTGAGTGTGGAAAATCTTTTATAAGTAGTACTGCCCTCCATTATCATCAGAAAGTTCACACTGGAGAAAGGCCTCATGAGTGCAGTGAATGTGGAATCTTTATCACTCGTACTGCTCTCTCTTACCATCACtaggg
CUST_10484_PI408125288	GMIP	GEM-interacting protein OS=Homo sapiens	ATTGGTGGACATGTCAGGAAACTCGCCTCATGATGTCTCAAGTGTTCTCAAGAGATTCCT	Ferret_Seq1	tcagCTACGAGACCTTGGCTGTCACTCAGCATTTACCGGGTCAGTGGGTCTCGGGTCCGCGTGGAGCGGCTGTGCCAGGCTTTTGAGAATGGTCGAGCATTGGTGGACATGTCAGGAAACTCGCCTCATGATGTCTCAAGTGTTCTCAAGAGATTCCTCCAGGAGGGTGGCTGCACAGTTTGAGGAAAACAAGATGTCTGCCAACAACCTGGGCATTGTGTTTGGCCCAACACTGCTGCGGCCACCGG
CUST_10486_PI408125288	UBAP2L	Ubiquitin-associated protein 2-like OS=Homo sapiens	ATGACTGCAATGGAGATGTCAACAGAGCCATCAATGTCCTACTGGAAGGAAACCCAGATA	Ferret_Seq1	AGCACAGATGATTTCAGACCATAATGATGCTGACTTTGAGGAGAAGGTGAAACAATTGATTGATATCACAGGCAAGAACCAGGATGAATGTGTCATTGCTTTGCATGACTGCAATGGAGATGTCAACAGAGCCATCAATGTCCTACTGGAAGGAAACCCAGATACGCATTCGTGGGAGATGGTCGGGAAGAAGAAGGGAGTcc
CUST_10487_PI408125288	UBAP2L	Ubiquitin-associated protein 2-like OS=Homo sapiens	TGCTTTGCATGACTGCAATGGAGATGTCAACAGAGCCATCAATGTCCTACTGGAAGGAAA	Ferret_Seq1	AGCACAGATGATTTCAGACCATAATGATGCTGACTTTGAGGAGAAGGTGAAACAATTGATTGATATCACAGGCAAGAACCAGGATGAATGTGTCATTGCTTTGCATGACTGCAATGGAGATGTCAACAGAGCCATCAATGTCCTACTGGAAGGAAACCCAGATACGCATTCGTGGGAGATGGTCGGGAAGAAGAAGGGAGTcc
CUST_10488_PI408125288	Azi2	5-azacytidine-induced protein 2 OS=Mus musculus	CTGAGCATTTCAAGTGATAATATGCAAAATGCATACTGGGAACTGAAGAGAGAAATGTAC	Ferret_Seq1	AGGTAAAGTTGAGCTGTGACCTGAAGATCCATGGTTTGGAACAAGAGCTGGAACTGATGAGGAAAGAATGTAATGACCTCAAAATACAGCTACAAAAAGCCAAACAAATGGATCCATCTCAGGAAGACAATCTGAAGAACAGTGATCTCCAAAGACTGAGCATTTCAAGTGATAATATGCAAAATGCATACTGGGAACTGAAGAGAGAAATGTac
CUST_10489_PI408125288	Azi2	5-azacytidine-induced protein 2 OS=Mus musculus	ACTGAGCATTTCAAGTGATAATATGCAAAATGCATACTGGGAACTGAAGAGAGAAATGTA	Ferret_Seq1	AGGTAAAGTTGAGCTGTGACCTGAAGATCCATGGTTTGGAACAAGAGCTGGAACTGATGAGGAAAGAATGTAATGACCTCAAAATACAGCTACAAAAAGCCAAACAAATGGATCCATCTCAGGAAGACAATCTGAAGAACAGTGATCTCCAAAGACTGAGCATTTCAAGTGATAATATGCAAAATGCATACTGGGAACTGAAGAGAGAAATGTac
CUST_1049_PI408125288	Ca3	Carbonic anhydrase 3 OS=Mus musculus	TTCACTGGAATCCAAAGTATAACACCTTCGGAGAAGCTCTGAAGCAACCTGATGGGATAG	Ferret_Seq1	GGCACAACTCGGGGGACAAAAGTCAGCTGCGGTCCAGTGCCTACAAAGACTACCATGGCCAAGGAGTGGGGTTACGCCAGCCACAACGGTCCTGACCACTGGCATGAACTTTATCCCATTGCCAAGGGAGACAACCAGTCGCCCATCGAACTGCATACTAAAGACATCAAGCACGACCCTTCTCTGCAGCCATGGTCAGCGTCTTACGATCCTGGCTCTTGCAAGAGCATCTTGAACAATGGGAAGACCTGCAGGGTTGTGTTTGATGATACTTTCGATAGGTCAATGCTGAGGGGCGGTCCTCTCACTGGACCCTACCGGCTTCGCCAGTTCCATCTTCACTGGGGCTCCTCTGATGACCATGGCTCTGAGCACACCGTGGATGGAGTCAAGTATGCC…
CUST_10490_PI408125288	PSR2	Probable phosphatase PSR2 OS=Saccharomyces cerevisiae	GGAATCCCTATAGAAAGCTGGTTTATGGATAAAAAATGACAATAGAGCGTCCTAAAAACT	Ferret_Seq1	AAAGTTACTGAACATACTAGACCCTAAAAAGCAACTGGTCAGGCATCGGCTTTTCCGTGAACATTGTGTTTGTGTACAAGGAAACTATATAAAGGACTTAAAATATCCTTGGAAGAGATCTTTCAAAGACTATAATAATTGACAACTCACCACAAGCCTTTGCATATCAGCTATCTAATGGAATCCCTATAGAAAGCTGGTTTATGGATAAAAAATGACAATAGAGCgtcctaaaaacttgtattacc
CUST_10491_PI408125288	PSR2	Probable phosphatase PSR2 OS=Saccharomyces cerevisiae	TGGAATCCCTATAGAAAGCTGGTTTATGGATAAAAAATGACAATAGAGCGTCCTAAAAAC	Ferret_Seq1	AAAGTTACTGAACATACTAGACCCTAAAAAGCAACTGGTCAGGCATCGGCTTTTCCGTGAACATTGTGTTTGTGTACAAGGAAACTATATAAAGGACTTAAAATATCCTTGGAAGAGATCTTTCAAAGACTATAATAATTGACAACTCACCACAAGCCTTTGCATATCAGCTATCTAATGGAATCCCTATAGAAAGCTGGTTTATGGATAAAAAATGACAATAGAGCgtcctaaaaacttgtattacc
CUST_10492_PI408125288	TM7SF2	Delta(14)-sterol reductase OS=Homo sapiens	ACCATGGACATCACACACGAATGGGTTTGGCTTCATGCTGGCCTTTGGGGTACCTGGCGT	Ferret_Seq1	AATGGCTTCCAGCTACTCTATGTcggctgatgctctctggcacgaggaggccgtacctcaccaccatggacatcacacacgaatgggtttggcttcatgctggcctttggggtacctggcgtgggtccccttcacttacagcctgcaggcccagttcctgctccaccacccgcaggccctgggctgcccatggcctccctcatctgcctcatgaa
CUST_10493_PI408125288	TM7SF2	Delta(14)-sterol reductase OS=Homo sapiens	ACCACCATGGACATCACACACGAATGGGTTTGGCTTCATGCTGGCCTTTGGGGTACCTGG	Ferret_Seq1	AATGGCTTCCAGCTACTCTATGTcggctgatgctctctggcacgaggaggccgtacctcaccaccatggacatcacacacgaatgggtttggcttcatgctggcctttggggtacctggcgtgggtccccttcacttacagcctgcaggcccagttcctgctccaccacccgcaggccctgggctgcccatggcctccctcatctgcctcatgaa
CUST_10494_PI408125288	TIMM50	Mitochondrial import inner membrane translocase subunit TIM50 OS=Pongo abelii	TTTGTATGAAATCGTCATCTTTACATCCGAGACTGGCATGACTGCCTTCCCACTCATCGA	Ferret_Seq1	AACTGTCCTCCCTGCCTCCCCAGCTTGCCACTGGCTGGAGGTTTAAGAAGCGTCCAGGCATCGAAACCTTATTCCAGCAGCTTGCCCCTTTGTATGAAATCGTCATCTTTACATCCGAGACTGGCATGACTGCCTTCCCACTCATCGACAGCGTGGACCCCCATGGCTTCATCTCCTACCGCCTCTTCCGGGATGCCACAAGATACATGGATGGCCACCA
CUST_10495_PI408125288	TIMM50	Mitochondrial import inner membrane translocase subunit TIM50 OS=Pongo abelii	TATTCCAGCAGCTTGCCCCTTTGTATGAAATCGTCATCTTTACATCCGAGACTGGCATGA	Ferret_Seq1	AACTGTCCTCCCTGCCTCCCCAGCTTGCCACTGGCTGGAGGTTTAAGAAGCGTCCAGGCATCGAAACCTTATTCCAGCAGCTTGCCCCTTTGTATGAAATCGTCATCTTTACATCCGAGACTGGCATGACTGCCTTCCCACTCATCGACAGCGTGGACCCCCATGGCTTCATCTCCTACCGCCTCTTCCGGGATGCCACAAGATACATGGATGGCCACCA
CUST_10496_PI408125288	C11orf54	Ester hydrolase C11orf54 OS=Homo sapiens	TGAGACAGACTCTTAGAAAAACATTATGGAGATAAACCTGTAGGGATGGGAGGTACCTCA	Ferret_Seq1	AATGGAAGTTACTTTGCCCGTGTTAACCCCTGCAGATGGAGGGTGCCTTCTAGAGAAATACAGTGAGAAATACCATGATTTTGGGTGTGCATTACTGGCTAATTCTTTTTGCCAGTGAGGGTCAACCTGGAAAGGTCATTGAGGTGAAAGCAAAAAGAAGAACTAggaaaaactttaacttttgtgacttgtatgagacagactcttagaaaaacattatggagataaacctgtagggatgggaggtacctca
CUST_10498_PI408125288	Vasp	Vasodilator-stimulated phosphoprotein OS=Mus musculus	AATAGGAGGGATTTGCCAAATTTGTGTACCTTTCCTTGTAGGAAGGAGCACAATGGGACC	Ferret_Seq1	ATGATTCGTCGCCTTTCCCCCAGAACCTGTGCGGAGACCTTGGGAGAAGAACAGCACAACCTTGCCGAGGTGGGCCATCCATGCTGGGGCCCCACCCCCCTATAAATAGGAGGGATTTGCCAAATTTGTGTACCTTTCCTTGTAGGAAGGAGCACAATGGGACCCCCGGACCGGGAAGCAGGGGATCCTGACCCCTCTCTCTAACCTCATTTTTGTTCCAAATCACACCGACTCTCCTAGGATGAAGTCCTCTTCTTctg
CUST_105_PI408125288	MRPS18B	28S ribosomal protein S18b, mitochondrial OS=Homo sapiens	AAAGACATGTATTCGTAGAGATAAAGTTGCTGGGAATCCCTGTCCCATTTGCCGGGATCA	Ferret_Seq1	GCTCTTCTTGCCTTTGGCGTACGTCAACATGGCGGCCTCCGTTTTGCGTTCGTGGCTGAGGCTCCTTCCTAGCCTTTCGCCCTTCAGAGGTGCCTACGGAGTTCAGGTTCCTCTTCAGACTCTTTGCACCAGAAGCCCCTCTGAGGAAGATTCTTTGTCCCCAGTTCCGATAACGCCTTATAAGAATGAACCCTGGAAATATCTGGACTCAGAAGAATACCAGAACCGCTATGGCTCTCGCCCCATCTGGGCTGACTACCGTAGAAACCACAAAGGTGGAATACCCCCACAGCGGACTAGAAAGACATGTATTCGTAGAGATAAAGTTGCTGGGAATCCCTGTCCCATTTGCCGGGATCACAAGCTCCATGTCGACTTTAGGAACGTGA
CUST_10501_PI408125288	Ipo5	Importin-5 OS=Mus musculus	GGAAAAACTATTGAATGCATTAGCCATGTTGGTCTTGCTGTTGGGAAGGAAAAATTTATG	Ferret_Seq1	AAAGAGTTGATTCGGAATGGAACTAAACTGGCCTTGGAACAGCTTGTGACGACCATTGCCTCAGTTGCAGATACAATAGAAGAAAAATTTGTTCCGTATTATGATATATTTATGCCATCACTAAAGCACATTGTTGAGCTTGCTGTTCAAAAGGAACTTAAGCTTCTGAAAGGAAAAACTATTGAATGCATTAGCCATGTTGGTCTTGCTGTTGGGAAGGAAAAATTTATGc
CUST_10503_PI408125288	SLC15A2	Solute carrier family 15 member 2 OS=Homo sapiens	AAATGTATCTGGTTTGCTATTTCCAACCGTTTCAACAACCGCTCTGGGGACATTCCAAAG	Ferret_Seq1	AGGATTACTTATGGTGATAGCTCTTGTTGTGTTTTCAATGGGAAGCAAAATATACAGAAAACCACCTCCTGAAGGAAACATAGTAACTCAAGTTGCCAAATGTATCTGGTTTGCTATTTCCAACCGTTTCAACAACCGCTCTGGGGACATTCCAAAGCGACAACACTGGCTGGACTGGGCAGCTGAGAAATACCCTAAGCAGCTCATTATGGATGTGAAGGCACTGACCAGGG
CUST_10504_PI408125288	Cd3g	T-cell surface glycoprotein CD3 gamma chain OS=Rattus norvegicus	TTTACTTCATTGCTGGACAGGATGGAGTTCGCCAGTCCAGAGGTAAAAGAATGTTCCTCA	Ferret_Seq1	ACAGGCACTGTATCCAGCTTTGTCTTCGCCGAAATCATCAGCTTTTTATTCCTTGCTGTCGGGGTTTACTTCATTGCTGGACAGGATGGAGTTCGCCAGTCCAGAGGTAAAAGAATGTTCCTCAGTGAGAAACGAGACCACCGGGGACCCTCAGTTTCCTTCCTACCAAAGTAGACCCTGTAGAAGAGATGAGGTGGGCACGTGTTGCCATCTAGCCCAACTGGGTGAAAAGGATCCTGTTG
CUST_10506_PI408125288	MRFAP1	MORF4 family-associated protein 1 OS=Homo sapiens	TGGGAGATGGACAATATGCTCATCCAGATCAAAACGCAGGTGGAGGCCTCGGAGGAGAGC	Ferret_Seq1	AGAGGTGGAAGTGCTGGAGCCCGAGGAGGACTTCGAGCAGTTCCTCCTGCCCGTCATCAACGAGATGCGCGAGGACATCGCGGCCCTCACGCGGGAGCACGGCAGAGCCTACCTGCGGAACAGAAGCAAGCTGTGGGAGATGGACAATATGCTCATCCAGATCAAAACGCAGGTGGAGGCCTCGGAGGAGAGCGCCCTCAACCATCTGc
CUST_10508_PI408125288	COMMD1	COMM domain-containing protein 1 OS=Homo sapiens	TGAATTTCTGTGTTTGGAATTTGATGAAGTCAAGGTCAATCAACTCCTAAAGAAGCTTTC	Ferret_Seq1	AACAAGATAAAAATTCGAGAGAGTCTCATGAACCAGAGCCGTTGGGACAGTGGGCTTCGGGGCCTGAGTTGGAGAGTTGACGGCAAATCACAGTCAAGGCATTCAGCTCAGATACATACCCCTGTTGCCATCATGGAGCTGGAAATAGGGAAAAGTGGACAGGAATCTGAATTTCTGTGTTTGGAATTTGATGAAGTCAAGGTCAATCAACTCCTAAAGAAGCTTTc
CUST_10509_PI408125288	COMMD1	COMM domain-containing protein 1 OS=Homo sapiens	CTGAATTTCTGTGTTTGGAATTTGATGAAGTCAAGGTCAATCAACTCCTAAAGAAGCTTT	Ferret_Seq1	AACAAGATAAAAATTCGAGAGAGTCTCATGAACCAGAGCCGTTGGGACAGTGGGCTTCGGGGCCTGAGTTGGAGAGTTGACGGCAAATCACAGTCAAGGCATTCAGCTCAGATACATACCCCTGTTGCCATCATGGAGCTGGAAATAGGGAAAAGTGGACAGGAATCTGAATTTCTGTGTTTGGAATTTGATGAAGTCAAGGTCAATCAACTCCTAAAGAAGCTTTc
CUST_1051_PI408125288	OSBPL1A	Oxysterol-binding protein-related protein 1 OS=Homo sapiens	ATATATGGAGCATACATACCTCATCCACAAGGCCAGTTCGTTCTCCGATTCTGTGGAAAG	Ferret_Seq1	AAGCTTGCCTTCTCCTATGTTTTCCAGAAATGACTTCAGCATCTGGAGCATCCTGAGAAAATGTATTGGAATGGAACTGTCCAAGATCACCATGCCGGTTATATTTAATGAGCCTCTGAGCTTCCTGCAGCGACTCACCGAATATATGGAGCATACATACCTCATCCACAAGGCCAGTTCGTTCTCCGATTCTGTGGAAAGGATGCAG
CUST_10511_PI408125288	Traf3	TNF receptor-associated factor 3 OS=Mus musculus	ATGAATCCAAAATACTTCATTTACAGCGAGTGATAGACAGCCAGGCGGAGAAGCTGAAGG	Ferret_Seq1	AAAAAAGGTTTCCTTGCTACAGAACGAAAGTGTAGAGAAAAACAAGAGCATACAAAGTTTGCACAATCAGATATGTAGCTTTGAAATTGAAATTGAGAGACAAAAGGAAATGCTCCGAAATAATGAATCCAAAATACTTCATTTACAGCGAGTGATAGACAGCCAGGCGGAGAAGCTGAAGGAGCTGGACAAGGAGATCCGCCCCTTCCGGCAGAGCTGGGAGGAAGCAGAc
CUST_10513_PI408125288	Eif3d	Eukaryotic translation initiation factor 3 subunit D OS=Rattus norvegicus	AGTCAATATGCTTATTTCCTACGAGGAGGACGGAAACTAAGTTTCCTAGCTGGTGGGACA	Ferret_Seq1	AGGATCGGCTAGGAAAGGTTGCAGACTGGACGGGTGCCACATACCAAGATAAGAGGTACACGAATAAGTACTCCTCTCAGTTCGGTGGTGGAAGTCAATATGCTTATTTCCTACGAGGAGGACGGAAACTAAGTTTCCTAgctggtgggacacagcacgcacacagaagaccgcctaccagcggaatcggatgcgatttgtcacagcggaacctcccgcagagacaaagatcgacgg
CUST_10514_PI408125288	RGS5	Regulator of G-protein signaling 5 OS=Homo sapiens	GATTCACTGCCTCGCTTTGTGCGCTCTGAGTTTTACCAGGAATTGATCAAGTAGTAATTC	Ferret_Seq1	AGCTGAGAAGGCAAAGAAAATTTATGAAGAATTCATCCAAACGGAGGCTCCTAAAGAGGTGAATATTGACCACTTCACAAAGGACATCACCATGAAGAACCTGGTGGAACCTTCCCTGAGCAGCTTTGATGTGGCCCAGAAGAGAATCTATGCCCTGATGGAAAAGGATTCACTGCCTCGCTTTGTGCGCTCTGAGTTTTACCAGGAATTGATCAAGTAGTAATTc
CUST_10516_PI408125288	ANK3	Ankyrin-3 OS=Homo sapiens	ATCACTCTGCCAGCACATAAAAAGGAGACAGAGTCAGATCAAGATGATGAGGCCGAGAAA	Ferret_Seq1	AGGACAGCAACTTGTTTTTAACTTTTATGCTTTCAAAGAAAATAGACTGCCATTTTCCATCAAGGTTAGAGACACCAGCCAAGAGCCCTGTGGTCGTCTATCTTTTCTGAAAGAACCAAAGACAACAAAAGGACTGCCTCAAACAGCTGTCTGCAACTTAAATATCACTCTGCCAGCACATAAAAAGGAGACAGAGTCAGATCAAGATGATGAGGCCGAGAAAGCAG
CUST_10518_PI408125288	PSME1	Proteasome activator complex subunit 1 OS=Homo sapiens	AATGAGAAGATCGTGGTTCTCCTTCAGCGTCTAAAGCCTGAGATCAAGGATGTCATTGAG	Ferret_Seq1	AGAAGATGAAGACAAAGGTCCTCCCTGTGGCCCAGTGAACTGCAATGAGAAGATCGTGGTTCTCCTTCAGCGTCTAAAGCCTGAGATCAAGGATGTCATTGAGCAGCTCAATCTGGTCACCACCTGGTTGCAGCTGCAGATACCTCGGATTGAGGATGGGAACAATTTTGGAGTGGCTGTCCAGGAGAAGGTGTTTGAGCTGATGAccc
CUST_10520_PI408125288	SRPRB	Signal recognition particle receptor subunit beta OS=Homo sapiens	AAAGGCAAAGAATTTGAGTTCTCACAGTTGCCCCTCAAAGTGGAGTTCCTAGAGTGCAGT	Ferret_Seq1	AATGGCTTCCGCGGACACCCGGCGGGTGGCGAATGGCGGCAGTGTCGGGGGAGCCTTCCAGCCCCCAGCACACTGGACAGTTCCAGCACTGCCCCCGCTCAGCTGGGAAAGAAAGGCAAAGAATTTGAGTTCTCACAGTTGCCCCTCAAAGTGGAGTTCCTAGAGTGCAGTGCCAAGGGTGGAAGAGGGGACACGGGCTCCGCAGACATCCAGGACCTGGAGAAATGGCTGGCGAAAA
CUST_10521_PI408125288	SRPRB	Signal recognition particle receptor subunit beta OS=Homo sapiens	AGAAAGGCAAAGAATTTGAGTTCTCACAGTTGCCCCTCAAAGTGGAGTTCCTAGAGTGCA	Ferret_Seq1	AATGGCTTCCGCGGACACCCGGCGGGTGGCGAATGGCGGCAGTGTCGGGGGAGCCTTCCAGCCCCCAGCACACTGGACAGTTCCAGCACTGCCCCCGCTCAGCTGGGAAAGAAAGGCAAAGAATTTGAGTTCTCACAGTTGCCCCTCAAAGTGGAGTTCCTAGAGTGCAGTGCCAAGGGTGGAAGAGGGGACACGGGCTCCGCAGACATCCAGGACCTGGAGAAATGGCTGGCGAAAA
CUST_10522_PI408125288	Rpl22	60S ribosomal protein L22 OS=Mus musculus	CATTGAACGCTTCAAGAATAAAATCACAGTTGTTCTGAGAAACAGTTCTCCTAAAAAGGT	Ferret_Seq1	AGAGACCGCCTTTCAAGATGGCGCCGCAGAAAGACAAGAAACCTAAGAAGTCAACCTGGAAATTTAATTTGGACCTTACCCATCCAGTAGAAGATGGAATTTTTGATTCttggaaattttcgaacagtttctacgggtagaaggttaaagtcaatggaaaaactggaaatctggggaatgttgttcacattgaacgcttcaagaataaaatcacagttgttctgagaaacagttctcctaaaaaggtatttgaaactatcttaccaagaaa
CUST_10523_PI408125288	Rpl22	60S ribosomal protein L22 OS=Mus musculus	TCTTGGAAATTTTCGAACAGTTTCTACGGGTAGAAGGTTAAAGTCAATGGAAAAACTGGA	Ferret_Seq1	AGAGACCGCCTTTCAAGATGGCGCCGCAGAAAGACAAGAAACCTAAGAAGTCAACCTGGAAATTTAATTTGGACCTTACCCATCCAGTAGAAGATGGAATTTTTGATTCttggaaattttcgaacagtttctacgggtagaaggttaaagtcaatggaaaaactggaaatctggggaatgttgttcacattgaacgcttcaagaataaaatcacagttgttctgagaaacagttctcctaaaaaggtatttgaaactatcttaccaagaaa
CUST_10524_PI408125288	ADAMTS9	A disintegrin and metalloproteinase with thrombospondin motifs 9 OS=Homo sapiens	GAAGAGGAAGTCATTATGGGATGGATGAAGGATAGTAATGCAATACCTCCACCTGAAATT	Ferret_Seq1	AAGGAAAATGTGGTGGTTACTGTGGAAAATGTACCCCATCCTCTGGCACCGGCCTGGAGGTCCAAATATTATAGTTAAGGTGCTCTGAAGAGGAAGTCATTATGGGATGGATGAAGGATAGTAATGCAATACCTCCACCTGAAATTTGTGTGCGTGCGTGTGTGTGTGAGGACTTGTATGAGTGGGTGTGTGTGTACATATGCACATATATACATAGAc
CUST_10527_PI408125288	MRPS18A	28S ribosomal protein S18a, mitochondrial OS=Homo sapiens	ACTATAGTTGAAGGCCGGTTAACAGGGACTCCCAAGGAAAGCCCAAACCCCCCTAACCCC	Ferret_Seq1	AACCGTTTGTTTTTCAAGATGGCGGCCCTCAGTGTGCTCGTGTACCCCTGTAGACGGCTACTCTGGGGGCTCCTTGCTGGCCCGATCGCAACCAGCTGGGCGCGGCTTCCAGCTCGCGGGTTCAGGGAAGTGGTGGAGATCCAAGAAGGCAAGACGACTATAGTTGAAGGCCGGTTAACAGGGACTCCCAAGGAAAGCCCAAACCCCCCTAACCCCCTCTGGCCAGTGCCCCATCTGCCGGTGGAAcctgaagcac
CUST_10528_PI408125288	VPS35	Vacuolar protein sorting-associated protein 35 OS=Homo sapiens	CTATGAGTGTTACCCTGATCGTGTGGACTATGTTGATAAGTCTAGAACTCAGTGGAATTA	Ferret_Seq1	AGATTAGCGTTTGTTTGCCCACCGTGAAGATGGACCTGGAATCCCAGACACGATATTAAACTTTTTGGACATATTTTCACAGCAGGTGGCTACAgtaattacaagtctagacaagacatgccttcagaggtatgtttgtatctttacaagttttctctcattatcttgctatgagtgttaccctgatcgtgtggactatgttgataagtctagaactcagtggaatta
CUST_10529_PI408125288	VPS35	Vacuolar protein sorting-associated protein 35 OS=Homo sapiens	GCTATGAGTGTTACCCTGATCGTGTGGACTATGTTGATAAGTCTAGAACTCAGTGGAATT	Ferret_Seq1	AGATTAGCGTTTGTTTGCCCACCGTGAAGATGGACCTGGAATCCCAGACACGATATTAAACTTTTTGGACATATTTTCACAGCAGGTGGCTACAgtaattacaagtctagacaagacatgccttcagaggtatgtttgtatctttacaagttttctctcattatcttgctatgagtgttaccctgatcgtgtggactatgttgataagtctagaactcagtggaatta
CUST_1053_PI408125288	Herpud2	Homocysteine-responsive endoplasmic reticulum-resident ubiquitin-like domain member 2 protein OS=Mus musculus	GTCTAGCCAATAGCCCAGCCCTTCAGTGTATAATTTGAATAAATATATCTATTTTCTGTG	Ferret_Seq1	AGAAGATGCAGGTGAAGACGCCAGTGCAGTTCAAAGGCCTGGATTAATGGCATCAGCTTGGTCTTTTATCACCACCTTCTTTACTTCACTGATACCAGAGGGGCCTCCCCAGGTTGCCAATTAGACCTGAAAAACTGTGCCAGCTACAAAGGAGGGTCTGACTTTAGGGAAGGGTTTTAAATAACAGTGCAATTTCAAAAAAATTTATTACTTTCTTTTCATCATCATGTACAGAGGTGTTTTTTTTTCTTTAAGCTTCTCATGCATATGAATATTTTAAGCACAAATGGACTACTAAATGTGTGATTTCTTTTTTAAGATCCTAACAAAACATAGTATAACAATGTTGGTCTTCCAGGTTTTGTTAATTTCAATTATGTATATTATATCAAGGCAGAT…
CUST_10530_PI408125288	CCNE2	G1/S-specific cyclin-E2 OS=Homo sapiens	GACTGTTACAGGACAGAGTTCCCATTTTAAAGCCTGTTAATGGAATTAAAATACCTGTTA	Ferret_Seq1	AAGAACTTTAGGAGCATCCTTAAGAGCATCAACTTGGAGGAAGAGATTTAGCCAGGAGATGACTGTTACAGGACAGAGTTCCCATTTTAAAGCCTGTTAATGGAATTAAAATACCTGTTAATAAATGGAGATATGTACACACTATAATACATAGTTACTTTATTAGTCATTTAAAAACTTTCTGCTTTAGGTTTATTTCTTCCTAGGAATTTTATTGACCCTTATTTTTATTAAAAATATTTATAGGTACCTCAGGATGTAAAGGTG
CUST_10532_PI408125288	Soat1	Sterol O-acyltransferase 1 OS=Rattus norvegicus	TTTATGTATACCTTGTATATTTGTGTGCACATATATTCAGGCACACACAGAGACGCAAAG	Ferret_Seq1	AGAGCAGATTCTTACTCAAATTCACCCTCCATGTCTTCATCATTAAACCAATACTTGTATGTTATATTTGCAAAAAAGTAGCTTCAAACAGATCTGGAAACAAAAACCCCCAGCGAGAGAGCACACACACGCATAGCTCTGTTCAGTACCTGCATTTATGTATACCTTGTATATTTGTGTGCACATATATTCAGGCACACACAGAGACGCAAAG
CUST_10534_PI408125288	MORC3	MORC family CW-type zinc finger protein 3 OS=Homo sapiens	TGACATCAGAATTCCTGAAGATTTAGATGAGACAACAGGGAAGAAAGGGTACAAGAAGCA	Ferret_Seq1	AAAGCAAGCCTTGCAGCAATTCTGGAACATTCTCTGTTTTCTACGGAACAGAAATTACTGGCGGAACTTGATGCTATTATGGGTAAGAAGGGGACGAGGATCATCATTTGGAACCTTAGAAGCTACAAAAATGCAACAGAATTTGATTTTGATAAGGATAAATATGACATCAGAATTCCTGAAGATTTAGATGAGACAACAGGGAAGAAAGGGTACAAGAAGCAAGAGAGGa
CUST_10536_PI408125288	PRKDC	DNA-dependent protein kinase catalytic subunit OS=Homo sapiens	GTATTAGCCACTGGATTCTGGGTCATTTGGTAGACTAGACAGTCTGAACAAGTTTCATGA	Ferret_Seq1	AAGGCAGCTAGTCGTTCTGAAACAGTCACATCTTTTTAGTAAGGAGTAGTAAAGTAAAGTGCCAGCTGATTCTCTTAAAGCGGGCCTTTctgaagatgtaagcacaggccctgaggccttcctggcacttacgctacccactttgcctagttctcatgctcttatgtgtattagccactggattctgggtcatttggtagactagacagtctgaacaagtttcatga
CUST_10537_PI408125288	PRKDC	DNA-dependent protein kinase catalytic subunit OS=Homo sapiens	TGTATTAGCCACTGGATTCTGGGTCATTTGGTAGACTAGACAGTCTGAACAAGTTTCATG	Ferret_Seq1	AAGGCAGCTAGTCGTTCTGAAACAGTCACATCTTTTTAGTAAGGAGTAGTAAAGTAAAGTGCCAGCTGATTCTCTTAAAGCGGGCCTTTctgaagatgtaagcacaggccctgaggccttcctggcacttacgctacccactttgcctagttctcatgctcttatgtgtattagccactggattctgggtcatttggtagactagacagtctgaacaagtttcatga
CUST_10538_PI408125288	C6	Complement component C6 OS=Homo sapiens	TAGGTCCGAGAAGTGTTTAAATAATCACAACTCCATTTTCTTACCATATTGGTTCCTGCC	Ferret_Seq1	tcagCTACTTGACCTTGGCTGTCACTCACCTGTGAAGAAGATTCTTTGACAAAATTAAAGGGCCATTGTCAACTAGGACAAAAACAGGTGGGAGTCTGAGTGCATTTGTCATATCttccagaagaagaactgtggccattattcagaagatgtctgcgtgtttgatacagacaccagccgttactttactttcatcttcttgtaagtttttaggtccgagaagtgtttaaataatcacaactccattttcttaccatattggttcctgcc
CUST_10539_PI408125288	C6	Complement component C6 OS=Homo sapiens	ACACCAGCCGTTACTTTACTTTCATCTTCTTGTAAGTTTTTAGGTCCGAGAAGTGTTTAA	Ferret_Seq1	tcagCTACTTGACCTTGGCTGTCACTCACCTGTGAAGAAGATTCTTTGACAAAATTAAAGGGCCATTGTCAACTAGGACAAAAACAGGTGGGAGTCTGAGTGCATTTGTCATATCttccagaagaagaactgtggccattattcagaagatgtctgcgtgtttgatacagacaccagccgttactttactttcatcttcttgtaagtttttaggtccgagaagtgtttaaataatcacaactccattttcttaccatattggttcctgcc
CUST_10540_PI408125288	GLRB	Glycine receptor subunit beta OS=Homo sapiens	AAACCTATTGAAGTCAACAATGGGCTTGGGAAATCTCAGGCGAAGAACAACAAGAAGCCG	Ferret_Seq1	tcagCTACGAGACCTTGGCTGTCACTCAGTACAGGCACTCCTGTTCACATTAGCACTTTGCAGGTAGGAGAGACGAGATGCAAAAAGGTGTGCACTTCCAAGTCTGACCTGAGGTCTAATGACTTCAGCATTGTTGGAAGCTTACCAAGAGATTTTGAATTATCCAATTATGACTGCTATGGAAAACCTATTGAAGTCAACAATGGGCTTGGGAAATCTCAGGCGAAGAACAACAAGAAGCCGCCAcctg
CUST_10543_PI408125288	CSDE1	Cold shock domain-containing protein E1 OS=Homo sapiens	GTTCAAGATGGCATTGAGCTACAGGCTGGAGATGAGGTGATTCTCAGTGATTCTTATCAG	Ferret_Seq1	AGCATACTTCACCCAGAGTGAGGTACTTTTTCCCCCCTTGTAATATGTCTCCCCCCCTTTTTTTTTAAAGCTATCATTGTCTTTCCTTTTTTTTTTTTTTnttttttaagttcctttttttccccccctccttcccccagtttggcttcattaactatgaagtaggagatagcaagagcttcttttcatgtgaaagagttcaagatggcattgagctacaggctggagatgaggtgattctcagtgattcttatcagcgcactgg
CUST_10544_PI408125288	LRPPRC	Leucine-rich PPR motif-containing protein, mitochondrial OS=Homo sapiens	TTATGTAAACTGATAGAGAAGGGCGAGACTGATCTAATTCAGAAAGCGATGAACTTTGTG	Ferret_Seq1	AAAATGGATACATTTTGACTGCTCATGGTTGTGGGTCTAGATATATTTTATTCATTGTTCATATTTTGATGTTTCCAAGGGATGACTTAGGTGCTGCTCTGGAAGTCGCCATCGACTGCTATGAAAAATATAAAGTATTACCAAGGATTCATGATATCTTATGTAAACTGATAGAGAAGGGCGAGACTGATCTAATTCAGAAAGCGATGAACTTTGTG
CUST_10546_PI408125288	UQCRC2	Cytochrome b-c1 complex subunit 2, mitochondrial OS=Homo sapiens	TACCTTTTACTGGACAGGAACAAGCTGAAAGCTGGCTACCTAATGTCAGTGGAGTCTTCT	Ferret_Seq1	AATCAAGGCTGCCTATAGCCAAGTAAAAACGATTGCTCAAGGAAACCTTTCCAATGCAGACGTCCAAGCTGCCAATTACATACCTTTTACTGGACAGGAACAAGCTGAAAGCTGGCTACCTAATGTCAGTGGAGTCTTCTGAGGGGTTCCTGGATGAAGTCGGGTCCCAGGCACTGGGTGCAGGATCATACACGCCGCCAGCCACAGTCCTTCAGCAGATAGAc
CUST_10547_PI408125288	UQCRC2	Cytochrome b-c1 complex subunit 2, mitochondrial OS=Homo sapiens	ATACCTTTTACTGGACAGGAACAAGCTGAAAGCTGGCTACCTAATGTCAGTGGAGTCTTC	Ferret_Seq1	AATCAAGGCTGCCTATAGCCAAGTAAAAACGATTGCTCAAGGAAACCTTTCCAATGCAGACGTCCAAGCTGCCAATTACATACCTTTTACTGGACAGGAACAAGCTGAAAGCTGGCTACCTAATGTCAGTGGAGTCTTCTGAGGGGTTCCTGGATGAAGTCGGGTCCCAGGCACTGGGTGCAGGATCATACACGCCGCCAGCCACAGTCCTTCAGCAGATAGAc
CUST_10549_PI408125288	Gria2	Glutamate receptor 2 OS=Rattus norvegicus	CACCTACCCTGATGTATCTTTAAGACTATCTTACGGTTTGTATACGGATACGAGGTAACT	Ferret_Seq1	AGCCTACTTGCTGGAGTCCACGATGAATGAGTATATCGAACAACGGAAGCCTTGTGACACTATGAAAGTTGGTGGAAATCTGGATTCCAAAGGCTATGGCATCGCAACACCTAAAGGATCCTCATTAGGGTGGGTGGAATAGTATAACAATATGCTAAATGTTGTTATAGTATCCCACCTACCCTGATGTATCTTTAAGACTATCTTACGGTTTGTATACGGATACGAGGTAACTc
CUST_1055_PI408125288	H3f3a	Histone H3.3 OS=Mus musculus	GAGCTTAGTTTATACCTGGTTTTGCTCGGTAGACAAAGGAACCTTTTATACACAAAAATA	Ferret_Seq1	TGAAAAAACCTCATCGCTACAGGCCCGGGACCGTGGCGCTTCGGGAGATCCGTCGTTACCAGAAATCCACCGAGCTTCTGATCCGGAAGCTGCCTTTCCAGAGGTTGGTGAGGGAGATCGCCCAGGATTTCAAAACCGATCTGAGGTTTCAGAGCGCCGCCATTGGCGCGCTTCAGGAGGCCAGTGAAGCGTACCTGGTGGGTTTATTTGAAGATACTAATCTGTGTGCCATCCACGCTAAGAGAGTCACCATCATGCCCAAAGACATCCAGTTGGCTCGCCGGATACGGGGAGAGAGAGCTTAAGTGAAGGCAGTTTTTATGGTGTTTTGTAGTAAATTCTGTAAAATACTTTGGTTTAATTTGTGACTTTTTTTGTAAGAAATTGTTTATAATATGT…
CUST_10551_PI408125288	Als2cr8	Amyotrophic lateral sclerosis 2 chromosomal region candidate gene 8 protein homolog OS=Mus musculus	AAAGTACTGTACTGAATAATAATTCTCTGCTGCTTGGTCAAAGTCATAGTCTTCAAACAG	Ferret_Seq1	CAGAGCCGGCCCACTTGCTTTTCTTCACTTTCCTCATTTCAACCAAAAGTATTTACACAATTACAGGGTTTGCAGTTGCAACCAAGATTCACTTCTCCTGATGGACCATCGGCTGTGATATCAGTAATACCACCCTTCCTCCAGTCCTTCAAGACTTCTGGATTCtattagaaagtactgtactgaataataattctctgctgcttggtcaaagtcatagtcttcaaacaga
CUST_10553_PI408125288	MSH2	DNA mismatch repair protein Msh2 OS=Homo sapiens	TTTTACTGAAATGTCGGAAGAAAACATCACAATGAAGTTAAACAGCTGAAAGCTGAGGTA	Ferret_Seq1	AAATAGAGTGTGCTAGACAGAAAGCTCTGGAACTAGAGGAGTTTCAGAATATTGGAGGATCACAAGGATATGATGATACGGAACCAGCAGCAAAGAGGTGCTATCTGGAAAGAGAGCAAGGTGAAAAAATTATTCAGGAGTTTTTATCCAAGGTGAAGCAAGTGCCTTTTACTGAAATGTCGGAAGAAAACATCACAATGAAGTTAAACAGCTGAAAGCTGAGGTAG
CUST_10554_PI408125288	HADHB	Trifunctional enzyme subunit beta, mitochondrial OS=Homo sapiens	ATTACATCAAAAATGGGCCCTGCAATTTTTTGTGAGACCTCTGAGCTGTTCCTCCAGCTG	Ferret_Seq1	tcagCTACTAGACCTTGGCTGACACTCAAAACCTTCCGTGTCCGCCGCAGCTAGGaagtcttcgagaggacggagctaagatttcagaatgacttccatgttgacttacacattttaaaaatctttcccaattacatcaaaaatgggccctgcaattttttgtgagacctctgagctgttcctccagctgcaagctgctccagccacccagaccaaatcaagaaaccttgcaaaacccacataaggaacgtcgtagtggtggacggtgttcg
CUST_10555_PI408125288	HADHB	Trifunctional enzyme subunit beta, mitochondrial OS=Homo sapiens	AATTACATCAAAAATGGGCCCTGCAATTTTTTGTGAGACCTCTGAGCTGTTCCTCCAGCT	Ferret_Seq1	tcagCTACTAGACCTTGGCTGACACTCAAAACCTTCCGTGTCCGCCGCAGCTAGGaagtcttcgagaggacggagctaagatttcagaatgacttccatgttgacttacacattttaaaaatctttcccaattacatcaaaaatgggccctgcaattttttgtgagacctctgagctgttcctccagctgcaagctgctccagccacccagaccaaatcaagaaaccttgcaaaacccacataaggaacgtcgtagtggtggacggtgttcg
CUST_10556_PI408125288	DNPEP	Aspartyl aminopeptidase OS=Homo sapiens	AACATGGAGATGCACTTAGTCCCCATTCTTGCCACGGCAGTCCAGGAGGAGCTGGAGAAG	Ferret_Seq1	AACGAGAACTTCGGGCCCAACATGGAGATGCACTTAGTCCCCATTCTTGCCACGGCAGTCCAGGAGGAGCTGGAGAAGGGGACTCCGGAGGCTGGGCCTGTCAGTGCTGCTGATGACCGGCACCACTCGGTCCTCATGTCCCTTCTCTGTGCCCATCTGGGACTGAGCCCCGAGGATATCTTGGAGATGGAGCTCTGCCTTGCTGACACCCAACCCGCGG
CUST_10557_PI408125288	DNPEP	Aspartyl aminopeptidase OS=Homo sapiens	CAACATGGAGATGCACTTAGTCCCCATTCTTGCCACGGCAGTCCAGGAGGAGCTGGAGAA	Ferret_Seq1	AACGAGAACTTCGGGCCCAACATGGAGATGCACTTAGTCCCCATTCTTGCCACGGCAGTCCAGGAGGAGCTGGAGAAGGGGACTCCGGAGGCTGGGCCTGTCAGTGCTGCTGATGACCGGCACCACTCGGTCCTCATGTCCCTTCTCTGTGCCCATCTGGGACTGAGCCCCGAGGATATCTTGGAGATGGAGCTCTGCCTTGCTGACACCCAACCCGCGG
CUST_10558_PI408125288	Top1	DNA topoisomerase 1 OS=Rattus norvegicus	ATAAACATCTTCAGGATCTCATGGAGGGCTTGACAGCCAAGGTATTCCGTACATACAATG	Ferret_Seq1	AAAAAGATGTGGATGTGCCTTGGGCTTTTTTATTTTCCAAGTTTTTGTAAGCCTGCAGTTATTTCCAGACTAAAAGCTTTTTCAATAACAGGTCCTACTTATTTCTTTTAGGTTTTTAAGAACTTACAGCTATTTATGGAGAACAAACAGCCTGAGGATGATCTTTTTGATAGACTCAATACTGGTATTCTAAATAAACATCTTCAGGATCTCATGGAGGGCTTGACAGCCAAGGTATTCCGTACATACAAtg
CUST_10559_PI408125288	Top1	DNA topoisomerase 1 OS=Rattus norvegicus	AATAAACATCTTCAGGATCTCATGGAGGGCTTGACAGCCAAGGTATTCCGTACATACAAT	Ferret_Seq1	AAAAAGATGTGGATGTGCCTTGGGCTTTTTTATTTTCCAAGTTTTTGTAAGCCTGCAGTTATTTCCAGACTAAAAGCTTTTTCAATAACAGGTCCTACTTATTTCTTTTAGGTTTTTAAGAACTTACAGCTATTTATGGAGAACAAACAGCCTGAGGATGATCTTTTTGATAGACTCAATACTGGTATTCTAAATAAACATCTTCAGGATCTCATGGAGGGCTTGACAGCCAAGGTATTCCGTACATACAAtg
CUST_1056_PI408125288	H3f3a	Histone H3.3 OS=Mus musculus	CCTTCCAGGTGGTTTTTAAAAATTACCCTTCTACTGAAGTCTTCAGGTTAATTATGTATG	Ferret_Seq1	TGAAAAAACCTCATCGCTACAGGCCCGGGACCGTGGCGCTTCGGGAGATCCGTCGTTACCAGAAATCCACCGAGCTTCTGATCCGGAAGCTGCCTTTCCAGAGGTTGGTGAGGGAGATCGCCCAGGATTTCAAAACCGATCTGAGGTTTCAGAGCGCCGCCATTGGCGCGCTTCAGGAGGCCAGTGAAGCGTACCTGGTGGGTTTATTTGAAGATACTAATCTGTGTGCCATCCACGCTAAGAGAGTCACCATCATGCCCAAAGACATCCAGTTGGCTCGCCGGATACGGGGAGAGAGAGCTTAAGTGAAGGCAGTTTTTATGGTGTTTTGTAGTAAATTCTGTAAAATACTTTGGTTTAATTTGTGACTTTTTTTGTAAGAAATTGTTTATAATATGT…
CUST_10561_PI408125288	MKRN1	Makorin-1 OS=Homo sapiens	ACAACGAAGAAGAGGAGGTTGTCACCTTTGAGCTGGGCGAGATGTTGCTTATGCTTTTGG	Ferret_Seq1	AGTGGGAGCTGCCCATTTGGAGGGAACTGTTTTTACAAGCATGCGTACCCTGATGGCCGTAGAGAGGAGCCACAGAGACAGAAAGTGGGAACATCAAGCAGATACCGGGCCCAACGGAGGAACCACTTCTGGGAGCTCATTGAGGAAAGAGAGAGCAGCAACCCCTTTGACAACGAAGAAGAGGAGGTTGTCACCTTTGAGCTGGGCGAGATGTTGCTTATGCTTTTGGc
CUST_10563_PI408125288	ZNF345	Zinc finger protein 345 OS=Homo sapiens	CCCTATCGGTGTAAAGAGTGTGGCAAAGCCTTTAGCATTAATGCAAAATTAATTTGGCAT	Ferret_Seq1	AAGAGCAGCCTTCTGAATGTATAGGATTGGAGAGAGCCTTCAGCTTTGACACAAAACTTATTCAGCATGAAATAATCAATTCTGGGGAAAGACCTTTTAAATGTGAAGAATTAGTGGAAACCTTCAGGTGTAACTCTGAGCATCAAGATGGCCACACTGGGGAGAAGCCCTATCGGTGTAAAGAGTGTGGCAAAGCCTTTAGCATTAATGCAAAATTAATTTGGCATc
CUST_10565_PI408125288	ZFC3H1	Zinc finger C3H1 domain-containing protein OS=Homo sapiens	AGCTTTTGCTTTTATTTGTAAGGTTTGCTCCAGACAGGTAAATCTGAAATGACATCTGTT	Ferret_Seq1	ATCTGGACTTGCACTGAGGCTACTTCAACATGAATGGGAAGAAAGCAATGTTCAGATTCTGAAACTTCAAGCCAAGATGTTTACATATAATATTCCAACATGCCTGGCCACCTGGAAAATGTAATGCAGCAATCATGTACATGTTTTTATAGCTTTTGCTTTTATTTGTAAGGTTTGCTCCAGACAGGTAAATCTGAAATGACATCTGTTTTTTTTTTCCTGGTAc
CUST_10566_PI408125288	EIF4G2	Eukaryotic translation initiation factor 4 gamma 2 OS=Oryctolagus cuniculus	ATTCCCACTCCTCAAATTGGAGAAGGAACTGCTGAAGCAAATAAGTTGGATCCATCCCCT	Ferret_Seq1	AGGTCAATATGCAGAAAATGCTCCCAGAAATTGATCAGAATAAGGACCGCATGTTGGAGATTCTGGAAGGAAAGGGACTGAGTTTCTTATTCCCACTCCTCAAATTGGAGAAGGAACTGCTGAAGCAAATAAGTTGGATCCATCCCCTNAGACCATATATAAATGGATTAAAGATAACATCCTCCCCCAAActtcatgtagataaaggntttgtgaacatcttaatgactag
CUST_10567_PI408125288	EIF4G2	Eukaryotic translation initiation factor 4 gamma 2 OS=Oryctolagus cuniculus	TATTCCCACTCCTCAAATTGGAGAAGGAACTGCTGAAGCAAATAAGTTGGATCCATCCCC	Ferret_Seq1	AGGTCAATATGCAGAAAATGCTCCCAGAAATTGATCAGAATAAGGACCGCATGTTGGAGATTCTGGAAGGAAAGGGACTGAGTTTCTTATTCCCACTCCTCAAATTGGAGAAGGAACTGCTGAAGCAAATAAGTTGGATCCATCCCCTNAGACCATATATAAATGGATTAAAGATAACATCCTCCCCCAAActtcatgtagataaaggntttgtgaacatcttaatgactag
CUST_1057_PI408125288	Cdc42	Cell division control protein 42 homolog OS=Rattus norvegicus	GAGTATGTACCGACTGTTTTTGACAACTATGCAGTCACAGTTATGATTGGTGGAGAGCCA	Ferret_Seq1	GAGTGCTGCCAACGCCCCGGCGGAGAAGCTGAGGTCATCACTGAATTTTGAAGTATTTTAAGTGGATACAAAACTGTTCCAGCAATGCAGACAATTAAGTGTGTTGTTGTGGGTGATGGTGCTGTTGGTAAAACATGTCTCCTGATATCCTACACAACAAACAAATTTCCATCTGAGTATGTACCGACTGTTTTTGACAACTATGCAGTCACAGTTATGATTGGTGGAGAGCCA
CUST_10570_PI408125288	CCT6A	T-complex protein 1 subunit zeta OS=Homo sapiens	CATTATTGATCAAAGGACCAAATAAGCACACACTCACACAAATCAAAGATGCAATAAGAG	Ferret_Seq1	AATGGAAAGGCTGACTCTTGCTTGTGGTGGAGTGGCTCTAAATTCCTTTGATGACCTAAGTCCTGATTGTTTGGGACATGCAGGACTTGTCTATGAATACACATTGGGAGAAGAGAAGTTCACTTTTATTGAGAAATGTAACAATCCTCGCTCTGTCACATTATTGATCAAAGGACCAAATAAGCACACACTCACACAAATCAAAGATGCAATAAGAG
CUST_10571_PI408125288	CCT6A	T-complex protein 1 subunit zeta OS=Homo sapiens	CACATTATTGATCAAAGGACCAAATAAGCACACACTCACACAAATCAAAGATGCAATAAG	Ferret_Seq1	AATGGAAAGGCTGACTCTTGCTTGTGGTGGAGTGGCTCTAAATTCCTTTGATGACCTAAGTCCTGATTGTTTGGGACATGCAGGACTTGTCTATGAATACACATTGGGAGAAGAGAAGTTCACTTTTATTGAGAAATGTAACAATCCTCGCTCTGTCACATTATTGATCAAAGGACCAAATAAGCACACACTCACACAAATCAAAGATGCAATAAGAG
CUST_10572_PI408125288	DYNC1I2	Cytoplasmic dynein 1 intermediate chain 2 OS=Homo sapiens	AAGTGAAGCTGGAAGCCAAGACTCTGGAGATGGCGCAGTGGGATCTAGGACGCTGCATTG	Ferret_Seq1	AAAGAAGGAAGCAGTTGCTCCTGTGCAAGAAGAATCAGATCTTGAAAAAAAAAGAAGAGAAGCTGAAGCATTGCTTCAAAGCATGGGGCTAACTCCAGAATCCCCCATTGTCCCTCCTCCTATGTCTCCATCCTCCAAATCTGTGAGCACACCAAGTGAAGCTGGAAGCCAAGACTCTGGAGATGGCGCAGTGGGATCTAGGACGCTGCATTGGG
CUST_10573_PI408125288	DYNC1I2	Cytoplasmic dynein 1 intermediate chain 2 OS=Homo sapiens	CAAGTGAAGCTGGAAGCCAAGACTCTGGAGATGGCGCAGTGGGATCTAGGACGCTGCATT	Ferret_Seq1	AAAGAAGGAAGCAGTTGCTCCTGTGCAAGAAGAATCAGATCTTGAAAAAAAAAGAAGAGAAGCTGAAGCATTGCTTCAAAGCATGGGGCTAACTCCAGAATCCCCCATTGTCCCTCCTCCTATGTCTCCATCCTCCAAATCTGTGAGCACACCAAGTGAAGCTGGAAGCCAAGACTCTGGAGATGGCGCAGTGGGATCTAGGACGCTGCATTGGG
CUST_10574_PI408125288	Erp44	Endoplasmic reticulum resident protein ERp44 OS=Mus musculus	GAAGTAGCCCGACTAATTAATAAGTCGAAAAGGTCATAACTTTTGCATGCGGACTGTGAC	Ferret_Seq1	AGTATACTTGGGATCTATGACaaattttcgatgggacttacaattggtattcaagataaattgtgttcctnttgttcgagaaataacatttgaaaatggagaggaattagaccagaagaaggactgccttttctcaatactcttccacatgaagagntacggtaaagtttagaaatattccagaatgaagtagcccgactaattaataagtcgaaaaggtcataacttttgcatgcggactgtgac
CUST_10575_PI408125288	Erp44	Endoplasmic reticulum resident protein ERp44 OS=Mus musculus	TGAAGTAGCCCGACTAATTAATAAGTCGAAAAGGTCATAACTTTTGCATGCGGACTGTGA	Ferret_Seq1	AGTATACTTGGGATCTATGACaaattttcgatgggacttacaattggtattcaagataaattgtgttcctnttgttcgagaaataacatttgaaaatggagaggaattagaccagaagaaggactgccttttctcaatactcttccacatgaagagntacggtaaagtttagaaatattccagaatgaagtagcccgactaattaataagtcgaaaaggtcataacttttgcatgcggactgtgac
CUST_10576_PI408125288	Trpc4ap	Trpc4-associated protein OS=Mus musculus	TGATGATAAGCACACACTACTTGCCAAAAATGCTCAGCAGAAGAAGAGCTTGAGCTTGGG	Ferret_Seq1	AAGGGAATGATGATAAGCACACACTACTTGCCAAAAATGCTCAGCAGAAGAAGAGCTTGAGCTTGGGGCCTTCTGCAGCTGAAATCAACCAAGCGGCCCTTCTCAGCATCCCTGGCTTTGTTGAGCGACTTTGCAAGCTTGCAACCCGAAAGGTATCAGAGTCAACGGGCACAGCTAGCTTCCTTCAGGAGCTGGAGGAGTGGTACACATGG
CUST_10577_PI408125288	Trpc4ap	Trpc4-associated protein OS=Mus musculus	ATGATGATAAGCACACACTACTTGCCAAAAATGCTCAGCAGAAGAAGAGCTTGAGCTTGG	Ferret_Seq1	AAGGGAATGATGATAAGCACACACTACTTGCCAAAAATGCTCAGCAGAAGAAGAGCTTGAGCTTGGGGCCTTCTGCAGCTGAAATCAACCAAGCGGCCCTTCTCAGCATCCCTGGCTTTGTTGAGCGACTTTGCAAGCTTGCAACCCGAAAGGTATCAGAGTCAACGGGCACAGCTAGCTTCCTTCAGGAGCTGGAGGAGTGGTACACATGG
CUST_10579_PI408125288	GAS8	Growth arrest-specific protein 8 OS=Homo sapiens	ACGAGAGAGACAAGCAGATCCTGCTGCGCACAAAAGCACGTTTGAAGGTCACGGAGAAGG	Ferret_Seq1	AAAAGGAGCAGATGGAAGACATGCGCAAGAAGGAGGACCACTTGGAGAAGGAGATGATGGAGGTGTCCACGCAGAACCGGCGCCTGGCAGACCCCCTCCAGAAGGCTCGCGACGACATGAATGAGATGCAGAAGAAGCTGGGCAGCTACGAGAGAGACAAGCAGATCCTGCTGCGCACAAAAGCACGTTTGAAGGTCACGGAGAAGGAG
CUST_10581_PI408125288	PYGM	Glycogen phosphorylase, muscle form OS=Homo sapiens	AATGCCAGGAGTAAAAGTTCTAGTTGCCTTGTACAAGACCCAAGAGAGTGGACGAGGAAT	Ferret_Seq1	AGAGATCATCGAGCAGCTGAgcagttggcttcttctcccccaaacagtccggacctgttcaaggacatcgtcaacatgctcatgcaccatgtaccggtttaaagtctttagcagatttatgaagactacacttaaatgccaggagtaaaagttctagttgccttgtacaagacccaagagagtggacgaggaatggtgatccggaacatagccacatctggc
CUST_10583_PI408125288	SEPP1	Selenoprotein P OS=Homo sapiens	AACCAAAACAAGATGTCTGGACACTCTTAAATTAGGGAAAAAAGGGAAAGTAGACTCCTT	Ferret_Seq1	AAGTAAAACTGGAGAAAGAAGGATATTTGAACATCTCTTATGTTGTTGTTAATCATCAAGGACTTTCTTCTCAATTACAATATATGAATCTTAAAAATaaggtttctagagcatattccttgtttattcaacaagaaagaaaaccaaaacaagatgtctggacactcttaaattagggaaaaaagggaaagtagactccttcnctatatnacagagatggtccggtccgtttcgttattactaactacttgtttggttcgttctttcc
CUST_10585_PI408125288	MPHOSPH8	M-phase phosphoprotein 8 OS=Homo sapiens	TTCCTAGAGAAGAAAACTATATACAAGAAGCAAAGGAATCAGGACAAAGGCAGAAGCACC	Ferret_Seq1	AAAAAGCAGGGCAAGATGCAATTCAAGATGATTTTGATAAACAGCCAGATGACTTTGTGAGTGCTGATGAGGATGCAGATGTCAAAGCAAAGAGAAAAAGAAAGAAACTGAGAAAGACCGAGGAACTTAAAGAGAGCAAAACACTAGAAAACAGGAATCTTTTCCTAGAGAAGAAAACTATATACAAGAAGCAAAGGAATCAGGACAAAGGCAGAAGCACCAcagag
CUST_10587_PI408125288	PDE1A	Calcium/calmodulin-dependent 3',5'-cyclic nucleotide phosphodiesterase 1A OS=Bos taurus	CTTGCCTAATTTCCTTTGCAGAAGGTTTAGAAGTTGGTTACAGCAAATACAAAAATCCTT	Ferret_Seq1	AGAAGCTGTCATAGTAACATTAAAGGACGTTGATAAATGGTCTTTTGATGTATTTGCCTTAAATGAAGCAAGTGGAGAACACAGTCTGAAGTTTATGATTTATGAACTGTTTACCAGATATGATCTTATCAATCGTTTCAAGATTCCTGTTTCTTGCCTAATTTCCTTTGCAGAAGGTTTAGAAGTTGGTTACAGCAAATACAAAAATCCTTATCACAATTTGATTCATGCAG
CUST_10588_PI408125288	ANKRD28	Serine/threonine-protein phosphatase 6 regulatory ankyrin repeat subunit A OS=Homo sapiens	ATAACCTACCATGCTGACGTCAATGCCGCAGATAACGAAAAACGATCTGCTTTGCAGTCT	Ferret_Seq1	tcagCTACTAGACCTTGGCTTTCACTCAATGTGGAAGCAAGTGATGCTGAAGGAAGGACAGCACTTCACGTTTCCTGCTGGCAAGGCCATTTGGAAATGGTACAGGTTCTGATAACCTACCATGCTGACGTCAATGCCGCAGATAACGAAAAACGATCTGCTTTGCAGTCTGCAGCGTGGCAGGGTCATGTAAAAGTGGTTCAGCTTCTAATCGAGCATGGTGccatagttgaccatac
CUST_1059_PI408125288	CLIC2	Chloride intracellular channel protein 2 OS=Homo sapiens	TTTTGCCAACGCCTTTTTATGATCCTCTGGCTTAAAGGAGTTAAATTCAATGTGACTACT	Ferret_Seq1	AGAATTCTCTGCACCCCACCTCTTGAGAAGAGAGACTGGCCCCAGCTCTGACTCAGTCTACTCCAAGCTGGACTCTCCTCTTAAAGCAAAAGCTTTATCCGAGCCTTCGGACAAAACTGGAAGAAAATAGTGCACAAGTACTGTGAACTCTGCAAGAGACAGGGTACTGACAACTGGTGGTAAAAACGGAAAGATGGCAGATCCTGAAATTGAGCTTTTTGTAAAGGCTGGAAGTGATGGGGAGAGTATTGGAAACTGTCCCTTTTGCCAACGCCTTTTTATGATCCTCTGGCTTAAAGGAGTTAAATTCAATGTGACTACTGTTGACATGACCAGAAAGCCTGAAGAGCTGAAGGACTTAGCCCCAGGTACCAATCC
CUST_10590_PI408125288	PNKD	Probable hydrolase PNKD OS=Homo sapiens	AGTGAAGGTGCTTCCCATCCCTGTCCTCTCAGACAACTACAGCTACCTTATCATCGACAC	Ferret_Seq1	AAAGAACCCCATGAAAGCTGTGGGACTCGCCTGGTACAGTCTGTACACCCGCACCTGGCTGGGGTACCTCTTCTATCGCCAGCAGCTGCGCAGGGCTCGGAATCGCTACCCCAAAGGCCACTCCAGAACCCAGCCCCGCCTCTTCAACGGAGTGAAGGTGCTTCCCATCCCTGTCCTCTCAGACAACTACAGCTACCTTATCATCGACACCCAGGCCCGGCTGGCTGTGGc
CUST_10591_PI408125288	PNKD	Probable hydrolase PNKD OS=Homo sapiens	GAGTGAAGGTGCTTCCCATCCCTGTCCTCTCAGACAACTACAGCTACCTTATCATCGACA	Ferret_Seq1	AAAGAACCCCATGAAAGCTGTGGGACTCGCCTGGTACAGTCTGTACACCCGCACCTGGCTGGGGTACCTCTTCTATCGCCAGCAGCTGCGCAGGGCTCGGAATCGCTACCCCAAAGGCCACTCCAGAACCCAGCCCCGCCTCTTCAACGGAGTGAAGGTGCTTCCCATCCCTGTCCTCTCAGACAACTACAGCTACCTTATCATCGACACCCAGGCCCGGCTGGCTGTGGc
CUST_10592_PI408125288	ADCY2	Adenylate cyclase type 2 OS=Homo sapiens	ATTTAAAACAGCACCTGGTGAAAACCTACTTTGTCATCAACCCCAAGGGAGAGCGAAGGA	Ferret_Seq1	ATGACATCAGAGACCCGTATTTAAAACAGCACCTGGTGAAAACCTACTTTGTCATCAACCCCAAGGGAGAGCGAAGGAGTCCTCACCTCTTCAGACCTCGCCACACTCTCGATGGAGCCAAGATGAGGGCCTCCGTGCGCATGACCCGGTACCTGGAGTCCTGGGGAGCAGCCAAGCCCTTCGCACACCTGCATCACCGAGACAGCATGACCACAGAAAACGGc
CUST_10593_PI408125288	ADCY2	Adenylate cyclase type 2 OS=Homo sapiens	TATTTAAAACAGCACCTGGTGAAAACCTACTTTGTCATCAACCCCAAGGGAGAGCGAAGG	Ferret_Seq1	ATGACATCAGAGACCCGTATTTAAAACAGCACCTGGTGAAAACCTACTTTGTCATCAACCCCAAGGGAGAGCGAAGGAGTCCTCACCTCTTCAGACCTCGCCACACTCTCGATGGAGCCAAGATGAGGGCCTCCGTGCGCATGACCCGGTACCTGGAGTCCTGGGGAGCAGCCAAGCCCTTCGCACACCTGCATCACCGAGACAGCATGACCACAGAAAACGGc
CUST_10594_PI408125288	BCLAF1	Bcl-2-associated transcription factor 1 OS=Homo sapiens	GTCTACTTTCAGAGAGGAGAGCCCACTTAGGATCAAAATGATAGCCAGTGATTCTCATCG	Ferret_Seq1	AGGAAAGGCCTAGCACTGCAAAAGATAAGCACAAGGAAGACGACAAAAGTTCTGAGAGAATAACAGTAAAGAAAGAAACTCAGTCACCTGAGCAGGTAAAGTCTGAAAAGCTCAAAGACCTCTTTGATTACAGTCCCCCTCTACACAAGAATCTGGATGCACGAGAAAAGTCTACTTTCAGAGAGGAGAGCCCACTTAGGATCAAAATGATAGCCAGTGATTCTCATCG
CUST_10595_PI408125288	BCLAF1	Bcl-2-associated transcription factor 1 OS=Homo sapiens	AGTCTACTTTCAGAGAGGAGAGCCCACTTAGGATCAAAATGATAGCCAGTGATTCTCATC	Ferret_Seq1	AGGAAAGGCCTAGCACTGCAAAAGATAAGCACAAGGAAGACGACAAAAGTTCTGAGAGAATAACAGTAAAGAAAGAAACTCAGTCACCTGAGCAGGTAAAGTCTGAAAAGCTCAAAGACCTCTTTGATTACAGTCCCCCTCTACACAAGAATCTGGATGCACGAGAAAAGTCTACTTTCAGAGAGGAGAGCCCACTTAGGATCAAAATGATAGCCAGTGATTCTCATCG
CUST_10597_PI408125288	Hao1	Hydroxyacid oxidase 1 OS=Mus musculus	CCATGATTTAGCATTTTCTCCTAAGGAAAATTTTTGGAGACAACAGTGGACTTGCTTACA	Ferret_Seq1	AAGCTAGTGCAGCGGGCGGAGCGGAAGGGCTACAAggccatatttttgacagtcggacactccttatactggggaaccgctttgacgatgtgcgtaataggtttaagctgcctacctcaactcagaatgaaaatttgaaccatgatttagcattttctcctaaggaaaatttttggagacaacagtggacttgcttacatangtcactaatcaatagacccatctatcagctggg
CUST_10599_PI408125288	PSMA6	Proteasome subunit alpha type-6 OS=Homo sapiens	ATAACTGAAAACATTTGGCTGTGTGATGACTAGGAATGACAAGCTGGACAGCAGATCCCA	Ferret_Seq1	AAAAGGCTATTAACCAGGGTGGTCCTTACATCGGTAGTCTGTCAGAGGGAAAGGACTGTGGACAGTAATTGTCACACAAGAAGAAAGTACCTGACAAATTATTGGAttaccagcacagtgactcactttattcaagtataactgaaaacatttggctgtgtgatgactaggaatgacaagctggacagcagatcccaggtacagagggcacgctatgaggcagc
CUST_10600_PI408125288	CR1	Complement receptor type 1 OS=Homo sapiens	AGCAAAAGACCTTTCTCTGTCACTGACTGGTCCTTCACACCTGTTCTTTCCACAGTATGT	Ferret_Seq1	AGGAGGAGGCAGGAGCATCACTTGATTTCCTCTGTTACACCTGACCTCCCTTTAATGGAAGGGTTAGAATGTAGCAAAAGACCTTTCTCTGTCACTGACTGGTCCTTCACACCTGTTCTTTCCACAGTATGTCAGCGGCCTCCAGAAATTCTGCACGGAATGCACAGTGCAGAAAACCAGGCCGATTTCTCTCCGGGGCAGGAAGTGTCCTACAGCTGCGAGCCCGGc
CUST_10602_PI408125288	SIGLEC8	Sialic acid-binding Ig-like lectin 8 OS=Homo sapiens	ATTCTCACTGCAAGTACAGAAGGAGGTGACTGTGCAGGAGGGCCTGTGTGTGCTTGTGCC	Ferret_Seq1	AGGGCCCAAGGGCCTCCTTGTGTAGAGATGCTCCCACTGCTGCTCTTGGCCCTGCTGTCCGGTGGGTCTCTGGCTCAGTTCCGGGGATTCTCACTGCAAGTACAGAAGGAGGTGACTGTGCAGGAGGGCCTGTGTGTGCTTGTGCCCTGCACCTTCTCCTACCCCCCGATTGGCTGGACAGAGGACACCCCCGNTCTTGGCTACTGGTTCCTCACCGGGACAGActcg
CUST_10603_PI408125288	SIGLEC8	Sialic acid-binding Ig-like lectin 8 OS=Homo sapiens	GATTCTCACTGCAAGTACAGAAGGAGGTGACTGTGCAGGAGGGCCTGTGTGTGCTTGTGC	Ferret_Seq1	AGGGCCCAAGGGCCTCCTTGTGTAGAGATGCTCCCACTGCTGCTCTTGGCCCTGCTGTCCGGTGGGTCTCTGGCTCAGTTCCGGGGATTCTCACTGCAAGTACAGAAGGAGGTGACTGTGCAGGAGGGCCTGTGTGTGCTTGTGCCCTGCACCTTCTCCTACCCCCCGATTGGCTGGACAGAGGACACCCCCGNTCTTGGCTACTGGTTCCTCACCGGGACAGActcg
CUST_10606_PI408125288	STX18	Syntaxin-18 OS=Homo sapiens	GGTGAAATGAATAGCCTGTTCGATGAAGTGAGGCAAATCGAAGGGAGAGTGGTTGAAATC	Ferret_Seq1	AAGGAAGGTTCACAGCATCCTTCACAAGAGTCTGAAGAAAAACCTGCTACTGAAGAATACCCAGAAAAGGTTCCAGCCGAATCACAACCTGAACTGGGCACCTGGGGAGAGGGCAAAGGTGACGATGAATTATCCCCAGAAGAAATACAAATGTTTGAACAAGAAAACCAGCGCCTCATTGGTGAAATGAATAGCCTGTTCGATGAAGTGAGGCAAATCGAAGGGAGAGTGGTTGAAATc
CUST_1061_PI408125288	Xrcc5	ATP-dependent DNA helicase 2 subunit 2 OS=Mus musculus	TATGAGTGTTTAATATATGTGCAGCTGCCTTTTATGGAAGACTTGCGACAATACATGTTT	Ferret_Seq1	AGGGGAAGTGCTTCTCTGTTTTGGGATTTTGTAGATCTTCTCAGGTCCACAGGAGATATTTTATGGGAAATCAAGTCCTAAAGGTTTTTGCAGCAGCAGATGATGAGGCAGCAGCAGTGGCACTTTCCTCCCTGATTCATGCTTTGGATGAATTGGACATGGTGGCCGTAGTTCGATATGTCTATGACAAAAGAGCTAATCCTCAAGTTGGCATGGCGTTTCCTTATATCAAGGACACCTATGAGTGTTTAATATATGTGCAGCTGCCTTTTATGGAAGACTTGCGACAATACATGTTTTCATCTTTGAAAAATAATAAGAAATACATTCCTACAGAGGCTCAGTTGAGTGCAGTAGATGCCC
CUST_10611_PI408125288	DOCK1	Dedicator of cytokinesis protein 1 OS=Homo sapiens	ATAATGAACATGATGCAGAATAAAGTCTTACCTGCGAGCGATTAATCAGTATGCAGATAT	Ferret_Seq1	ACTTGTATGACAGCGATTTTACGGCAAATGGAAGATTACCATTATGCCCATTTGATCAAGACTTTTGGAAAATGAGGACTGACGTTGTGGATTTCCTGATGGAAACATTCATCATGTTTAAGAACCTCATTGGGAAGAACGTCTACCCTTTTGACTGGGTGATAATGAACATGATGCAGAATAAAGTCTTACCTGCGAGCGATTAATCAGTATGCAGATAtg
CUST_10612_PI408125288	Clstn3	Calsyntenin-3 OS=Rattus norvegicus	AGTACAGCCAGATCTGCTACTATGAGATCCTCACCCCCAACACCCCTTCGCAGTGAGTGA	Ferret_Seq1	AACCAAGAAGTCCCACAAGGCGACGGTGCATGTGCGGGTCAACGACGTCAATGAGTTTGCCCCCGTGTTTGTGGAGCGGCTGTACCGGGCTGCCGTAACCGAGGGGAAGCTTTATGACCGCATCCTGAGGGTGGAAGCCATTGATGGTGACTGCTCCCCTCAGTACAGCCAGATCTGCTACTATGAGATCCTCACCCCCAACACCCCTTCGCAGTGAGTGACAGGctag
CUST_10617_PI408125288	Phb2	Prohibitin-2 OS=Rattus norvegicus	CTGGCTATATCAAACTGCGCAAGATCCGAGCAGCCCAGAACATCTCCAAAACGATTGCCA	Ferret_Seq1	AATGGGGGCCTACAGGTGGGGACCGGGTGGGACCAGGCACGAGGTATCTGAGCGCAACCTTGGATCTGACAGCCCGGTGAAGGGCTGCAGTATTAAGACTGGCCCCAGGGGGCTGCGACTGGACTTTGTGTGAACCCTTAACCCCAACCCGCTCACCTGGGAGAAGCCCTGAGTAAGAACCCTGGCTATATCAAACTGCGCAAGATCCGAGCAGCCCAGAACATCTCCAAAACGATTGCCAc
CUST_10618_PI408125288	Slc35b3	Adenosine 3'-phospho 5'-phosphosulfate transporter 2 OS=Mus musculus	ACAGCGTTTAGTTCAGGGACAAAAAGGAGAAGAATTACCTAGAAAACCTACATGATATAG	Ferret_Seq1	AGGGAAGTGGCGCGCGCGGCGCGGGGATGCGACGCACCTTTCGCCGACGGAGGCggcgacccgctgtggaaagtcgtgggagtaggacggagaggaggaaggcaggaggtaattaatattttcaatgggaggggttttaagttcctatggctggtaccttactttagtacagttttgcgatttttactccatatttggcctaattagaacttacagcgtttagttcagggacaaaaaggagaagaattacctagaaaacctacatgatatag
CUST_10620_PI408125288	Eif3j	Eukaryotic translation initiation factor 3 subunit J OS=Rattus norvegicus	CTGGTTTATTTAACCCCTTCGTACACTTAGGTGCTAATGTGTCGAATGAGGGAACGTTGG	Ferret_Seq1	ATGGCTATGATGGAGGATATGTACAAGACTATGAAGACTTCATGTGACATTTTCTCTTCTCCTGGTGTCttctttctgttgcccacaatcccttcaacatgtagcacaacttcctttcctttcngttctgccaaatgctacaatcagaagtgcagtatcttttgtgctggtttatttaaccccttcgtacacttaggtgctaatgtgtcgaatgagggaacgttgg
CUST_10623_PI408125288	CRYZ	Quinone oxidoreductase OS=Homo sapiens	AATAGGTTCTCAGTATTCGCTGGAGAAGGTGGCCCAGGCTCACAAAATATCATCCATAAC	Ferret_Seq1	AAATAGTTGTTGGCAGCAGAGGTCCTATTGAAATAAACCCACGGGACACCATGGCAAAGGAATCTAGTATAATTGGAGTTGCTCTGTATTCATCAACCAAGGAGGAGTTCAGGCAATTTGCAGCGGCCCTTCAAGCTGGAATGGAAATTGGTTGGTTGAAACCTGTAATAGGTTCTCAGTATTCGCTGGAGAAGGTGGCCCAGGCTCACAAAATATCATCCATAACAGTGGAAc
CUST_10624_PI408125288	ETNK1	Ethanolamine kinase 1 OS=Homo sapiens	ATTCTTCAGGAAGAAATGACTTGGATGAAGGAGATTCTTTCCAACCTGGGCTCACCTTCG	Ferret_Seq1	tcagCTACTAGACCTTGGCTGACACTCAAAATGGCTGGATTCCCAAATCTAATCTATGGCTAAAGATGGGAAAATATTTCTCTCTCATTCCCACAGGATTTGCAGATGAAGATCTTAATAAAAGGTTTTTAAGTGATATCCCAAGCTCTCAGATTCTTCAGGAAGAAATGACTTGGATGAAGGAGATTCTTTCCAACCTGGGCTCACCTTCGCAGTGAGTGACAGGCTAGTAGctgagcgggctggcaaggc
CUST_10625_PI408125288	ETNK1	Ethanolamine kinase 1 OS=Homo sapiens	GATTCTTCAGGAAGAAATGACTTGGATGAAGGAGATTCTTTCCAACCTGGGCTCACCTTC	Ferret_Seq1	tcagCTACTAGACCTTGGCTGACACTCAAAATGGCTGGATTCCCAAATCTAATCTATGGCTAAAGATGGGAAAATATTTCTCTCTCATTCCCACAGGATTTGCAGATGAAGATCTTAATAAAAGGTTTTTAAGTGATATCCCAAGCTCTCAGATTCTTCAGGAAGAAATGACTTGGATGAAGGAGATTCTTTCCAACCTGGGCTCACCTTCGCAGTGAGTGACAGGCTAGTAGctgagcgggctggcaaggc
CUST_10627_PI408125288	PSMA6	Proteasome subunit alpha type-6 OS=Homo sapiens	TTTCTTAGAAAGACAGAGATTGTATGCTCACCTTCGTTCGTCGTCCTAGTCAGAGAGAAG	Ferret_Seq1	ATAAACAAACGGAGTCAACCAGCTTCCTTGAAAAAAAGTGAAGAAGAAATTTGATTGGACATTTGAGCAGACAGTGGAAACTGCAATTACATGCCTATCTACTGTTCTATCAATTGATTTCAAAACCTTCAGAAATAAGAAAGTTAGGTAGGTAGttactagttgtaaaaatacctaaacttactaggagttcttttcttagaaagacagagattgtatgctcaccttcgttcgtcgtcctagtcagagagaagg
CUST_10628_PI408125288	Atp5h	ATP synthase subunit d, mitochondrial OS=Rattus norvegicus	ACATCTTCTTTTTCTTCAGCATCCATCCCAACAGTATATTTACTCTTGGCACGGGTAACC	Ferret_Seq1	ATACATTTTCAATTGGCTTCTAAAGCCAATAGGAATACTTCTTGTCTAATTTGGTTTCTGGGAAGACTTCTTCAGGTCTTCAAAGGTCACTAGTCAAATGGAATTAAGTTCTTCATCTTCTCCAGCTCTTTTTTATATTCCTCAATTCTGGCCTTTGAGAAAGACAAAGGTCAGCACAACTGTTCACATCTTCTTTTTCTTCAGCATCCATCCCAACAGTATATTTACTCTTGGCACGGGTAAcc
CUST_1063_PI408125288	Rnf115	RING finger protein 115 OS=Mus musculus	TTTTCAATAGGATGGACTTTGAAGACTTGGGGTTGGTAGTAGATTGGGATCACCACCTGC	Ferret_Seq1	GAGGGTGCGAGGGCTGTGTCAGACACCCAGGCTGCCATGGCGTCCTATTTTGATGAACACGACTGCGAGCCGTTGGATTCCGAGCAGGAGGCCCGAACCAATATGCTGCTGGAGCTCGCAAGGTCACTTTTCAATAGGATGGACTTTGAAGACTTGGGGTTGGTAGTAGATTGGGATCACCACCTGCCTCCACCTGCTGCCAAGACTGTGGTTGAGAACCTTCCCAGGACAGTCATCAGGGGCTCTCAGGCTGAGGTCAAGTGCCCCGTGTGTCTTTTGGAATTTGAGGAGGAGGAGACTGCCATTGAGATGCCTTGCCATCACATCTTCCATTCCAACTGCATTCTACCATGGCTAAGCAAGACAAATTCCTGCCCC
CUST_10633_PI408125288	CD53	Leukocyte surface antigen CD53 OS=Homo sapiens	TCAACCTGCTCTTTTGGTTTCTGTTGGTCTGTCTGCATTTTGGGCTTTGGGATCTATCTC	Ferret_Seq1	AACAAATAGCCCCGGTACATCCGTGTTACCAGCCTCATTGTGACCACCTCAAGGATAATCACTGATCCTGGCCTAAAAGACTAAGGAAGAGTGAGTGCCTGCAAAAGGGTAAGAATATcccagcatgggcatgagcggcttgaaatgctgaagtacgttctgttttcttcaacctgctcttttggtttctgttggtctgtctgcattttgggctttgggatctatctcctgg
CUST_10634_PI408125288	BIRC2	Baculoviral IAP repeat-containing protein 2 OS=Homo sapiens	CAGGGGCATAATTAAGGGCACTGTGCGTACCTTCCTCTCGTAGGAGTCTTCAGGAGATGG	Ferret_Seq1	AAGGTCTGTCGCTGGAGGAGCAGctgcggcggctgcaggaggagaggacgtgcaaagtgtgcatggacaaggaggtgtccatcgtgttcatcccctgcggccacctagtcgtgtgccaggagtgcgccccgtctctgagaaagtgccccatctgcaggggcataattaagggcactgtgcgtaccttcctctcgtaggagtcttcaggagatgg
CUST_10636_PI408125288	TMPO	Lamina-associated polypeptide 2, isoform alpha OS=Homo sapiens	TTTCAGGGTATTTCTTTTCCTGAAATTTCCACCCGTCCTCCTTTGGGCAGGACTGAACTA	Ferret_Seq1	AAGCAGAAAATACAAGACAGAATGGAAGTAATGACTCTGACAGATACAGTGACAATGAAGAAGGAAAGAAGAAAGAACACAAGAAAGTGAAGTCCACTAGGGATTTTGTTCCTTTTTCTGAACTTCCAACTACTCCCTCTGGTGGATTTTTTCAGGGTATTTCTTTTCCTGAAATTTCCACCCGTCCTCCTTTGGGCAGGACTGAACTACAGGCAGCTAAGAAAGTTCATACTTCTAAGGGAGACCCACCTAGGGAACCTc
CUST_10637_PI408125288	TMPO	Lamina-associated polypeptide 2, isoform alpha OS=Homo sapiens	TTTTCAGGGTATTTCTTTTCCTGAAATTTCCACCCGTCCTCCTTTGGGCAGGACTGAACT	Ferret_Seq1	AAGCAGAAAATACAAGACAGAATGGAAGTAATGACTCTGACAGATACAGTGACAATGAAGAAGGAAAGAAGAAAGAACACAAGAAAGTGAAGTCCACTAGGGATTTTGTTCCTTTTTCTGAACTTCCAACTACTCCCTCTGGTGGATTTTTTCAGGGTATTTCTTTTCCTGAAATTTCCACCCGTCCTCCTTTGGGCAGGACTGAACTACAGGCAGCTAAGAAAGTTCATACTTCTAAGGGAGACCCACCTAGGGAACCTc
CUST_10639_PI408125288	EIF2S2	Eukaryotic translation initiation factor 2 subunit 2 OS=Oryctolagus cuniculus	ACCAGCTGAACCAGAAGATGACCTTGACATTATGCTTGGCAATAAAAAGAAGAAAAAGAA	Ferret_Seq1	AAGAAGCTGATGAAGAGGACAGTAGGAAAAAAGATGCTTCTGATGATTTAGATGACTTGAACTTCTTTAATCAGAAGAAAAAGAAGAAAAAAACAAAAAAGATATTTGATATTGATGAAGCTGAAGAAGGTGTAAAGGATCTTAAGATTGAAAGTGATATCCAGGAACCAGCTGAACCAGAAGATGACCTTGACATTATGCTTGGCAATAAAAAGAAGAAAAAGAAGAATGTTAAGTTTcc
CUST_10640_PI408125288	ARHGAP24	Rho GTPase-activating protein 24 OS=Homo sapiens	TGTGGGAGGTCGAAGTAGTCGTGCCACCAGCAGCAGTGACAATAGTGAGACATTCGTGGG	Ferret_Seq1	ATCCACCTCCTCCTGCGAAATCTCCCTCCCTGAGAATTCCAACTCCTGTCGCTCCTCCACCACCACCTGCCCAGAGCAAGACTTTTACGGGGCTAATTTTGAGGACCCTGTTTTGGATGGGCCCCCGCAGGACGACCTCTCCCACCCTGGAGACTATGAAAACAAGAGTGACCGGAGGAGTGTGGGAGGTCGAAGTAGTCGTGCCACCAGCAGCAGTGACAATAGTGAGACATTCGTGGGc
CUST_10643_PI408125288	Hipk3	Homeodomain-interacting protein kinase 3 OS=Mus musculus	ACCGTAACCATACTTGTTTAGTCTTTGAGATGCTGGAACAAAACTTATATGACTTTCTGA	Ferret_Seq1	AAAAAGAGGGACAAATGAAATCGTAGCAATCAAAATTTTGAAGAATCACCCTTCTTATGCACGTCAAGGTCAAATAGAAGTGAGCATATTAGCAAGGCTCAGTACTGAAAATGCTGATGAATATAACTTTGTACGAGCTTATGAATGCTTTCAGCACCGTAACCAtacttgtttagtctttgagatgctggaacaaaacttatatgactttctgaaacaaaacaagttcacg
CUST_10645_PI408125288	ZNF24	Zinc finger protein 24 OS=Homo sapiens	GATTTGAAAGAAGAGAAATCCCTCTCGAAAGAACAGCATATATGTTGATGAATGTGGAAA	Ferret_Seq1	ACTAGCTCCAAAGCAGGAGATTccttcagcagcagaatctcatgaagttcctggcactctcaatataggtgttcctcaaatttttaagtatggagaagcctgtttccccaagggcagatttgaaagaagagaaatccctctcgaaagaacagcatatatgttgatgaatgtggaaaacncttcagtcagggttcagccctcaattcttcatcaaagaatccaac
CUST_10646_PI408125288	Fnbp4	Formin-binding protein 4 OS=Mus musculus	CTACCGTAAACGAAAACTTCAGGACTGCAGCAGAACAACTAAAACAGTATGAAATAAACG	Ferret_Seq1	AAAACAGCGCCTAAAGAAGAAGAACAGGATTTGAAATTTCAGATTGGAGAACTGGCAAATACCCTGACAAGTAAATTTGAATTTCCTAGGCATTAATAGGACAGTCCATCTCCAACTTTCATGTGCTGCTTCTACAAACTGAGACTCGGATTGGCAGACTGGGAGGGAAGGGGCTCTTAATCGGAAACTACCgtaaacgaaaacttcaggactgcagcagaacaactaaaacagtatgaaataaacgcc
CUST_10648_PI408125288	Pax6	Paired box protein Pax-6 OS=Rattus norvegicus	ACAGGTATGGTTTTCTAATCGGAGGGCCAAATGGAGAAGGGAAGAAAAACTGAGGAACCA	Ferret_Seq1	AGAAAGAGTTTGAGAGAACCCATTATCCGGATGTGTTTGCCCGAGAAAGACTAGCAGCCAAAATCGATCTACCTGAAGCAAGAATACAGGTATGGTTTTCTAATCGGAGGGCCAAATGGAGAAGGGAAGAAAAACTGAGGAACCAGAGGAGACAGGCCAGCAACACCCCCAGTCACATCCCCATCAGCAGTAGCTTCAGCACCAGTGTCTACCAACCGATCCCACAACCCACCACAcc
CUST_10649_PI408125288	Pax6	Paired box protein Pax-6 OS=Rattus norvegicus	TACAGGTATGGTTTTCTAATCGGAGGGCCAAATGGAGAAGGGAAGAAAAACTGAGGAACC	Ferret_Seq1	AGAAAGAGTTTGAGAGAACCCATTATCCGGATGTGTTTGCCCGAGAAAGACTAGCAGCCAAAATCGATCTACCTGAAGCAAGAATACAGGTATGGTTTTCTAATCGGAGGGCCAAATGGAGAAGGGAAGAAAAACTGAGGAACCAGAGGAGACAGGCCAGCAACACCCCCAGTCACATCCCCATCAGCAGTAGCTTCAGCACCAGTGTCTACCAACCGATCCCACAACCCACCACAcc
CUST_1065_PI408125288	Cops3	COP9 signalosome complex subunit 3 OS=Mus musculus	CCTTGCTGTTTTATTTGTGAAGTTTTCCATGCCTAGTGTTCCTGACTTCGAAACGCTGTT	Ferret_Seq1	GGATCGGTGCGGCCCCTCCTCCCAGAGCGGCCGCCTTTTCCCGCGTGAGCTGCCTCTGCTGCTCGGGCCGCCGCGGGGAAACATGGCGTCTGCCCTGGAGCAGTTCGTGAACAGTGTCCGACAGCTCTCGGCTCAAGGGCAAATGACTCAGCTTTGTGAACTGATCAACAAGAGTGGGGAACTCCTTGCAAAGAACTTATCCCATCTGGACACTGTGCTCGGGGCTCTGGATGTACAAGAGCACTCCTTAGGCGTCCTTGCTGTTTTATTTGTGAAGTTTTCCATGCCTAGTGTTCCTGACTTCGAAACGCTGTT
CUST_10652_PI408125288	Scn2a	Sodium channel protein type 2 subunit alpha OS=Rattus norvegicus	TGTTTCTGGCTGAACTGATAGAAAAATACTTTGTGTCCCCTACCCTGTTCCGAGTGATCC	Ferret_Seq1	AAGTGTGTGCTGAAGCTCATCTCCCTCCGCCATTATTATTTTACCATAGGCTGGAATATTTTTGATTTTGTGGTTGTTATTCTCTCCATTGTAGGCATGTTTCTGGCTGAACTGATAGAAAAATACTTTGTGTCCCCTACCCTGTTCCGAGTGATCCGGCTGGCCAGGATTGGACGAATCTTGCGTCTGATCAAAGGGGCCAAGGGGATCCGCACGTTGCTCTTTGCTctg
CUST_10653_PI408125288	Scn2a	Sodium channel protein type 2 subunit alpha OS=Rattus norvegicus	ATGTTTCTGGCTGAACTGATAGAAAAATACTTTGTGTCCCCTACCCTGTTCCGAGTGATC	Ferret_Seq1	AAGTGTGTGCTGAAGCTCATCTCCCTCCGCCATTATTATTTTACCATAGGCTGGAATATTTTTGATTTTGTGGTTGTTATTCTCTCCATTGTAGGCATGTTTCTGGCTGAACTGATAGAAAAATACTTTGTGTCCCCTACCCTGTTCCGAGTGATCCGGCTGGCCAGGATTGGACGAATCTTGCGTCTGATCAAAGGGGCCAAGGGGATCCGCACGTTGCTCTTTGCTctg
CUST_10655_PI408125288	Cct6a	T-complex protein 1 subunit zeta OS=Mus musculus	ATAAGAGATGGCTTGAGGGCTGTTAAAAATGCTCTTGATGATGGCTGTGTAGTTCCAGGA	Ferret_Seq1	AGAGAAGAGAAGTTCACTTTTATTGAGAAATGTAACAATCCTCGCTCTGTCACATTATTGATCAAAGGACCAAATAAGCACACACTCACACAAATCAAAGATGCAATAAGAGATGGCTTGAGGGCTGTTAAAAATGCTCTTGATGATGGCTGTGTAGTTCCAGGAGCAGGTGCAGTGGAAGTGGCAATGGCAGAAGCCTTGATTAAGTAc
CUST_10656_PI408125288	Slc25a17	Peroxisomal membrane protein PMP34 OS=Mus musculus	GCAGCTTCTAAAGAAACGAGTAAAGCTTTCTTCTTTGGATGTGTTCATCATTGGTGCTAA	Ferret_Seq1	ACAAATTTAGGAATGAGACATTGTAccaacctaactacaaaggtattattgatgcttttcaccagatcattcgagattgtaaggtaatcttttggctttatggaatggcacatttccttccttgctgttggtcttcaatcctgccatccagttcatgttctatgaaggtttaaaacggcagcttctaaagaaacgagtaaagctttcttctttggatgtgttcatcattggtgctaa
CUST_10657_PI408125288	Slc25a17	Peroxisomal membrane protein PMP34 OS=Mus musculus	GGCAGCTTCTAAAGAAACGAGTAAAGCTTTCTTCTTTGGATGTGTTCATCATTGGTGCTA	Ferret_Seq1	ACAAATTTAGGAATGAGACATTGTAccaacctaactacaaaggtattattgatgcttttcaccagatcattcgagattgtaaggtaatcttttggctttatggaatggcacatttccttccttgctgttggtcttcaatcctgccatccagttcatgttctatgaaggtttaaaacggcagcttctaaagaaacgagtaaagctttcttctttggatgtgttcatcattggtgctaa
CUST_10658_PI408125288	ZSCAN2	Zinc finger and SCAN domain-containing protein 2 OS=Homo sapiens	ATCACTCACCAGAGAACGCACGCCAAAGACAAAGCCTACTGAGCTGGCTGAGGGCCAATG	Ferret_Seq1	ATGGTAAGGGCTTCAGCTGGAACTCCGTCCTCATCATCCACCAGCGCATCCACACGGGGGAGAGGCCCTACAAGTGCCCTGAGTGTGGCAAGGGCTTTAGCAACAGCTCTAACTTCATCACTCACCAGAGAACGCACGCCAAAGACAAAGCCTACTGAGCTGGCTGAGGGCCAATGGAGAGGGCGATCAGGGCCCAGCCATGATGCCCCCAAATGG
CUST_10659_PI408125288	ZSCAN2	Zinc finger and SCAN domain-containing protein 2 OS=Homo sapiens	CATCACTCACCAGAGAACGCACGCCAAAGACAAAGCCTACTGAGCTGGCTGAGGGCCAAT	Ferret_Seq1	ATGGTAAGGGCTTCAGCTGGAACTCCGTCCTCATCATCCACCAGCGCATCCACACGGGGGAGAGGCCCTACAAGTGCCCTGAGTGTGGCAAGGGCTTTAGCAACAGCTCTAACTTCATCACTCACCAGAGAACGCACGCCAAAGACAAAGCCTACTGAGCTGGCTGAGGGCCAATGGAGAGGGCGATCAGGGCCCAGCCATGATGCCCCCAAATGG
CUST_10660_PI408125288	Cd36	Platelet glycoprotein 4 OS=Rattus norvegicus	TAATGGTACAGATGGAGCCTCATTTCCTACCTTTTGTTTGTAGAAGACACGAGTACTGCG	Ferret_Seq1	AACTTGAGTTTGGTTCCATATCCTATTTCTACGACAGTTGGTGTGTTTTATCCCTACAACAACACTGCAGATGGCGTGTATACGGTTTTCACTGGGAAAGACAACATAAGCCAAGTTAGCCATAATTGACACTTACAAAGGTAAAAGGAATCTCTCCTATTGGCCAAGTTATTGTGACATGATTAATGGTACAGATGGAGCCTCATTTCCTACCTTTTGTTTGTAGAAGACACGAGTActgcg
CUST_10662_PI408125288	Ugt2b5	UDP-glucuronosyltransferase 2B5 OS=Mus musculus	CTCCATCCTTATGTGCCTTGTGTATTTTGTCAGAATTAACGTGATACAAATGACATTCAG	Ferret_Seq1	AATGACCAAACTACAAGAATCGAGGTTTGATGTCATTCTTGCAGACACCATTGGACCCTGTGGTGAGCTGCTGGCTGAGCTACTTTAGAATACCCTTTAGtgtacagtcttccgcttctctcctggctatgcatttcgaaaagcaaagtggaggtactttctttccctccatccttatgtgccttgtgtattttgtcagaattaacgtgatacaaatgacattcag
CUST_10663_PI408125288	Ugt2b5	UDP-glucuronosyltransferase 2B5 OS=Mus musculus	CCTCCATCCTTATGTGCCTTGTGTATTTTGTCAGAATTAACGTGATACAAATGACATTCA	Ferret_Seq1	AATGACCAAACTACAAGAATCGAGGTTTGATGTCATTCTTGCAGACACCATTGGACCCTGTGGTGAGCTGCTGGCTGAGCTACTTTAGAATACCCTTTAGtgtacagtcttccgcttctctcctggctatgcatttcgaaaagcaaagtggaggtactttctttccctccatccttatgtgccttgtgtattttgtcagaattaacgtgatacaaatgacattcag
CUST_10664_PI408125288	GBAS	Protein NipSnap homolog 2 OS=Homo sapiens	GAAAATCGGGAATTTGTGGAATTCCGCAAGGCAAGAAGCAACATGCTTCTCTCTAGGAAG	Ferret_Seq1	tcagATACTAGACCTTGGCTGTCACTCAAAAATTTGTCAAGAGGTGTTGCCAAAGATTCATGaagataagcattacccttgtactctggttggggacctggaacacgtggtatggcgagcaggatcgaaggctgtgcacctctggacggtatgaaggaggctacccagccctcacagaggtcatgagtaaactcagagaaaatcgggaatttgtggaattccgcaaggcaagaagcaacatgcttctctctaggaag
CUST_10665_PI408125288	GBAS	Protein NipSnap homolog 2 OS=Homo sapiens	AGAAAATCGGGAATTTGTGGAATTCCGCAAGGCAAGAAGCAACATGCTTCTCTCTAGGAA	Ferret_Seq1	tcagATACTAGACCTTGGCTGTCACTCAAAAATTTGTCAAGAGGTGTTGCCAAAGATTCATGaagataagcattacccttgtactctggttggggacctggaacacgtggtatggcgagcaggatcgaaggctgtgcacctctggacggtatgaaggaggctacccagccctcacagaggtcatgagtaaactcagagaaaatcgggaatttgtggaattccgcaaggcaagaagcaacatgcttctctctaggaag
CUST_10666_PI408125288	OTC	Ornithine carbamoyltransferase, mitochondrial OS=Homo sapiens	ATGCAAGTTGATGTTTGTCAAGAGAGAAACAATGTTCTTCAGTACCTGAAAAAGCCAACG	Ferret_Seq1	AACACTGCTTGCCCAGAAAGCCGGAAGAAGTGGATGATGAACGTGTTTTATTCTCCACGATCACTAGTATTCCCAGAGGCTGAAAACAGGAAGTGGACAATCATGGCTGTCATGGTGTTCCCTGCTGACAGATTATTCACCTCAGCTTCAGAAACCAAAGTTTTGATGCAAGTTGATGTTTGTCAAGAGAGAAACAATGTTCTTCAGTACCTGAAAAAGCCAACG
CUST_10667_PI408125288	OTC	Ornithine carbamoyltransferase, mitochondrial OS=Homo sapiens	GATGCAAGTTGATGTTTGTCAAGAGAGAAACAATGTTCTTCAGTACCTGAAAAAGCCAAC	Ferret_Seq1	AACACTGCTTGCCCAGAAAGCCGGAAGAAGTGGATGATGAACGTGTTTTATTCTCCACGATCACTAGTATTCCCAGAGGCTGAAAACAGGAAGTGGACAATCATGGCTGTCATGGTGTTCCCTGCTGACAGATTATTCACCTCAGCTTCAGAAACCAAAGTTTTGATGCAAGTTGATGTTTGTCAAGAGAGAAACAATGTTCTTCAGTACCTGAAAAAGCCAACG
CUST_10668_PI408125288	RCHY1	RING finger and CHY zinc finger domain-containing protein 1 OS=Homo sapiens	TTGAAAATGTTTCCAGGCAGAATTGTCCAATATGTTTGGAGGACATTCACACATCCCGTG	Ferret_Seq1	AAAGACGACCTCCCCCACCTTTTCCCTGCTTTACACGTCGTGAGCGAAGCTCTCTGCTCGGGGAAGAACGTGGGCTTGCACATGGCTCCCTTCATCGGATTGGTCCAAAGGAAGACTTTTTCCACTGTTTGAAATGTAACTTATGCCTAGCTATGAATCTCCAAGGAAAGCACAAGTGTATTGAAAATGTTTCCAGGCAGAATTGTCCAATATGTTTGGAGGACATTCACACATcccgtg
CUST_1067_PI408125288	ZNF2	Zinc finger protein 2 OS=Homo sapiens	ACAGAAATTGCCCCAGTCAAATGTAAATGACACTTCTGTAACCTATATATAATATCCCCT	Ferret_Seq1	TTGAAGAACCATACTATGACTGTAGGGAGTGCGGAGAAACCTTCACCTCCAACTCAGCCTATGGTGAGCACCTGAAAACCCATGCCAGGGTGATAATATTTGAGCCTGGAAGTGTCTATGGGGAAAGCTCACGCTACACTGAACATGCCAGCACCAGCACTAGTGACAACGATAGGGCCGATGACAAGTACTTCAAATGTGATGTCTGTGGGCAGCTTTTCAGTGATCGCCTGTCCCTTGCTAGACACCAGAATACTCATACTGGCTGAGAACACAAGTATAAAGTTTAGAAAATTTTCAATTAGAACTTGACCACCACTAAACCGGAGACTTAAAACCAATCTATAATAGCGTCAGAAGGAAACTTACCCCGGCATGTACACACCTGACTTGTAGTAT…
CUST_10671_PI408125288	NEDD4L	E3 ubiquitin-protein ligase NEDD4-like OS=Homo sapiens	TTTGGTTCTTTGATTCAGAGAGAGCCGTCCTCAAGGTTGCGGTCCTGCAGTGTCACGGAC	Ferret_Seq1	tcagCTACCAGACCTTGGCTGTCACTCAGTCTGTCACTGCCCCCACCGCCGTCCTCTCCAGGGTCTCGGACCAGCCCGCAGGAACTGTCTGAGGAACTGAGCAGAAGGCTTCAGATCACTCCAGACTCCAATGGGGAGCAGTTTGGTTCTTTGATTCAGAGAGAGCCGTCCTCAAGGTTGCGGTCCTGCAGTGTCACGGACGCGGTCGCCGAGCAGGCTCATCTCCCACCGCCATCAGTGGCCTA
CUST_10672_PI408125288	EXOSC8	Exosome complex exonuclease RRP43 OS=Homo sapiens	TACTTCTTTGTGTCTGGTAACTGCTCGACTCATACAGTCCTGAAGTTTAGCTCCAGTCAG	Ferret_Seq1	tcagCTACTAGACCTTGGCTATCACTCAACAGTGTAACAAATACAGTTTTTACAAATCTGTTTTGGAAATGTGGTGGTTGTTTATTTGGGTTTCATACTCTTAATTACTTCATCCATCAGTTTTTTTACTTCTTTGTGTCTGGTAACTGCTCGACTCATACAGTCCTGAAGTTTAGCTCCAGTCAGCCCACTTCCACCTGAAAAATTNTTGTAACAACACTTTCAGTGTCTATCATTTTACATCACATGCATCATTTGATGTTGA
CUST_10673_PI408125288	EXOSC8	Exosome complex exonuclease RRP43 OS=Homo sapiens	TTACTTCTTTGTGTCTGGTAACTGCTCGACTCATACAGTCCTGAAGTTTAGCTCCAGTCA	Ferret_Seq1	tcagCTACTAGACCTTGGCTATCACTCAACAGTGTAACAAATACAGTTTTTACAAATCTGTTTTGGAAATGTGGTGGTTGTTTATTTGGGTTTCATACTCTTAATTACTTCATCCATCAGTTTTTTTACTTCTTTGTGTCTGGTAACTGCTCGACTCATACAGTCCTGAAGTTTAGCTCCAGTCAGCCCACTTCCACCTGAAAAATTNTTGTAACAACACTTTCAGTGTCTATCATTTTACATCACATGCATCATTTGATGTTGA
CUST_10674_PI408125288	COL5A2	Collagen alpha-2(V) chain OS=Homo sapiens	TCAAGAAGAGCTGTGGTTCTCAAAGGGTCAAATGACTTGGAAATCAAAGCAGAGGGCAAC	Ferret_Seq1	tcagCTACTAGACCTTGGCAGTCACTCAGAACAGAGGATCTCAGTTTGTTTATGGAGATCATCAGTCACCTAACGCAGCCATTACTCAAATGACCTTCCTGCGCCTTCTATCGAAAGAAGCCTCCCAGAATATCACTTACATCTGTAAAAACAGTGTGGGATACATGGATGATCAAGCCAAGAACCTCAAGAAGAGCTGTGGTTCTCAAAGGGTCAAATGACTTGGAAATCAAAGCAGAGGGCAACG
CUST_10675_PI408125288	COL5A2	Collagen alpha-2(V) chain OS=Homo sapiens	CTCAAGAAGAGCTGTGGTTCTCAAAGGGTCAAATGACTTGGAAATCAAAGCAGAGGGCAA	Ferret_Seq1	tcagCTACTAGACCTTGGCAGTCACTCAGAACAGAGGATCTCAGTTTGTTTATGGAGATCATCAGTCACCTAACGCAGCCATTACTCAAATGACCTTCCTGCGCCTTCTATCGAAAGAAGCCTCCCAGAATATCACTTACATCTGTAAAAACAGTGTGGGATACATGGATGATCAAGCCAAGAACCTCAAGAAGAGCTGTGGTTCTCAAAGGGTCAAATGACTTGGAAATCAAAGCAGAGGGCAACG
CUST_10677_PI408125288	BAIAP2	Brain-specific angiogenesis inhibitor 1-associated protein 2 OS=Homo sapiens	TGACGCTACCAAAGTGCCTGAGAAGATCATGAAGTATGATCGAGGAAATAAGGACCCCAA	Ferret_Seq1	tcagCTACTAGACCTTGGCTGTCGACTCAGAAAAGGCGCTTCTGCTTTCTGGTCGACAAACACTGTAGCtttgcaaaccacttacattattatcatttacagtctgcagaattactcaattccaagcttgccccggtggcaggaaacctgtggtgacgctaccaaagtgcctgagaagatcatgaagtatgatcgaggaaataaggaccccaagctcgacccctgtgtctgggacgccccagccctcgccgatgatcg
CUST_10678_PI408125288	C5orf41	UPF0474 protein C5orf41 OS=Homo sapiens	TCATTCCCTAGTAAAAAGATCTCAAGCAGAGCAGCTTTCGCAGTGAGTGACAGGCTAGTA	Ferret_Seq1	tcagCTACTTAGACCTTGGCTGTCACTCAACTTGGGTCTTGATGAACTTTTCTAGCCCTTACCAAGATGAAGAGGTCATAAGTAAAACTCCAACTTTGGCCCAGCTTAATAGCGAGGACTCTCAGTCTGTTTCTGATTCCCTTTATTACCCTGATTCACTTTTCAGTGTCAAACAGAATCCCTTGCCCTCTTCATTCCCTAGTAAAAAGATCTCAAGCAGAGCAGCTTTCGCAGTGAGTGACAGGCTAGTAGctgagcgggc
CUST_1068_PI408125288	ZNF2	Zinc finger protein 2 OS=Homo sapiens	ATGTGGGAAAGCTATAGCACATACCTTTCATCTGAGTAATCTATTGGAGGGAAAATTTTA	Ferret_Seq1	TTGAAGAACCATACTATGACTGTAGGGAGTGCGGAGAAACCTTCACCTCCAACTCAGCCTATGGTGAGCACCTGAAAACCCATGCCAGGGTGATAATATTTGAGCCTGGAAGTGTCTATGGGGAAAGCTCACGCTACACTGAACATGCCAGCACCAGCACTAGTGACAACGATAGGGCCGATGACAAGTACTTCAAATGTGATGTCTGTGGGCAGCTTTTCAGTGATCGCCTGTCCCTTGCTAGACACCAGAATACTCATACTGGCTGAGAACACAAGTATAAAGTTTAGAAAATTTTCAATTAGAACTTGACCACCACTAAACCGGAGACTTAAAACCAATCTATAATAGCGTCAGAAGGAAACTTACCCCGGCATGTACACACCTGACTTGTAGTAT…
CUST_10680_PI408125288	CCAR1	Cell division cycle and apoptosis regulator protein 1 OS=Homo sapiens	GTAATGCACAGAGAAGTAGAGTCCTTAGAAAAAATTGGCTATTCTTGATCCACCAGATGC	Ferret_Seq1	AAGTTTTCAAATTTTCATTAGATTGTCCAGTTGTGACATGATGGAACTAAGGCGCCGttatcagatttatatatacctagtgacttttttgatgctcagtttacatgggtggatgctttcccttgtcaagccatttcagctgggaaattactgcaatttcatgtaatgcacagagaagtagagtccttagaaaaaattggctattcttgatccaccagatgc
CUST_10681_PI408125288	CCAR1	Cell division cycle and apoptosis regulator protein 1 OS=Homo sapiens	TGTAATGCACAGAGAAGTAGAGTCCTTAGAAAAAATTGGCTATTCTTGATCCACCAGATG	Ferret_Seq1	AAGTTTTCAAATTTTCATTAGATTGTCCAGTTGTGACATGATGGAACTAAGGCGCCGttatcagatttatatatacctagtgacttttttgatgctcagtttacatgggtggatgctttcccttgtcaagccatttcagctgggaaattactgcaatttcatgtaatgcacagagaagtagagtccttagaaaaaattggctattcttgatccaccagatgc
CUST_10682_PI408125288	PMP22	Peripheral myelin protein 22 OS=Homo sapiens	AACCCAAAAACCTAACAAACCAAAACCCAAAACCAAGAAAGACAGTTAGGTAAAGGGGGG	Ferret_Seq1	tcagCTACTAGACTTTGGCTGTCACTCAACTCCTATGGCTTTGCCTACATCCTGGCCTGGGTGGCCTTCCCCCTGGCCCTTCTCAGCGGCGTCATATACGTGATTTTGCGGAAACGCGAATGAGGCGCCCAGACAGCTGGTCTGAGGCACTGAGCATACCTAGGGGAAGGGAGGAAGGAAACCAGAAACCAGAAAAAAAAAAAANAAAAAAAAAGAAGCTAGACCAAAAAAACCCAAAAACCTAACAAACCAAAAcccaaaaccaagaaagacagttaggtaaagggggggttaaggggtagttgtactgaagaatgta
CUST_10685_PI408125288	ham	Transcription factor hamlet OS=Drosophila melanogaster	ATTTTTGAGAACCTCAGCCAGCACATTGCAGACACCCATTTTAGTGACCACCTCTATTGG	Ferret_Seq1	AGCATAAGCGTACTGATTCAAATGTGTGTCGAGTATGCAAGGAAAGTTTCTCTACCAACATGCTTTTGATCGAACATGCCAAACTGCATGAAGAGGATCCCTACATTTGTAAATACTGTGATTATAAAACAGTGATTTTTGAGAACCTCAGCCAGCACATTGCAGACACCCATTTTAGTGACCACCTCTATTGGTGTGAGCAGTGCGAtg
CUST_10686_PI408125288	AOX1	Aldehyde oxidase OS=Homo sapiens	TTCAAAGAATTATTGGAAGAAAAAAGGGCTGGCTGTGGTCCCCCTGAAGTTTCCTGTTGG	Ferret_Seq1	AAAACAAGAGATTAATGCCAAGAACCTGATTCAGTGTTGGAAAGAATGTATGGCTAAGTCTTCTTATACCCTGAGGAAAGCGGCTGTGGAAAAATTCAATTCAAAGAATTATTGGAAGAAAAAAGGGCTGGCTGTGGTCCCCCTGAAGTTTCCTGTTGGCCTCGGCTCAATCACTCTTAGTCAGGCTGCTGCCTTGGTTCACATTTACCTGGACGGGTCTGTGCTGGTGACTCACGGTGGGA
CUST_10687_PI408125288	AOX1	Aldehyde oxidase OS=Homo sapiens	ATTCAAAGAATTATTGGAAGAAAAAAGGGCTGGCTGTGGTCCCCCTGAAGTTTCCTGTTG	Ferret_Seq1	AAAACAAGAGATTAATGCCAAGAACCTGATTCAGTGTTGGAAAGAATGTATGGCTAAGTCTTCTTATACCCTGAGGAAAGCGGCTGTGGAAAAATTCAATTCAAAGAATTATTGGAAGAAAAAAGGGCTGGCTGTGGTCCCCCTGAAGTTTCCTGTTGGCCTCGGCTCAATCACTCTTAGTCAGGCTGCTGCCTTGGTTCACATTTACCTGGACGGGTCTGTGCTGGTGACTCACGGTGGGA
CUST_10688_PI408125288	MKL1	MKL/myocardin-like protein 1 OS=Homo sapiens	TGCTCTGGAGTTCCCAGGGTAGAGCCAGGTCCATTCCTACATCCTCCTGCACTCCATTCT	Ferret_Seq1	AAGAGGACTATCTGAAACGGAAGATTTGTTCCCGGCCGGAGAGATCGGAGCTGGTCAGGATGCATATTTTGGAAGAGGGAAGGAGAGCTGCTCTGGAGTTCCCAGGGTAGAGCCAGGTCCATTCCTACATCCTCCTGCACTCCATTCTCTCCCACGGGCAGAGACCTCGGCCGAGCCTTCCCTCCAGGCCAAGCAGCTAAAGCTGAAGAGAGCCAGACTGGctg
CUST_10689_PI408125288	MKL1	MKL/myocardin-like protein 1 OS=Homo sapiens	TTTGGAAGAGGGAAGGAGAGCTGCTCTGGAGTTCCCAGGGTAGAGCCAGGTCCATTCCTA	Ferret_Seq1	AAGAGGACTATCTGAAACGGAAGATTTGTTCCCGGCCGGAGAGATCGGAGCTGGTCAGGATGCATATTTTGGAAGAGGGAAGGAGAGCTGCTCTGGAGTTCCCAGGGTAGAGCCAGGTCCATTCCTACATCCTCCTGCACTCCATTCTCTCCCACGGGCAGAGACCTCGGCCGAGCCTTCCCTCCAGGCCAAGCAGCTAAAGCTGAAGAGAGCCAGACTGGctg
CUST_1069_PI408125288	CCT2	T-complex protein 1 subunit beta OS=Bos taurus	TCTTTGATTGCAAAAAAGATTCACCCACAGACCATCATTGCGGGTTGGAGAGAAGCCACA	Ferret_Seq1	AGTCATTTCCGGCTTCTCTTCCCTCTGGTCCCGGGCGTGAGCTGAGGAATTCGCGTGTGTGCCGAACTCCTCGGAACCATGGCGTCCCTTTCCCTCGCACCTGTTAACATCTTCAAGGCTGGGGCTGATGAAGAGAGGGCAGAGACGGCTCGTCTGTCTTCTTTTATTGGTGCCATCGCTGTTGGAGACTTGGTAAAGAGCACATTAGGACCTAAGGGCATGGATAAAATTTTGTTAAGCAGTGGACGAGATGCCTCTCTTATGGTAACCAATGATGGTGCAACTATTCTAAAAAACATCGGTGTAGACAATCCAGCAGCTAAAGTTTTAGTTGATATGTCAAGAGTTCAAGATGATGAAGTTGGTGATGGCACTACCTCTGTTACTGTCTTAGCAGCA…
CUST_10691_PI408125288	Aldh6a1	Methylmalonate-semialdehyde dehydrogenase [acylating], mitochondrial OS=Rattus norvegicus	CAGACGGAACACTGAACATCATCCACGGACAACATGAAGCTGTAAACTTTATTTGTGATC	Ferret_Seq1	AATGTGCAGGCATCACTCCGTTCAACTTTCCCGCCATGATCCCCCTTTGGATGTTTCCCATGGCCATGGTGTGTGGAAACACCTTCCTATTGAAACCATCAGAGCGAGTTCCCGGAGCAAGCATGCTTCTTGCTAAGTTGCTCCAGGACTCTGGTGCCCCAGACGGAACACTGAACATCATCCACGGACAACATGAAGCTGTAAACTTTATTTGTGATCA
CUST_10692_PI408125288	CYB5R2	NADH-cytochrome b5 reductase 2 OS=Homo sapiens	ATCAAGGCATACAAAACAAGTGAGCCTGAAAAGAAGCTGGTCAGTCACCTGGGAATGATC	Ferret_Seq1	ACAATTATCCAGAAGGGGGGAAGATGACTCAGTACTTGGAGAACATGAAAATTGGGGACACCATCCTTTTTCGAGGGCCAAATGGTCGCCTGTTCTACCCTGAGCCAGGGCACTTTTCAATCAAGGCATACAAAACAAGTGAGCCTGAAAAGAAGCTGGTCAGTCACCTGGGAATGATCGCTGGGGGCACAGACAGAGGAGGATATCTTGGTGAGAAAGGAGCTTGAAGAAGTTG
CUST_10693_PI408125288	CYB5R2	NADH-cytochrome b5 reductase 2 OS=Homo sapiens	AATCAAGGCATACAAAACAAGTGAGCCTGAAAAGAAGCTGGTCAGTCACCTGGGAATGAT	Ferret_Seq1	ACAATTATCCAGAAGGGGGGAAGATGACTCAGTACTTGGAGAACATGAAAATTGGGGACACCATCCTTTTTCGAGGGCCAAATGGTCGCCTGTTCTACCCTGAGCCAGGGCACTTTTCAATCAAGGCATACAAAACAAGTGAGCCTGAAAAGAAGCTGGTCAGTCACCTGGGAATGATCGCTGGGGGCACAGACAGAGGAGGATATCTTGGTGAGAAAGGAGCTTGAAGAAGTTG
CUST_10694_PI408125288	Rps6ka3	Ribosomal protein S6 kinase alpha-3 OS=Mus musculus	TATTCGAATTTGTCGAATTTTGGCTTTGCCAAACAGCTAAGAGCAGAAAACGGTCTTCTC	Ferret_Seq1	AGTGAATTGCTGGATAAAATTCTTAGACAGAAATTTTTCTCTTGAAAGAGAGGCCAGCGCTGTCCTGTTTACTATAACCAAAACTGTTGAATATCTTCACGCACAACGGGGTAGGTTCACAGAGACGTTGAAACCTAGCAACATTCTTTATGTGGATGAATCTGGCCAATCCAGAATCTATTCGAATTTGTcgaattttggctttgccaaacagctaagagcagaaaacggtcttctc
CUST_10695_PI408125288	Rps6ka3	Ribosomal protein S6 kinase alpha-3 OS=Mus musculus	CTATTCGAATTTGTCGAATTTTGGCTTTGCCAAACAGCTAAGAGCAGAAAACGGTCTTCT	Ferret_Seq1	AGTGAATTGCTGGATAAAATTCTTAGACAGAAATTTTTCTCTTGAAAGAGAGGCCAGCGCTGTCCTGTTTACTATAACCAAAACTGTTGAATATCTTCACGCACAACGGGGTAGGTTCACAGAGACGTTGAAACCTAGCAACATTCTTTATGTGGATGAATCTGGCCAATCCAGAATCTATTCGAATTTGTcgaattttggctttgccaaacagctaagagcagaaaacggtcttctc
CUST_10697_PI408125288	HCLS1	Hematopoietic lineage cell-specific protein OS=Homo sapiens	AAGAAAATCTCTTCAGAGGCCTGGCCTCCAGCAGGGAGCTGTCCATCATCAGAGCCTGAG	Ferret_Seq1	AAGAAAGGCCCTGATAAAGATGAGCCATGAGGCTAAGCAGCCAGTGGACACTGTGGGAGAGCCAGAAGTGCCAGCCCCGGTGCCCAAGAAAATCTCTTCAGAGGCCTGGCCTCCAGCAGGGAGCTGTCCATCATCAGAGCCTGAGCCTGTGAGAACCAGTAAGGAACACCCAGTGCCTGCCCCGCCCTTGAGGCAGAATCCCCCAGAGGAAGAAGACG
CUST_10698_PI408125288	ATP6V1B2	V-type proton ATPase subunit B, brain isoform OS=Homo sapiens	TTCCATTGCTCAGGGTCCTTATGAAAAACCCGCCACTGTCTATGAGACTTTGGACATTTG	Ferret_Seq1	ATGTATGCATGTTACGCTATCGGTAAGGATagtaaccaaagaccatgaaagccgttgttggagaagaagccctaacctcagatgatcttctttacttggaatttctgcagaagttttgagacggaaaccttccattgctcagggtccttatgaaaaacccgccactgtctatgagactttggacatttggctggcaactgctccgaatcttccccaaagagatgctcgaagaggac
CUST_10699_PI408125288	ATP6V1B2	V-type proton ATPase subunit B, brain isoform OS=Homo sapiens	CTTCCATTGCTCAGGGTCCTTATGAAAAACCCGCCACTGTCTATGAGACTTTGGACATTT	Ferret_Seq1	ATGTATGCATGTTACGCTATCGGTAAGGATagtaaccaaagaccatgaaagccgttgttggagaagaagccctaacctcagatgatcttctttacttggaatttctgcagaagttttgagacggaaaccttccattgctcagggtccttatgaaaaacccgccactgtctatgagactttggacatttggctggcaactgctccgaatcttccccaaagagatgctcgaagaggac
CUST_107_PI408125288	Rnmt	mRNA cap guanine-N7 methyltransferase OS=Rattus norvegicus	TGTAGAATTGCTGAGGGAGCATACTGGTTTATGGGGGTTTGTGCTCGTTTCTGTAGTTCT	Ferret_Seq1	TCAAGTAAGGTTACCTTTGGGAACCTTAAGTAAGTCAGAGTGGGAAGCCACAAGTATTTACCTGGTTTTTGCATTTGAGAAGCAGCGGTGAGCACATACGCAGTAGTCCCAGGACAGCTGTGTCCCGTCCTGTGCAGATTTGAATGCTCCATCCCTGACAACTTTCTCTTTGTTTGTCGCAATTACTCTAAATGTGCAGGATGCTGCCGGAAACTCCAATGTGTAAATTCAACATTTGCTGTCTGTGACAGATGAACTTTTGTGTGTGTATATAAGAATGAGTTGGGACCTTTGTCTTTAAAAATCTATTTTTAAGTAATGTTCTAAGAATTCCATTTGCCTCACTACTCTCCTAGCGCATAAAAATTATAGTATGACTTGTTAGATTTGCTGAACTCT…
CUST_1070_PI408125288	CCT2	T-complex protein 1 subunit beta OS=Bos taurus	GGTGTAGACAATCCAGCAGCTAAAGTTTTAGTTGATATGTCAAGAGTTCAAGATGATGAA	Ferret_Seq1	AGTCATTTCCGGCTTCTCTTCCCTCTGGTCCCGGGCGTGAGCTGAGGAATTCGCGTGTGTGCCGAACTCCTCGGAACCATGGCGTCCCTTTCCCTCGCACCTGTTAACATCTTCAAGGCTGGGGCTGATGAAGAGAGGGCAGAGACGGCTCGTCTGTCTTCTTTTATTGGTGCCATCGCTGTTGGAGACTTGGTAAAGAGCACATTAGGACCTAAGGGCATGGATAAAATTTTGTTAAGCAGTGGACGAGATGCCTCTCTTATGGTAACCAATGATGGTGCAACTATTCTAAAAAACATCGGTGTAGACAATCCAGCAGCTAAAGTTTTAGTTGATATGTCAAGAGTTCAAGATGATGAAGTTGGTGATGGCACTACCTCTGTTACTGTCTTAGCAGCA…
CUST_10703_PI408125288	ARMCX3	Armadillo repeat-containing X-linked protein 3 OS=Homo sapiens	GAAGAAACAGAACAAGGAGAAAATGGCTGAGGGTGGGTCTGGGGATGTTGATGTATGTTG	Ferret_Seq1	ACCATAGCCCTCCTCTCCCAGCCTGACTGAATACTCTGTTCCTTGGTcctgctgttgtcagggacgattgcatgggctacgccaggaaagtaggctgggtgactgcggggactgggtgattggcgctggagcctgctattgcagttttanagactgacccggggaagaaacagaacaaggagaaaatggctgagggtgggtctggggatgttgatgtatgttggggactg
CUST_10704_PI408125288	CLSPN	Claspin OS=Homo sapiens	ATTCACTTCTCAGGACGCCTCTACTCTGGCTCCATCAGAGTTAAATAAACAGGAGAAGGA	Ferret_Seq1	AATGCGGACATGGATGAGCTGTTGGATCTGTGTACTGGAAAGTTCCCATCTCAGACTGAAAAATCTCTGCCCAGGAAGAACGACAAGAAAGAGAACCTAGAAGAACTTCTGAATCTTTGTTCAGGAAAATTCACTTCTCAGGACGCCTCTACTCTGGCTCCATCAGAGTTAAATAAACAGGAGAAGGAGAGCAGCTTGGGGGAGTCCCATGGAAGAAGCACTTGc
CUST_10705_PI408125288	CLSPN	Claspin OS=Homo sapiens	AATTCACTTCTCAGGACGCCTCTACTCTGGCTCCATCAGAGTTAAATAAACAGGAGAAGG	Ferret_Seq1	AATGCGGACATGGATGAGCTGTTGGATCTGTGTACTGGAAAGTTCCCATCTCAGACTGAAAAATCTCTGCCCAGGAAGAACGACAAGAAAGAGAACCTAGAAGAACTTCTGAATCTTTGTTCAGGAAAATTCACTTCTCAGGACGCCTCTACTCTGGCTCCATCAGAGTTAAATAAACAGGAGAAGGAGAGCAGCTTGGGGGAGTCCCATGGAAGAAGCACTTGc
CUST_10706_PI408125288	Eif2b1	Translation initiation factor eIF-2B subunit alpha OS=Mus musculus	AAGAAGCGTTTCAGTGTGTACATCACAGAGTCACAGCCCGACTTATCGGGTAAGAAAATG	Ferret_Seq1	AGGAGAAATTTTTCTCAGGAGAACATCCCTATCGAGAAATAAAATTGCAGATCTGTGCCATACTTTCATCAAAGATGGGGCGAGAATATTAACTCATGCCTACTCCAGAGTGGTCCTGAGAGTTTTGGAGGCAGCAGTGGTGGCCAAGAAGCGTTTCAGTGTGTACATCACAGAGTCACAGCCCGACTTATCGGGTAAGAAAATGGCCAGAGCTCTctg
CUST_10707_PI408125288	Eif2b1	Translation initiation factor eIF-2B subunit alpha OS=Mus musculus	CAAGAAGCGTTTCAGTGTGTACATCACAGAGTCACAGCCCGACTTATCGGGTAAGAAAAT	Ferret_Seq1	AGGAGAAATTTTTCTCAGGAGAACATCCCTATCGAGAAATAAAATTGCAGATCTGTGCCATACTTTCATCAAAGATGGGGCGAGAATATTAACTCATGCCTACTCCAGAGTGGTCCTGAGAGTTTTGGAGGCAGCAGTGGTGGCCAAGAAGCGTTTCAGTGTGTACATCACAGAGTCACAGCCCGACTTATCGGGTAAGAAAATGGCCAGAGCTCTctg
CUST_10708_PI408125288	CHD2	Chromodomain-helicase-DNA-binding protein 2 OS=Homo sapiens	AATCTTCAAGTAAATCGAAGCGATCTCAGGGTCCTGTCCATATTACAGCAGGAAGTGAGC	Ferret_Seq1	AGGTGATGCCAAATCTTCAAGTAAATCGAAGCGATCTCAGGGTCCTGTCCATATTACAGCAGGAAGTGAGCCTGTCCCCATTGGAGAGGTATGAGGATGATGATCTGGACCAGGAGACATTCAGCATATGCAAAGAGCGGATGAGGCCAGTGAAAAAGGCTCTGAAGCAGCTGGACAAACCCGACAAGGGCTCAATGTGCAGGAAc
CUST_10709_PI408125288	CHD2	Chromodomain-helicase-DNA-binding protein 2 OS=Homo sapiens	AAATCTTCAAGTAAATCGAAGCGATCTCAGGGTCCTGTCCATATTACAGCAGGAAGTGAG	Ferret_Seq1	AGGTGATGCCAAATCTTCAAGTAAATCGAAGCGATCTCAGGGTCCTGTCCATATTACAGCAGGAAGTGAGCCTGTCCCCATTGGAGAGGTATGAGGATGATGATCTGGACCAGGAGACATTCAGCATATGCAAAGAGCGGATGAGGCCAGTGAAAAAGGCTCTGAAGCAGCTGGACAAACCCGACAAGGGCTCAATGTGCAGGAAc
CUST_1071_PI408125288	SPCC1840.05c	Phosphoglucomutase-2 OS=Schizosaccharomyces pombe	TTTGAAAACCTCAGGAACTACGATGGGAAGAATAATTATCCAAAAACTTGTGGCAGATTT	Ferret_Seq1	AAGGCCAAAATCATTTTAGCAAATGATCCAGATGCTGATAGACTTGCCGTGGCCGAAAAGCAAGACAGTGGTGAATGGAGAGTGTTTTCCGGCAATGAGCTGGGGGCCCTCTTAGGCTGGTGGCTTTTTACTTCTTGGAAAGAAAAGAACCCAGATCACAGCGCCCTCAAAGACTTATACATGTTGTCAAGCACCGTCTCTTCCAAAATCTTACGAGCCATTGCCTTAAAGGAGGGCTTTCATTTTGAGGAAACACTAACTGGCTTCAAGTGGATGGGAAACCGAGCCAAACAGCTCATAGACCAGGGGAAAAATGTCTTATTTGCATTCGAAGAAGCTATCGGATATATGTGCTGCCCGTTTGTCCTGGACAAAGACGGAGTCAGCGCCGCGGTCATC…
CUST_10710_PI408125288	Calr	Calreticulin OS=Rattus norvegicus	AATCCAAACACAAGTCAGATTTTGGTAAATTTGTCCTCAGTTCCGGCAAGTTCTACGGTG	Ferret_Seq1	AGGTCCCTACTGCAGAGCCGCCGCCAGAGGAGAGATTTAAAGGGCCCGCGCGCCGCCGCCCCTCGGCCCGCCATGCTGCTACCCGTACCGCTGCTGCTCGGCCTCCTTGGCCTGGTCCGCTGCCGAACCCGCCATTCTACTTTAAGGAGTCTAGTTTCTTGGGACGGTAGACGGGTGGACCAACCGCTGGATCGAATCCAAACACAAGTCAGATTTTGGTAAATTTGTCCTCAGTTCCGGCAAGTTCTACGGTG
CUST_10711_PI408125288	Calr	Calreticulin OS=Rattus norvegicus	GAATCCAAACACAAGTCAGATTTTGGTAAATTTGTCCTCAGTTCCGGCAAGTTCTACGGT	Ferret_Seq1	AGGTCCCTACTGCAGAGCCGCCGCCAGAGGAGAGATTTAAAGGGCCCGCGCGCCGCCGCCCCTCGGCCCGCCATGCTGCTACCCGTACCGCTGCTGCTCGGCCTCCTTGGCCTGGTCCGCTGCCGAACCCGCCATTCTACTTTAAGGAGTCTAGTTTCTTGGGACGGTAGACGGGTGGACCAACCGCTGGATCGAATCCAAACACAAGTCAGATTTTGGTAAATTTGTCCTCAGTTCCGGCAAGTTCTACGGTG
CUST_10712_PI408125288	ARG1	Arginase-1 OS=Homo sapiens	TGGCTTGACTTTGGAGTTAGCGCGGGTAAGGGTAAATCATAAGCCTGTTGACTACCTTAA	Ferret_Seq1	AGGGCTACTCGTCAGGATTACGATATTATGGAAGTGAACCCATCCCTGGGGAAGACACCTGAAGAAGTAACTCGAACAGTGAACACAGCAATAGTcaataaccttggcttgactttggagttagcgcgggtaagggtaaatcataagcctgttgactaccttaacccaccttcgcagtgagtgacaggtctagtagctgtagcgggctggacaaggcnnnntnnnnn
CUST_10713_PI408125288	ARG1	Arginase-1 OS=Homo sapiens	TTGGCTTGACTTTGGAGTTAGCGCGGGTAAGGGTAAATCATAAGCCTGTTGACTACCTTA	Ferret_Seq1	AGGGCTACTCGTCAGGATTACGATATTATGGAAGTGAACCCATCCCTGGGGAAGACACCTGAAGAAGTAACTCGAACAGTGAACACAGCAATAGTcaataaccttggcttgactttggagttagcgcgggtaagggtaaatcataagcctgttgactaccttaacccaccttcgcagtgagtgacaggtctagtagctgtagcgggctggacaaggcnnnntnnnnn
CUST_10714_PI408125288	CKAP5	Cytoskeleton-associated protein 5 OS=Homo sapiens	TAAAGCCCTTGCTGTCATGGTTGATCACTTGGAGAGTGAAAAGGAGGGTGTTATTGGTTG	Ferret_Seq1	ATAGAACAGAGAATGAAAGATGAAAAAGGATTAAAGGTGCTGAAGTGGAATTTTACTACTCCACGGGATGAATACATTGAGCAACTAAAGACCCAGATGTCTAGCTGTGTGGCTAAGTGGTTACAAGATGAGATGTTTCACTCAGACTTTCAGCATCATAATAAAGCCCTTGCTGTCATGGTTGATCACTTGGAGAGTGAAAAGGAGGGTGTTATTGGTTGcc
CUST_10715_PI408125288	CKAP5	Cytoskeleton-associated protein 5 OS=Homo sapiens	ATAAAGCCCTTGCTGTCATGGTTGATCACTTGGAGAGTGAAAAGGAGGGTGTTATTGGTT	Ferret_Seq1	ATAGAACAGAGAATGAAAGATGAAAAAGGATTAAAGGTGCTGAAGTGGAATTTTACTACTCCACGGGATGAATACATTGAGCAACTAAAGACCCAGATGTCTAGCTGTGTGGCTAAGTGGTTACAAGATGAGATGTTTCACTCAGACTTTCAGCATCATAATAAAGCCCTTGCTGTCATGGTTGATCACTTGGAGAGTGAAAAGGAGGGTGTTATTGGTTGcc
CUST_10716_PI408125288	Rraga	Ras-related GTP-binding protein A OS=Rattus norvegicus	ATTCCCAATTGTGCAGTCAGCTGGAGATGAACCTAGGAATTTTGCCCAAATTATCGGAGG	Ferret_Seq1	AACGTAAAAAACGAACTCTACAAAGCCTGGTCCAGTTATTTTGtcttaatacagctgattcccaattgtgcagtcagctggagatgaacctaggaattttgcccaaattatcggaggccggacgaaggtcctgctagttacgagtagagccacggttcgtttgggttccattttcccattaccagtgcaaagagcagcgcgacgtccaccggttcgagagatcagcaactattcgatttaaaccagttcaagg
CUST_10717_PI408125288	Rraga	Ras-related GTP-binding protein A OS=Rattus norvegicus	GATTCCCAATTGTGCAGTCAGCTGGAGATGAACCTAGGAATTTTGCCCAAATTATCGGAG	Ferret_Seq1	AACGTAAAAAACGAACTCTACAAAGCCTGGTCCAGTTATTTTGtcttaatacagctgattcccaattgtgcagtcagctggagatgaacctaggaattttgcccaaattatcggaggccggacgaaggtcctgctagttacgagtagagccacggttcgtttgggttccattttcccattaccagtgcaaagagcagcgcgacgtccaccggttcgagagatcagcaactattcgatttaaaccagttcaagg
CUST_10718_PI408125288	ABCD1	ATP-binding cassette sub-family D member 1 OS=Homo sapiens	TGTGGAGGACATGCGAAGGAAAGGCTATTCAGAGCGGCACCTGGAAGCCATCCTGGACAT	Ferret_Seq1	AGGCAAGAGCTCTCTCTTCCGGATCCTTGGCGGCCTCTGGCCCACGTACGGCGGCGTGCTCTACAAGCCCCCGCCGCAACGCATGTTCTACATCCCCCAGAGGCCCTACATGCCGGTGGGCTCCTTGAGGGATCAGGTCATCTACCCAGACTCTGTGGAGGACATGCGAAGGAAAGGCTATTCAGAGCGGCACCTGGAAGCCATCCTGGACATCGTGCAcc
CUST_10720_PI408125288	RNF12	E3 ubiquitin-protein ligase RNF12 OS=Homo sapiens	CTGATTTGCTAAGTAGAGGTCTTTTTGCAGCTTCTGGAACAAGAAATGCCTCACAAGGAG	Ferret_Seq1	AAAGAAGTAGGTCACCTCTGCATCCAATGAGTGAAATTCCACGGAGGGATCTCATCATAGTATCTCATCTCAGACTTTTGAGCATCCTTTGGTAAATGAGACTGAGGGAAGTTCTAGAACCCGACACCATGTGACATTGAGACAGCAAATAAGTGGACCTGATTTGCTAAGTAGAGGTCTTTTTGCAGCTTCTGGAACAAGAAATGCCTCACAAGGAG
CUST_10722_PI408125288	Ubr1	E3 ubiquitin-protein ligase UBR1 OS=Mus musculus	TTTTCTTTCAGTGGTGGGATCAGCAAGTTGATTTTTATACTACTTTCTTGCACTATTTGG	Ferret_Seq1	AAGTTGTATATGGTATGTGGGCAACCACTTACTTCCAAGGCTATTTTTTTTTTTTTATTACCCAGTTTGCTTTTACCCACTTTGCTTTTGTATTGGTGAGGGATAAAATAATATATTGTTAATCACTTTCTCTGAAATTACAGAATTGTGCCAATATTTGTCCCCCAATATCTTCAAGGGGAAATTTATAACAGTCTAATTTTCATTTTCTTTTCTTTCAGTGGTGGGATCAGCAAGTTGATTTTTATACTACTTTCTTGCACTATTTgg
CUST_10723_PI408125288	Ubr1	E3 ubiquitin-protein ligase UBR1 OS=Mus musculus	CTTTTCTTTCAGTGGTGGGATCAGCAAGTTGATTTTTATACTACTTTCTTGCACTATTTG	Ferret_Seq1	AAGTTGTATATGGTATGTGGGCAACCACTTACTTCCAAGGCTATTTTTTTTTTTTTATTACCCAGTTTGCTTTTACCCACTTTGCTTTTGTATTGGTGAGGGATAAAATAATATATTGTTAATCACTTTCTCTGAAATTACAGAATTGTGCCAATATTTGTCCCCCAATATCTTCAAGGGGAAATTTATAACAGTCTAATTTTCATTTTCTTTTCTTTCAGTGGTGGGATCAGCAAGTTGATTTTTATACTACTTTCTTGCACTATTTgg
CUST_10724_PI408125288	Rpl17	60S ribosomal protein L17 OS=Rattus norvegicus	TTCTTAGGACACCTTTGGAATTACCGTGAAAATGAATCCGTTCTGAGCGGCCACCTTTGA	Ferret_Seq1	AACCTCTGAAAATGGTTCGCTATTCGCTTGACCCGGAAAACCCTACGAAATCATGCAAGTCAAGAGGTTCAAATCTCCGTGTTCACTTTAAGGTATGGGAATCCACTTTTACGGTCTAAGAGTTGTGTCACATGTTCCAGGGCATCCCCCCAGCCCCCATTCTGAAAAGGTGACTGCAGTGATGCGTTTCTTAGGACACCTTTGGAATTACCGTGAAAATGAATCCGTTCTGAGCGGCCACCTTTGAGACA
CUST_10725_PI408125288	Rpl17	60S ribosomal protein L17 OS=Rattus norvegicus	TTTCTTAGGACACCTTTGGAATTACCGTGAAAATGAATCCGTTCTGAGCGGCCACCTTTG	Ferret_Seq1	AACCTCTGAAAATGGTTCGCTATTCGCTTGACCCGGAAAACCCTACGAAATCATGCAAGTCAAGAGGTTCAAATCTCCGTGTTCACTTTAAGGTATGGGAATCCACTTTTACGGTCTAAGAGTTGTGTCACATGTTCCAGGGCATCCCCCCAGCCCCCATTCTGAAAAGGTGACTGCAGTGATGCGTTTCTTAGGACACCTTTGGAATTACCGTGAAAATGAATCCGTTCTGAGCGGCCACCTTTGAGACA
CUST_10727_PI408125288	Cyp7a1	Cholesterol 7-alpha-monooxygenase OS=Rattus norvegicus	CCAGGACAGTTCCTATAACATCCGCAAAGATGACATCATAGCTCTTTACCCGCAGTTGAT	Ferret_Seq1	tcagCTACTAGACTTGGCTGTCACTCAAGAAAATCAGCTTTGACGGCAGTCCTATTTGTTTGAATCAAATGCAACTGAATGACATGCCCGTGTTAGATAGCATCATCAAGGAGTCTCTGAGGCTTTCCAGTGCCTCCCTGAACATCCGGACTGCCAAAGAGGACTTCACTTTGCACCTCCAGGACAGTTCCTATAACATCCGCAAAGATGACATCATAGCTCTTTACCCGCAGTTGAtg
CUST_10728_PI408125288	HP	Haptoglobin OS=Homo sapiens	ATGAGCATACCTTCGTGCGCTGGCATGTCCAAGTTTCAGGAAGACACCTGCTACGGGGAC	Ferret_Seq1	tcagCTACTAGACCTTGGCGGTCACTCAGGCGAAATTCCAACTTTAGGTATACCGAGCTACTCAAGTACGTCTATGCTGCCTGTGGCCGATCAAGACAACTGTGTCCAGCACTACGAAGGCAGCACAGTGCCCGAAAAGAAGTCGTCCAAGAGCCCCGTTGGGGGtgcagcccatactgaatgagcataccttcgtgcgctggcatgtccaagtttcaggaagacacctgctacggggacgcgggcagcgcctttg
CUST_10729_PI408125288	HP	Haptoglobin OS=Homo sapiens	AATGAGCATACCTTCGTGCGCTGGCATGTCCAAGTTTCAGGAAGACACCTGCTACGGGGA	Ferret_Seq1	tcagCTACTAGACCTTGGCGGTCACTCAGGCGAAATTCCAACTTTAGGTATACCGAGCTACTCAAGTACGTCTATGCTGCCTGTGGCCGATCAAGACAACTGTGTCCAGCACTACGAAGGCAGCACAGTGCCCGAAAAGAAGTCGTCCAAGAGCCCCGTTGGGGGtgcagcccatactgaatgagcataccttcgtgcgctggcatgtccaagtttcaggaagacacctgctacggggacgcgggcagcgcctttg
CUST_1073_PI408125288	SLC38A1	Sodium-coupled neutral amino acid transporter 1 OS=Homo sapiens	TGTTATGTACTTCTTGACTGCCATTTTTGGCTACTTGACATTCTACGAAAACGTGCAGTC	Ferret_Seq1	ATGTGTACACCAAAATATGTTACCTTCAATTCAAAGACCGTGTATGCTTTACCGACTATTGCGTTTGCTTTTGTCTGCCACCCATCAGTCCTGCCAATTTACAGTGAGCTTAAAGATCGATCACAGAAAAAAATGCAGATGGTGTCCAATATCTCCTTTTTCGCCATGTTTGTTATGTACTTCTTGACTGCCATTTTTGGCTACTTGACATTCTACGAAAACGTGCAGTC
CUST_10730_PI408125288	TPT1	Translationally-controlled tumor protein OS=Sus scrofa	TTAATTAGTAAGTAAGTTAAACGTTAAGGTTACGTACGTTACGGTTCGGTCGGCGCGCGC	Ferret_Seq1	ACTCATTGGTGGAAATGCCTCCGCTGAAGGCCCGGAGGGCGAAGGTACCGAAAGCACAGTCATCACTGGTGTTGATATTGTCATGAACCATCACTTGCAGGAAACCAGCTTCACAAANAAGACAcacaagaacgtaactactaaacgaaagttaattaattagtaagtaagttaaacgttaaggttacgtacgttacggttcggtcggcgcgcgccnctctactcgtcgtcgtcgtcgtcggttcggtcgggtagggtaggtaacgtacg
CUST_10731_PI408125288	TPT1	Translationally-controlled tumor protein OS=Sus scrofa	ATTAATTAGTAAGTAAGTTAAACGTTAAGGTTACGTACGTTACGGTTCGGTCGGCGCGCG	Ferret_Seq1	ACTCATTGGTGGAAATGCCTCCGCTGAAGGCCCGGAGGGCGAAGGTACCGAAAGCACAGTCATCACTGGTGTTGATATTGTCATGAACCATCACTTGCAGGAAACCAGCTTCACAAANAAGACAcacaagaacgtaactactaaacgaaagttaattaattagtaagtaagttaaacgttaaggttacgtacgttacggttcggtcggcgcgcgccnctctactcgtcgtcgtcgtcgtcggttcggtcgggtagggtaggtaacgtacg
CUST_10733_PI408125288	AP1G1	AP-1 complex subunit gamma-1 OS=Homo sapiens	GAAAAAGTAACCACAAATGGCCCTACTGAGATTGTGCAGACAAATGGAGAGACAGAACCA	Ferret_Seq1	AGAGATGGTTGTCCATATTTGACTCCAATATAGTAACAGTGATTGTCTTGGGTAGGGAATCTAGGTTAACTGCCTAGAATTTAACCACTTCAGATTCTTCCAGGTCTGCCCTCCTTGAGAGAATGCCTGTCATGGAAAAAGTAACCACAAATGGCCCTACTGAGATTGTGCAGACAAATGGAGAGACAGAACCAGCTCCACTAGAGACCAAACCACCACCCTCTGGGCCAc
CUST_10735_PI408125288	PSMB4	Proteasome subunit beta type-4 OS=Homo sapiens	TTTATGCTGTGGATTTGGAACCGACGGGTATTCAGCCCCTGATTATCTCCTGTGTTTTTC	Ferret_Seq1	AAGGACTGTCCCTTTTTTTTTTTTTCCTTTTTAAAAAATCATTTATGCTGTGGATTTGGAACCGACGGGTATTCAGCCCCTGATTATCTCCTGTGTTTTTCCCATTTCCCTAGCCTCTGCTGCGAGAAGTTCTGGAAAAGCAGCCAGTCCTGAGCCAGAGTGAGGCCCGAGAGCTAGTGGAACGCTGTATGCGAGTGCTGTATTATCGAGATGCCCGTTCTTATAACCGGGTGAGGAGGGATAtgag
CUST_10736_PI408125288	FAM65A	Protein FAM65A OS=Homo sapiens	AGGGTCTGGCCAACCATGTGGTTGTAGGCAGTGTCTCCTGTGAGACCAAGGACCTGTTTG	Ferret_Seq1	AGAAAATTCTAATTCCTGCAACCTTCCCATGGTCCCATGACCCTGTGACTGTCATGTAACCCCTATGCACATTCAGACTTCTGATCTCCCATAACCTCATGACCCCTATACCCTTGTGATCTCATGATGCATTCCTGGCTACAGGTGACAGAACTGAAGGGTCTGGCCAACCATGTGGTTGTAGGCAGTGTCTCCTGTGAGACCAAGGACCTGTTTG
CUST_10738_PI408125288	STAG1	Cohesin subunit SA-1 OS=Homo sapiens	ACCTAGAGAAATTCCTTACGGAGCAGATGATGGAAAGGAGAGAAGATGTATGGCTTCCAC	Ferret_Seq1	AGATCAAGACACGAGAAGCAGTTGCCACACTTCACAAGGATGGCATAGAATTTGCCTTTAAATACCAAAATCAGAAAGGACAAGAATATCCACCTCCTAATCTGGCTTTCCTGGAAGTACTAAGTGAATTTTCTTCAAAACTCCTTCGACAGGACAAAAAGACTGTTCATTCATACCTAGAGAAATTCCTTACGGAGCAGATGATGGAAAGGAGAGAAGATGTATGGCTTCCAc
CUST_10740_PI408125288	Rps20	40S ribosomal protein S20 OS=Rattus norvegicus	AATAACTCTCACCAGCCGCAACGTAAAATCTTTAGGAAAAGGTATGTGCTGATTTGATCG	Ferret_Seq1	AGCTCTTTGAGGAAGACGCGGTCGCAGGTTCGGCGGTCCTTTGGTGGCCCTGCTTCTGCTCCTTGACCTTacacccgactgttcgctctcaccgaggaacaagtcggtcaggaagccgtcgccggcagccatggtcttttaaagacaccgggaagacacccgtggaaaccggaggtggcgattcaccgaattagaataactctcaccagccgcaacgtaaaatctttaggaaaaggtatgtgctgatttgatcg
CUST_10743_PI408125288	Erbb4	Receptor tyrosine-protein kinase erbB-4 OS=Rattus norvegicus	CCCATGTCAGGAGTAAGTATTTCATGATCAACCTTCATCTTTTAGTATTTTTGGTCTTTG	Ferret_Seq1	tcagCTACTAGACCTTGGCTGGCACTCACTGTTGTGCATGTTTTCCCCTTTGGTTCATACAATTCATGTGGCTTTTCTTTTCTTTTTTTCTTTTTTTTTCTTTTCATTCATATTACCTCTTATTATATCCATCATTCCATTTTTCTTTCCTATTAGAGTGAAATTGGACACAGCCCTCCTCCTGCCTACACCCCCATGTCAGGAGTAAGTATTTCATGATCAACCTTCATCTTTTAGTATTTTTGGTCTTTGCTTATCATGTTTCTTCTCTCTTGTc
CUST_10744_PI408125288	Nsf	Vesicle-fusing ATPase OS=Rattus norvegicus	ATGATGCGTATAAATCCCAGCTTAGTTGTGTGGTTGTGGACGACATTTCGCAGTGAGTGA	Ferret_Seq1	AAGAGGAATCCAACTTCCCCTTCATACAAGATCTGTTCTCCTGATAAGATGATTGGCTTTTCTGAGACAGCCAAGTGTCAGGCCATGAAGAAGATCTTTGATGATGCGTATAAATCCCAGCTTAGTTGTGTGGTTGTGGACGACATTTCGCAGTGAGTGACAGGCTAGTAAGctgagcgggctggcaaggc
CUST_10748_PI408125288	ABAT	4-aminobutyrate aminotransferase, mitochondrial OS=Sus scrofa	TAGAAGATCTGATTGTGAAATACCGGAAAAAGAAGAAGACGGTGGCAGGGATCATCGTGG	Ferret_Seq1	ATCGACATCCCTTCCTTCGACTGGCCCATTGCACCGTTCCCACGGCTGAAATACCCTTTGGAAGATTTTGTGAAAGAGAACCAGCAGGAAGAAGCCCGCTGTCTCGAAGAGGTAGAAGATCTGATTGTGAAATACCGGAAAAAGAAGAAGACGGTGGCAGGGATCATCGTGGAGCCCATCCAGTCAGAGGGCGGGGACAACCACGCGTCTGACGACTTCTTCCGGAAGctgagagaca
CUST_10749_PI408125288	ABAT	4-aminobutyrate aminotransferase, mitochondrial OS=Sus scrofa	GTAGAAGATCTGATTGTGAAATACCGGAAAAAGAAGAAGACGGTGGCAGGGATCATCGTG	Ferret_Seq1	ATCGACATCCCTTCCTTCGACTGGCCCATTGCACCGTTCCCACGGCTGAAATACCCTTTGGAAGATTTTGTGAAAGAGAACCAGCAGGAAGAAGCCCGCTGTCTCGAAGAGGTAGAAGATCTGATTGTGAAATACCGGAAAAAGAAGAAGACGGTGGCAGGGATCATCGTGGAGCCCATCCAGTCAGAGGGCGGGGACAACCACGCGTCTGACGACTTCTTCCGGAAGctgagagaca
CUST_1075_PI408125288	ERP44	Endoplasmic reticulum resident protein ERp44 OS=Homo sapiens	GAAAACTCAAGCAATTCGTATTTGACTTACATTCTGGAAAATTGCACAGAGAATTCCATC	Ferret_Seq1	AGAAATCACCACTCTTGATCGCAGCAAAAGAAATATCATTGGATATTTTGAGCAAAAGGATTCAGAAAACTATAGAGTTTTTGAAAGAGTAGCAAATATTTTGCACGATGATTGTGCCTTCCTTTCTGCATTTGGAGCTGTTTCAAAACCAGAAAGATACAGTGGAGACAACATAATCTACAAACCACCAGGGCATTCTGCTCCAGATATGGTATACTTGGGATCTATGACAAATTTCGATGGGACTTACAATTGGATTCAAGATAAATGTGTTCCTCTTGTTCGAGAAATAACATTTGAAAATGGAGAGGAATTGACAGAAGAAGGACTGCCTTTTCTCATACTCTTCCACATGAAAGAAGATACGGAAAGTTTAGAAATATTCCAGAATGAAGTAGC…
CUST_10751_PI408125288	HSD17B11	Estradiol 17-beta-dehydrogenase 11 OS=Homo sapiens	TTCCAGGCAATGATGAAGAATAATCACGGCCATATTTGTTTCACTGTGGCTTCAGCAGCT	Ferret_Seq1	AGGTGAAGGAAGAAATTGGAGATGTTAGTATTTTAGTAAATAATGCTGGTGTCGTCTACACGTCGGATTTGTTTGCAACACAAGATACCTCAGATTGAAAAGACTTTTGAAGTTAATGTACTTGCACATTTCTGGACTTTCAAAAGCATTTCTTCCAGGCAATGATGAAGAATAATCACGGCCATAtttgtttcactgtggcttcagcagctgggcatactggggtcccctttc
CUST_10753_PI408125288	GPR18	N-arachidonyl glycine receptor OS=Homo sapiens	ACCCCCGACCTGCCTGAAGATTTCTGACATCATCCACTTAAAAGCTATTAACATGTTAAA	Ferret_Seq1	AATTAGTGCCGACAGATACATGGCCATTGTGCAGCCAAAATATGCCAAAGAACTTAAAAACACAGGCAAAGCAGTGCTAGCATGCGTGGGAGTCTGGATAATGACCCTGACAACCACCGTCCCACTTCTGCTGCTCTACGAAGACCCAGACAAAGCCTCCACACCCCCGACCTGCCTGAAGATTTCTGACATCATCCACTTAAAAGCTATTAACATGTTAAAc
CUST_10754_PI408125288	ENPP2	Ectonucleotide pyrophosphatase/phosphodiesterase family member 2 OS=Homo sapiens	AACAACCTGATTTCTCCGGACACAAATATGCCCTTTTGGCCCTGTAGGAGAGTAGTTATG	Ferret_Seq1	AGGTGGTCATCCCTCATGAGCGGAGAATATTAACCATTCTGCAGTGGCTCACCCTGCCAGACGACGAAAGGCCTTCGGTCTATGCTTCTATTCCGAACAACCTGATTTCTCCGGACACAAATATGCCCTTTTGGCCCTGTAGGAGAGTAGTTATGGCtcacctcttactcccggcgtaagagaacctaagaggaaggtatccctaagaggagacaggaagaccagttgctcctccaaagaaaagg
CUST_10756_PI408125288	Syf2	Pre-mRNA-splicing factor SYF2 OS=Rattus norvegicus	GCCTTCCCACTCAAGCATTTAGAATTAAATGCTTTTTCTTAAACGTACACTTTCCATGTA	Ferret_Seq1	AGAAGGTTCTATGGGAAATATACAGCTGAAATTAAACAGAATTTGGAAAGAggaacagcagtctaatccctttagaaactgttttcagaagcttgagaatgctgggaattgagttctnttcngatttctaccagggtaaaacccaggactccctgtctattatgccttcccactcaagcatttagaattaaatgctttttcttaaacgtacactttccatgtatatttaccgcacttttactgtgctttgga
CUST_10757_PI408125288	Syf2	Pre-mRNA-splicing factor SYF2 OS=Rattus norvegicus	TGCCTTCCCACTCAAGCATTTAGAATTAAATGCTTTTTCTTAAACGTACACTTTCCATGT	Ferret_Seq1	AGAAGGTTCTATGGGAAATATACAGCTGAAATTAAACAGAATTTGGAAAGAggaacagcagtctaatccctttagaaactgttttcagaagcttgagaatgctgggaattgagttctnttcngatttctaccagggtaaaacccaggactccctgtctattatgccttcccactcaagcatttagaattaaatgctttttcttaaacgtacactttccatgtatatttaccgcacttttactgtgctttgga
CUST_10758_PI408125288	NOP2	Putative ribosomal RNA methyltransferase NOP2 OS=Homo sapiens	ATATTATCTCCTGAATGCTGCCTCTCTTCTCCCAGTATTGGCTCTGGAATTAAGGGATGG	Ferret_Seq1	AAATGATGTGTTACCTTAGCAGAACTCCAGATAGAATGCCTTCAGAAAGACACCAAATTGGAAATCTAAAAAAATATTATCTCCTGAATGCTGCCTCTCTTCTCCCAGTATTGGCTCTGGAATTAAGGGATGGCGAGAAGGTTCTGGATCTCTGTGCTGCTCCTGGAGGCAAATCGATAGCTCTGCTTCAGTGTGCTTATCCAGGTTANCTTCAc
CUST_1076_PI408125288	ERP44	Endoplasmic reticulum resident protein ERp44 OS=Homo sapiens	CTATTGACAGCTTTAGGCACATGTATGTGTTTGGAGACTTCAGGGATGTATTAATTCCTG	Ferret_Seq1	AGAAATCACCACTCTTGATCGCAGCAAAAGAAATATCATTGGATATTTTGAGCAAAAGGATTCAGAAAACTATAGAGTTTTTGAAAGAGTAGCAAATATTTTGCACGATGATTGTGCCTTCCTTTCTGCATTTGGAGCTGTTTCAAAACCAGAAAGATACAGTGGAGACAACATAATCTACAAACCACCAGGGCATTCTGCTCCAGATATGGTATACTTGGGATCTATGACAAATTTCGATGGGACTTACAATTGGATTCAAGATAAATGTGTTCCTCTTGTTCGAGAAATAACATTTGAAAATGGAGAGGAATTGACAGAAGAAGGACTGCCTTTTCTCATACTCTTCCACATGAAAGAAGATACGGAAAGTTTAGAAATATTCCAGAATGAAGTAGC…
CUST_10760_PI408125288	SERPINF2	Alpha-2-antiplasmin OS=Homo sapiens	TGATCTGCTGAACATCAACCAATGGGTGAAGGAGGCTACAGAAGGGAAGATTGAGGATTT	Ferret_Seq1	AAGGACCTGGGCCCTGGGGCATTCCGATTGGCTGCCAGAATGTACCTGCAGAAAGGATTTCCCATCAAAGAGGATTTTCTGGAACAATCAGAACAGCTGTTTGGTGCAAAGCCCGTGAGCCTGACGGGTAGGAAGGGGGATGATCTGCTGAACATCAACCAATGGGTGAAGGAGGCTACAGAAGGGAAGATTGAGGATTTCCTCTCTGAGCTGCCAGAtgacac
CUST_10761_PI408125288	SERPINF2	Alpha-2-antiplasmin OS=Homo sapiens	ATGATCTGCTGAACATCAACCAATGGGTGAAGGAGGCTACAGAAGGGAAGATTGAGGATT	Ferret_Seq1	AAGGACCTGGGCCCTGGGGCATTCCGATTGGCTGCCAGAATGTACCTGCAGAAAGGATTTCCCATCAAAGAGGATTTTCTGGAACAATCAGAACAGCTGTTTGGTGCAAAGCCCGTGAGCCTGACGGGTAGGAAGGGGGATGATCTGCTGAACATCAACCAATGGGTGAAGGAGGCTACAGAAGGGAAGATTGAGGATTTCCTCTCTGAGCTGCCAGAtgacac
CUST_10762_PI408125288	SLC3A1	Neutral and basic amino acid transport protein rBAT OS=Homo sapiens	TTAGTCACAAATCTCAACGAAAGCTATGATGTTAATACCCTCCTCTCAAAGTCACCAATG	Ferret_Seq1	ATATACTGAGCTGTGTTCTTGAAGTATCTGCCTTTCAGATTGGTGGACCGGACAACGCCCGGCTGACTTCTCGTTTTGGGGAAGAATATGTCAACATCATGAACATGCTTATTTTCACACTCCCTGGAACTCCCATAACTTACTATGGGGAAGAAATAGGAATGAGAAATATTTTAGTCACAAATCTCAACGAAAGCTATGATGTTAATACCCTCCTCTCAAAGTCACCAAtg
CUST_10765_PI408125288	Efr3a	Protein EFR3 homolog A OS=Mus musculus	TGCAAATATTGAAGAAGACACACCATCCTATCACAGACGTTATGACTTTTTTGTATCTCG	Ferret_Seq1	AGGTATGTTTTAATTGCTATGGAGGCTTTGGACCAGCTTCTTATGGCTTGCCATTCTCAGAGCATCAAGCCATTTGTGGAAAGCTTTCTTCATATGGTAGCAAAGCTGCTAGAATCAGGGGAACCAAAGCTTCAAGTTCTTGGAACAAATTCTTTTGTCAAATTTGCAAATATTGAAGAAGACACACCATCCTATCACAGACGTTATGACTTTTTTGTATCTCGc
CUST_10766_PI408125288	H3f3a	Histone H3.3 OS=Mus musculus	AATCGACCGGGGGTAAAGCTCCAAGGAAGCAACTGGCTACAAAAGCCGCTCGCAAGAGTG	Ferret_Seq1	AGCTTTCTTTCAATTGTGTTCGCAGCCGCCGCCGCGCCGCCGTCGCTCGCCAACGCCAGCGCCGCCTCTCGCTCGCCGAGCTCCAGCCGAAGGAGAAGGGGGTAAGTAAGGAGGTTTCTGTACCATGGCTCGTACAAAGCAAACTGCCCGCAAATCGACCGGGGGTAAAGCTCCAAGGAAGCAACTGGCTACAAAAGCCGCTCGCAAGAGTGCGCCCTCTACCGGAGGGGTGAAGAAACCTCATCG
CUST_10767_PI408125288	H3f3a	Histone H3.3 OS=Mus musculus	AAATCGACCGGGGGTAAAGCTCCAAGGAAGCAACTGGCTACAAAAGCCGCTCGCAAGAGT	Ferret_Seq1	AGCTTTCTTTCAATTGTGTTCGCAGCCGCCGCCGCGCCGCCGTCGCTCGCCAACGCCAGCGCCGCCTCTCGCTCGCCGAGCTCCAGCCGAAGGAGAAGGGGGTAAGTAAGGAGGTTTCTGTACCATGGCTCGTACAAAGCAAACTGCCCGCAAATCGACCGGGGGTAAAGCTCCAAGGAAGCAACTGGCTACAAAAGCCGCTCGCAAGAGTGCGCCCTCTACCGGAGGGGTGAAGAAACCTCATCG
CUST_10768_PI408125288	Hsd17b4	Peroxisomal multifunctional enzyme type 2 OS=Mus musculus	TTTTCAGATGAAGATTTCATGAGTGTCCTGGCAAGCTGGATCCCCAGAAGGCATCTTAGT	Ferret_Seq1	AAGGTCAAGTGCCGTATTCGAGTGGcactattcactaaaggtggacacacggctagccaagtggactattgacctccaaaggcggatctggaaagtgtaccaagcccggtccaaggactcagctgacgcaaccttcacccttttcagatgaagatttcatgagtgtcctggcaagctggatccccagaaggcatcttagtggcagactgaaggccagagggaacatc
CUST_10769_PI408125288	Hsd17b4	Peroxisomal multifunctional enzyme type 2 OS=Mus musculus	ATGAGTGTCCTGGCAAGCTGGATCCCCAGAAGGCATCTTAGTGGCAGACTGAAGGCCAGA	Ferret_Seq1	AAGGTCAAGTGCCGTATTCGAGTGGcactattcactaaaggtggacacacggctagccaagtggactattgacctccaaaggcggatctggaaagtgtaccaagcccggtccaaggactcagctgacgcaaccttcacccttttcagatgaagatttcatgagtgtcctggcaagctggatccccagaaggcatcttagtggcagactgaaggccagagggaacatc
CUST_1077_PI408125288	DYNLT3	Dynein light chain Tctex-type 3 OS=Homo sapiens	TCAGATAATAAAATTCTCTTTCATCCAGGGAAGTTAACAGGGATAAATATATGACCCCCC	Ferret_Seq1	GGAGAGTCGGCGCCACCATGGAGGACTACCACCGCCACTGCGATGAGGTTGGCTTCAATGCTGATGAAGCGCACAATATTGTTAAAGAGTGTATAGATGGGGTCTTGGGTGGTGAAGATTATAACCAGAACAACATCAACCAGTGGACCGCAAGCATAGTGGAGCAATCCTTGACACATCTGGTTAAGTTGGGAAAAGCTTATAAATATATTGTGACCTGTGCAGTGGTCCAGAGGAGTGCCTATGGCTTTCACACAGCCAGCTCATGTTTTTGGGATACTACATCTGACGGAACCTGTACCATAAGATGGGAGAACCGAACCATGAACTGTATTGTCAATGTTTTCGCTATTGCTATTGTCCTGTAACAGACTAAAAATGTTCGGCCAAAGCCATTAA…
CUST_10770_PI408125288	Atp8b2	Probable phospholipid-transporting ATPase ID OS=Mus musculus	ACACAAGAAAGCTGTGACGCTGGCCATCGGGGACGGAGCCAATGACGTCAGCATGATCAA	Ferret_Seq1	AGGCAGACATGGAGCTGGAGTTCCTGGAGACGGTCTGTGCCTGCAGAGCCGTCATCTGCTGCCGCGTGACCCCTTTGCAGAAGGCACAGGTGGTGGAGTTGGTTAAGAAACACAAGAAAGCTGTGACGCTGGCCATCGGGGACGGAGCCAATGACGTCAGCATGATCAAGGCGGCTCACATCGGCGTGGGCATCAGTGGCCAGGAGGG
CUST_10771_PI408125288	Atp8b2	Probable phospholipid-transporting ATPase ID OS=Mus musculus	AACACAAGAAAGCTGTGACGCTGGCCATCGGGGACGGAGCCAATGACGTCAGCATGATCA	Ferret_Seq1	AGGCAGACATGGAGCTGGAGTTCCTGGAGACGGTCTGTGCCTGCAGAGCCGTCATCTGCTGCCGCGTGACCCCTTTGCAGAAGGCACAGGTGGTGGAGTTGGTTAAGAAACACAAGAAAGCTGTGACGCTGGCCATCGGGGACGGAGCCAATGACGTCAGCATGATCAAGGCGGCTCACATCGGCGTGGGCATCAGTGGCCAGGAGGG
CUST_10772_PI408125288	Adcy4	Adenylate cyclase type 4 OS=Rattus norvegicus	AGTGTGTCTTGAAAGGCCCCAAGATGCTACACTGGCTTCCCACACTGTCTGGCTTGGTGG	Ferret_Seq1	AACCTTCCTTCTCTTCCTCCTCCTCCTCTTCGTCTGCTTCTCAGAGCACCTGACGAAGTGTGTCTTGAAAGGCCCCAAGATGCTACACTGGCTTCCCACACTGTCTGGCTTGGTGGCCACACGGCCCGGACTGCGAGTTGCCCTGGGCACTGCCACCATCCTCCTCGTTTTTGTCATGGCTATTACCAGTCTGTTCTTCTTACCGGCAGCATCAAACTGCCCTTCCCGGGc
CUST_10774_PI408125288	Rhog	Rho-related GTP-binding protein RhoG OS=Mus musculus	TTTGTCATCTGTTTCTCCATTGCCAGTCCGCCCTCCTACGAGAACGTGCGGCACAAGTGG	Ferret_Seq1	AGCACAGTGAACCTAAACCTGTGGGACACAGCGGGCCAGGAGGAGTACGACCGGCTGCGCACGCTCTCCTACCCTCAGACCAACGTCTTTGTCATCTGTTTCTCCATTGCCAGTCCGCCCTCCTACGAGAACGTGCGGCACAAGTGGCACCCAGAGGTGTGCCACCACTGCCCTGATGTGCCCATCCTGCTGGTGGGCACCAAGAAGGAcctgagagcgc
CUST_10775_PI408125288	Rhog	Rho-related GTP-binding protein RhoG OS=Mus musculus	CTTTGTCATCTGTTTCTCCATTGCCAGTCCGCCCTCCTACGAGAACGTGCGGCACAAGTG	Ferret_Seq1	AGCACAGTGAACCTAAACCTGTGGGACACAGCGGGCCAGGAGGAGTACGACCGGCTGCGCACGCTCTCCTACCCTCAGACCAACGTCTTTGTCATCTGTTTCTCCATTGCCAGTCCGCCCTCCTACGAGAACGTGCGGCACAAGTGGCACCCAGAGGTGTGCCACCACTGCCCTGATGTGCCCATCCTGCTGGTGGGCACCAAGAAGGAcctgagagcgc
CUST_10776_PI408125288	YTHDF2	YTH domain family protein 2 OS=Homo sapiens	AAGCATAACATGGATATTGGAACTTGGGATAATAAGGGTCCTGTGGCAAAAGCCCCCTCA	Ferret_Seq1	ATGGGCTGATATTGCTAGCAAGCCGGCGAAACAGCAACCGAAGTTGAAGACCAAGAATGGCATTGCAGGGTCAAGTCTTCCACCACCCCCAATAAAGCATAACATGGATATTGGAACTTGGGATAATAAGGGTCCTGTGGCAAAAGCCCCCTCACAGGCTTTGGTTCAGAACATAGGTCAGCAGCCAACCCAGGGGTCTCCCCAGCCTGTAGGTCAGCAGGCTAACAATAGccc
CUST_10777_PI408125288	YTHDF2	YTH domain family protein 2 OS=Homo sapiens	AAAGCATAACATGGATATTGGAACTTGGGATAATAAGGGTCCTGTGGCAAAAGCCCCCTC	Ferret_Seq1	ATGGGCTGATATTGCTAGCAAGCCGGCGAAACAGCAACCGAAGTTGAAGACCAAGAATGGCATTGCAGGGTCAAGTCTTCCACCACCCCCAATAAAGCATAACATGGATATTGGAACTTGGGATAATAAGGGTCCTGTGGCAAAAGCCCCCTCACAGGCTTTGGTTCAGAACATAGGTCAGCAGCCAACCCAGGGGTCTCCCCAGCCTGTAGGTCAGCAGGCTAACAATAGccc
CUST_10778_PI408125288	COIL	Coilin OS=Homo sapiens	GAACTAACATCTGATTATTCTCCTGATGTCTCTGATTACAAGGTAAGGCTTTTGATTTCA	Ferret_Seq1	AAAGGACTACAGTCTGTTACCACTGTTAGCAGCTGCTCCTCAAGTTGGAGAAAAGATTGCATTTAAGCTTTTGGAACTAACATCTGATTATTCTCCTGATGTCTCTGATTACAAGGTAAGGCTTTTGATTTCAAAATAACTTAGTATATTAAAGAAGCTAAAGTCGTATTTAGTGCTGCTATTATGGATAATTTTGCTTTTTTGAAGTAAATAATGTTGTAAAATAGAAAATGGGAACATTATc
CUST_10779_PI408125288	COIL	Coilin OS=Homo sapiens	GGAACTAACATCTGATTATTCTCCTGATGTCTCTGATTACAAGGTAAGGCTTTTGATTTC	Ferret_Seq1	AAAGGACTACAGTCTGTTACCACTGTTAGCAGCTGCTCCTCAAGTTGGAGAAAAGATTGCATTTAAGCTTTTGGAACTAACATCTGATTATTCTCCTGATGTCTCTGATTACAAGGTAAGGCTTTTGATTTCAAAATAACTTAGTATATTAAAGAAGCTAAAGTCGTATTTAGTGCTGCTATTATGGATAATTTTGCTTTTTTGAAGTAAATAATGTTGTAAAATAGAAAATGGGAACATTATc
CUST_1078_PI408125288	DYNLT3	Dynein light chain Tctex-type 3 OS=Homo sapiens	TAATCTTATATTTACACCGGCTTTTCACCAGCATGTACCTAGGAAGATGGGAAAATCCGT	Ferret_Seq1	GGAGAGTCGGCGCCACCATGGAGGACTACCACCGCCACTGCGATGAGGTTGGCTTCAATGCTGATGAAGCGCACAATATTGTTAAAGAGTGTATAGATGGGGTCTTGGGTGGTGAAGATTATAACCAGAACAACATCAACCAGTGGACCGCAAGCATAGTGGAGCAATCCTTGACACATCTGGTTAAGTTGGGAAAAGCTTATAAATATATTGTGACCTGTGCAGTGGTCCAGAGGAGTGCCTATGGCTTTCACACAGCCAGCTCATGTTTTTGGGATACTACATCTGACGGAACCTGTACCATAAGATGGGAGAACCGAACCATGAACTGTATTGTCAATGTTTTCGCTATTGCTATTGTCCTGTAACAGACTAAAAATGTTCGGCCAAAGCCATTAA…
CUST_10780_PI408125288	Cat	Catalase OS=Rattus norvegicus	AATTACTTTGCTGAGGTTGAACAGTTGGCATTTGACCCAAGCAACATGCCACCTGGCATT	Ferret_Seq1	AGATCTTACCAAGATTTGGGCCTCACCAGGACTATCCTCTTATCCCAGTTGGTAAACTGGTCTTaaaccggaatccagtttaattactttgctgaggttgaacagttggcatttgacccaagcaacatgccacctggcattgagcccagtcctgacaaaattgcttccagggccgcctttttgcctatcctgatactcaccgcaccgcctgggacccactatcttcagatacctgtgaac
CUST_10782_PI408125288	CYP8B1	7-alpha-hydroxycholest-4-en-3-one 12-alpha-hydroxylase OS=Homo sapiens	ATAGGTCACGTACTTTGACATGGAGCTCGTGGACCCTGACACACCTGTGCCACCTGTGGA	Ferret_Seq1	AGTCCTGATCATAGGTCACGTACTTTGACATGGAGCTCGTGGACCCTGACACACCTGTGCCACCTGTGGACCCCCGCCGCTGGGGCTTTggcaccatgcagcccagccacgaggtgcccttccgttaccgcctgcgacctatcaactgagccctggcaggtgctgtgagcctggcctccagacctcccttgggatctccacctcctccagtccccttcttgaaatccc
CUST_10783_PI408125288	CYP8B1	7-alpha-hydroxycholest-4-en-3-one 12-alpha-hydroxylase OS=Homo sapiens	TCATAGGTCACGTACTTTGACATGGAGCTCGTGGACCCTGACACACCTGTGCCACCTGTG	Ferret_Seq1	AGTCCTGATCATAGGTCACGTACTTTGACATGGAGCTCGTGGACCCTGACACACCTGTGCCACCTGTGGACCCCCGCCGCTGGGGCTTTggcaccatgcagcccagccacgaggtgcccttccgttaccgcctgcgacctatcaactgagccctggcaggtgctgtgagcctggcctccagacctcccttgggatctccacctcctccagtccccttcttgaaatccc
CUST_10784_PI408125288	Myo5b	Myosin-Vb OS=Rattus norvegicus	TTTTCAGATGGACATTTTTAAGATCCTAGCGGCCATCCTACATCTGGGCAACGTGCAGAT	Ferret_Seq1	AGGAGACACGGAAGACCTTCACGCTGCTGGGTTTCAAGGAGGATTTTCAGATGGACATTTTTAAGATCCTAGCGGCCATCCTACATCTGGGCAACGTGCAGATCACAGCGGTGGGCCACGAGAGGTCTTCTGTCAGTGAGGAGGACAGGCACCTGAAGGTGTTCTGCGAGCTCCTGGGCCTggagagggccaaagttgcccagtggctctgcagtcgc
CUST_10785_PI408125288	Myo5b	Myosin-Vb OS=Rattus norvegicus	ATTTTCAGATGGACATTTTTAAGATCCTAGCGGCCATCCTACATCTGGGCAACGTGCAGA	Ferret_Seq1	AGGAGACACGGAAGACCTTCACGCTGCTGGGTTTCAAGGAGGATTTTCAGATGGACATTTTTAAGATCCTAGCGGCCATCCTACATCTGGGCAACGTGCAGATCACAGCGGTGGGCCACGAGAGGTCTTCTGTCAGTGAGGAGGACAGGCACCTGAAGGTGTTCTGCGAGCTCCTGGGCCTggagagggccaaagttgcccagtggctctgcagtcgc
CUST_10788_PI408125288	SMG7	Protein SMG7 OS=Homo sapiens	ATTGGGAATTATCAGCAATAAACAGACGCATACCAGCGCCATAGTGAAGCCACAGTCTAG	Ferret_Seq1	AGGAGGATGAGCCTGCAGAGCGCGCAGTATCTCCGTTATTACAAGAACTATGTACAGTGTTTAATGTAGATTTACCATGCCGTGTGAAGTCTTCCCAATTGGGAATTATCAGCAATAAACAGACGCATACCAGCGCCATAGTGAAGCCACAGTCTAGCTCCTGTTCCTATATCTGCCAGCACTGCCTCGTACACCTTGGAGACATTGc
CUST_10789_PI408125288	SMG7	Protein SMG7 OS=Homo sapiens	AATTGGGAATTATCAGCAATAAACAGACGCATACCAGCGCCATAGTGAAGCCACAGTCTA	Ferret_Seq1	AGGAGGATGAGCCTGCAGAGCGCGCAGTATCTCCGTTATTACAAGAACTATGTACAGTGTTTAATGTAGATTTACCATGCCGTGTGAAGTCTTCCCAATTGGGAATTATCAGCAATAAACAGACGCATACCAGCGCCATAGTGAAGCCACAGTCTAGCTCCTGTTCCTATATCTGCCAGCACTGCCTCGTACACCTTGGAGACATTGc
CUST_10790_PI408125288	TRIOBP	TRIO and F-actin-binding protein OS=Homo sapiens	AAGCGCTTCACCTCCGGGAAGTACCAGGATGTGTACGTGGAGCTGAACCACATCAAGACG	Ferret_Seq1	AAAAAAGCTTCCCCTCCCTAAGCCGCAGCTCCCATCTTGAGGGATGACTGATCTTGAGTGATGCTGGACGCCCTCCCAGGACAAGCGCTTCACCTCCGGGAAGTACCAGGATGTGTACGTGGAGCTGAACCACATCAAGACGCGGTCGGAGCGGGAGATCGAGCAGCTGAAGGAGCACCTGCGCCTCGCCACAGCCGCGCTGCAGGAGAAGGAGTcc
CUST_10791_PI408125288	TRIOBP	TRIO and F-actin-binding protein OS=Homo sapiens	CAAGCGCTTCACCTCCGGGAAGTACCAGGATGTGTACGTGGAGCTGAACCACATCAAGAC	Ferret_Seq1	AAAAAAGCTTCCCCTCCCTAAGCCGCAGCTCCCATCTTGAGGGATGACTGATCTTGAGTGATGCTGGACGCCCTCCCAGGACAAGCGCTTCACCTCCGGGAAGTACCAGGATGTGTACGTGGAGCTGAACCACATCAAGACGCGGTCGGAGCGGGAGATCGAGCAGCTGAAGGAGCACCTGCGCCTCGCCACAGCCGCGCTGCAGGAGAAGGAGTcc
CUST_10793_PI408125288	HERC2	Probable E3 ubiquitin-protein ligase HERC2 OS=Homo sapiens	AATTCTAAGCCAAATCGCCCTTCTCTTGCCAAGATTCTCCTGTCATTGGATGGAAATCTG	Ferret_Seq1	AGTTGATGTGGCAACACCCTCTGTCCATGAGCCCGTTCTCTTTCAGACTGCAAGAGACCCTTTAGGTGCTTCCTATTTAGGTGTGCCTTCAGATGCTGATTCTTCTGCTGCCAGCAATAAAATCAGTGGTGCAAATAATTCTAAGCCAAATCGCCCTTCTCTTGCCAAGATTCTCCTGTCATTGGATGGAAATCTGGCCAAACAGCAGGCCTTA
CUST_10794_PI408125288	Hs3st5	Heparan sulfate glucosamine 3-O-sulfotransferase 5 OS=Mus musculus	CGAGCATCTACACCAAACACCTGGAACGGTGGTTAAAGTACTTTCCGATTGAGCAATTTC	Ferret_Seq1	AAATGAACTCATCCATCAAGTTGTTGATCATTGTCAGGGAGCCGACCACAAGAGCTATTTCGGATTACACTCAGGTGCTAGAGGGGAAGGAGAGGAAGAATAAAACGTACTACAAGTTCGAGAAGCTGGCAATAGACCCCAATACCTGCGAAGTGAACACAAAGTACAAGGCCGTGAGAACGAGCATCTACACCAAACACCTGGAACGGTGGTTAAAGTACTTTCCGATTGAGCAATTTc
CUST_10796_PI408125288	ANGPTL3	Angiopoietin-related protein 3 OS=Homo sapiens	AAGATTTGCTATGTTAGAATGATGTAAAAATTTTAGCCAATGGCCTCCTTCAGTTAGGAC	Ferret_Seq1	AGGTAGGAGAAAATTAGTTGAATAATTAGGATAAAAATGCACATAATTAAGCTctttctttttatcattcctctagttattcttccaaattgaccgggatgattcatctatatgattctgtatctccagagccaaaatcaagatttgctatgttagaatgatgtaaaaattttagccaatggcctccttcagttaggacntggtcttaagactttgtccataaaactaaaaggccaaattaatg
CUST_10798_PI408125288	KIAA0141	Uncharacterized protein KIAA0141, mitochondrial OS=Homo sapiens	CAGCCCAGCTTCAGTCCACTGGAGAAAAGCAGGAACAAGAGAAGTCAAAAACTCTTTCCC	Ferret_Seq1	AATACTGATCCCAGGGAACCCAGGCTGGGCCAGGAAGAACGCTCCACTCAGCCTGAGAACCTCTCTTCACACAGCTCCTTGAGGGCGTCTGGTCCTCAGGGCCCTTGTGAGGAAGATCCCAGTGATCTCAGCTTCCTGTCCACCAGTGGTAACTTTCAACCCAGGGCAGAGCCAGCCCAGCTTCAGTCCACTGGAGAAAAGCAGGAACAAGAGAAGTCAAAAACTCTTTccc
CUST_10799_PI408125288	KIAA0141	Uncharacterized protein KIAA0141, mitochondrial OS=Homo sapiens	CCAGCCCAGCTTCAGTCCACTGGAGAAAAGCAGGAACAAGAGAAGTCAAAAACTCTTTCC	Ferret_Seq1	AATACTGATCCCAGGGAACCCAGGCTGGGCCAGGAAGAACGCTCCACTCAGCCTGAGAACCTCTCTTCACACAGCTCCTTGAGGGCGTCTGGTCCTCAGGGCCCTTGTGAGGAAGATCCCAGTGATCTCAGCTTCCTGTCCACCAGTGGTAACTTTCAACCCAGGGCAGAGCCAGCCCAGCTTCAGTCCACTGGAGAAAAGCAGGAACAAGAGAAGTCAAAAACTCTTTccc
CUST_10800_PI408125288	MYST2	Histone acetyltransferase MYST2 OS=Homo sapiens	ATATGAAGTGTCCTACTCCAGGCTGTAACTCTCTAGGACATTCTTACAGGAAAACACGAG	Ferret_Seq1	tcagCTACTAGACCTTGGCTGGCACTCAAAAATGCCCCTTCTTCTGAGTCTGATATAGACATCTCTAGCCCCAACGTGTCTCATGATGAGAGCATTGCCAAGGACATGTCCCTGAAGGACTCAGGCAGCGATCTCTCTCATCGCCCCAAGCGCCGTCGCTTCCACGAAAGCTACAATTTCAATATGAAGTGTCCTACTCCAGGCTGTAACTCTCTAGGACATTCTTACAGGAAAACACGAG
CUST_10802_PI408125288	EIF1B	Eukaryotic translation initiation factor 1b OS=Homo sapiens	TCAAGGTGACCAAAGAAAAAATATTTGCCAGTTTCTCTTGGAGGTTGGCATTGTCAAGGG	Ferret_Seq1	AACAGGAGACAAAACCTGTTTCTTAAACATGGTCAAGTCTACCAAAGTAGTCAATATTAGTCTTATGGTGAATATAAAACCTCATTGTATCTGACTCAGTTATGTTAAACATACACTTCTCTAGAAATTCGCCTGTAATGGTACTGTGATTGAACATCCTGAATACGGAGAGGTTATTCAGCTTCAAGGTGACCAAAGAAAAAATATTTGCCAGTTTCTCTTGGAGGTTGGCATTGTCAAggg
CUST_10803_PI408125288	EIF1B	Eukaryotic translation initiation factor 1b OS=Homo sapiens	TTCAAGGTGACCAAAGAAAAAATATTTGCCAGTTTCTCTTGGAGGTTGGCATTGTCAAGG	Ferret_Seq1	AACAGGAGACAAAACCTGTTTCTTAAACATGGTCAAGTCTACCAAAGTAGTCAATATTAGTCTTATGGTGAATATAAAACCTCATTGTATCTGACTCAGTTATGTTAAACATACACTTCTCTAGAAATTCGCCTGTAATGGTACTGTGATTGAACATCCTGAATACGGAGAGGTTATTCAGCTTCAAGGTGACCAAAGAAAAAATATTTGCCAGTTTCTCTTGGAGGTTGGCATTGTCAAggg
CUST_10804_PI408125288	RAD54B	DNA repair and recombination protein RAD54B OS=Homo sapiens	AGAGGGCCACAGACTGATGATTGGTGGAAAAGAAGTAGAAGTCATGGGTATAATCTCTCC	Ferret_Seq1	AGGAAGAACCTCATAGCCTAGTTAAATATTTCAGTGTTCTTTGGTGTAAGGCTTCAAAGAAAAAACACAAAAAGTGGGAAGGTGATGCTGTTCTCATTGTAAAAGGAAAGTCATTTACATTAAAGGATTTGGAAGGCAAAGACATTGGAAGAGGCGTTGCGTATAAATTCAAAGAGCTTGAAAAGATTGAAGAGGGCCACAGACTGATGATTGGTGGAAAAGAAGTAGAAGTCATGGGTATAATCTCTcc
CUST_10805_PI408125288	RAD54B	DNA repair and recombination protein RAD54B OS=Homo sapiens	AAGAGGGCCACAGACTGATGATTGGTGGAAAAGAAGTAGAAGTCATGGGTATAATCTCTC	Ferret_Seq1	AGGAAGAACCTCATAGCCTAGTTAAATATTTCAGTGTTCTTTGGTGTAAGGCTTCAAAGAAAAAACACAAAAAGTGGGAAGGTGATGCTGTTCTCATTGTAAAAGGAAAGTCATTTACATTAAAGGATTTGGAAGGCAAAGACATTGGAAGAGGCGTTGCGTATAAATTCAAAGAGCTTGAAAAGATTGAAGAGGGCCACAGACTGATGATTGGTGGAAAAGAAGTAGAAGTCATGGGTATAATCTCTcc
CUST_10806_PI408125288	Ints8	Integrator complex subunit 8 OS=Mus musculus	CAGAGAAATTGACTACAAGACAGCCTTTAAATCATTGCAGGAACAAAACAGTCATGATGC	Ferret_Seq1	AGTTGGAGGAGCATGCCACTCTTGATCTTGGGTTTGTGAATTCAAACCGCCCATTGGGTGTGGAGATTATTTAAAAAAAAAAAATTTAATAAATTAAAAAATTTACCCGCCCACGGGAGTCATTGTTGACACTGGTTATGTGAAACCATTTTCAAATCTTTGTTTATGTAGGTGGCAATTTTATGTCAGTTCCTCAGAGAAATTGACTACAAGACAGCCTTTAAATCATTGCAGGAACAAAACAGTCATGATGc
CUST_10807_PI408125288	Ints8	Integrator complex subunit 8 OS=Mus musculus	TCAGAGAAATTGACTACAAGACAGCCTTTAAATCATTGCAGGAACAAAACAGTCATGATG	Ferret_Seq1	AGTTGGAGGAGCATGCCACTCTTGATCTTGGGTTTGTGAATTCAAACCGCCCATTGGGTGTGGAGATTATTTAAAAAAAAAAAATTTAATAAATTAAAAAATTTACCCGCCCACGGGAGTCATTGTTGACACTGGTTATGTGAAACCATTTTCAAATCTTTGTTTATGTAGGTGGCAATTTTATGTCAGTTCCTCAGAGAAATTGACTACAAGACAGCCTTTAAATCATTGCAGGAACAAAACAGTCATGATGc
CUST_10808_PI408125288	SLC7A3	Cationic amino acid transporter 3 OS=Homo sapiens	ACAGGTGCAGGGGAAACTGCACATGCAATAGAGAAGCTGACTCTCAGGAGACTATTTTTT	Ferret_Seq1	AAAAATTGAAACAAATTACAGGAAGAGAATGAGGAAACGAAACAGAGGTGCAAACAGGAGAATGGGGGAAATGAAATACAGGTGCAGGGGAAACTGCACATGCAATAGAGAAGCTGACTCTCAGGAGACTATTTTTTCCAGGCAGCCCCACCCCCACTCCNCTCTCTGGCCAGATTGTCTATGTTTGCTCCTCACTGCTTGttctgctgctgattctcctctcg
CUST_10809_PI408125288	SLC7A3	Cationic amino acid transporter 3 OS=Homo sapiens	TACAGGTGCAGGGGAAACTGCACATGCAATAGAGAAGCTGACTCTCAGGAGACTATTTTT	Ferret_Seq1	AAAAATTGAAACAAATTACAGGAAGAGAATGAGGAAACGAAACAGAGGTGCAAACAGGAGAATGGGGGAAATGAAATACAGGTGCAGGGGAAACTGCACATGCAATAGAGAAGCTGACTCTCAGGAGACTATTTTTTCCAGGCAGCCCCACCCCCACTCCNCTCTCTGGCCAGATTGTCTATGTTTGCTCCTCACTGCTTGttctgctgctgattctcctctcg
CUST_1081_PI408125288	UAP1	UDP-N-acetylhexosamine pyrophosphorylase OS=Homo sapiens	TAGCTTTTATTTTTGATAGACCAACTGTGAACCTCAGGACCTCTCCTGCAATACTCGTGT	Ferret_Seq1	ATCGATGAAAATGGCTCTCGCCTCCCAGCCATTCCCCGCTTGAAGGATGCCAATGATGTACCAATTCAGTGTGAAATCTCTCCACTTATCTCCTATGCTGGAGAGGGAATAGAAAGCTACGTGGCAGATAAAGAATTCCATGCACCTTTAATCATTGATGAGAATGGAGTCCACGAGCTGGTGAAGAATGGTGTATGAACCAGAAACCAAGTTCACCACAGTAAGAATAGCTTTTATTTTTGATAGACCAACTGTGAACCTCAGGACCTCTCCTGCAATACTCGTGTTTG
CUST_10810_PI408125288	Ptprk	Receptor-type tyrosine-protein phosphatase kappa OS=Mus musculus	AATTATGTAGTTAGGACATTCACCCTGGAAAGGAGGGGGACTACAATGAGATTCCGCGAA	Ferret_Seq1	AAAGTATTGGCCTGATGATACTGAAGTTTATGGTgacttcaaagtaacttgtgtggaaatggagtcacttgctgaattatgtagttaggacattcaccctggaaaggagggggactacaatgagattccgcgaagtgaacagttccatttcactggctggcctgacccacggacgtaccttaccacgccaacagggcttccttttccttcataccgggcgtagtgaagtttctccaaccctcccagtgcccgg
CUST_10811_PI408125288	Ptprk	Receptor-type tyrosine-protein phosphatase kappa OS=Mus musculus	TGCTGAATTATGTAGTTAGGACATTCACCCTGGAAAGGAGGGGGACTACAATGAGATTCC	Ferret_Seq1	AAAGTATTGGCCTGATGATACTGAAGTTTATGGTgacttcaaagtaacttgtgtggaaatggagtcacttgctgaattatgtagttaggacattcaccctggaaaggagggggactacaatgagattccgcgaagtgaacagttccatttcactggctggcctgacccacggacgtaccttaccacgccaacagggcttccttttccttcataccgggcgtagtgaagtttctccaaccctcccagtgcccgg
CUST_10813_PI408125288	IRF2	Interferon regulatory factor 2 OS=Homo sapiens	GCCCGTGTCAAGAGCTGTTAGGCCTTCGACTTCCCCCAGTGGTTGTTGGGATTTCTTGGT	Ferret_Seq1	ACAAACCTGACCTCCAGGTCACCATCAAAGAGGAGAGCTGTCCGGTGCCTTACAACAGCTCGTGGCCCACTCTTACCagacctccccctccctccctctgtgaccccagcacccagcagcagtcgccggaccgggagactcgggccagtgtcattcaagaagacatcggatatcacccaggcccgtgtcaagagctgttaggccttcgacttcccccagtggttgttgggatttcttggtc
CUST_10814_PI408125288	Fbxo11	F-box only protein 11 OS=Mus musculus	TCATCAGCACTAATAGTCATCCAGTCTTAAGGAAAAACAGAATATTTGATGGCTTTGCTG	Ferret_Seq1	AAAATGCAATGGCTGGAGTCTGGATTAAGACAGATAGTAATCCTACACTAAGAAGAAATAAAATCCATGATGGAAGAGATGGTGGCATCTGTATATTTAATGGGGGTCGAGGTCTCCTTGAAGAAAATGATATTTTCAGGAATGCTCAAGCAGGTGTTCTCATCAGCACTAATAGTCATCCAGTCTTAAGGAAAAACAGAATATTTGATGGCTTTGctg
CUST_10815_PI408125288	Fbxo11	F-box only protein 11 OS=Mus musculus	CTCATCAGCACTAATAGTCATCCAGTCTTAAGGAAAAACAGAATATTTGATGGCTTTGCT	Ferret_Seq1	AAAATGCAATGGCTGGAGTCTGGATTAAGACAGATAGTAATCCTACACTAAGAAGAAATAAAATCCATGATGGAAGAGATGGTGGCATCTGTATATTTAATGGGGGTCGAGGTCTCCTTGAAGAAAATGATATTTTCAGGAATGCTCAAGCAGGTGTTCTCATCAGCACTAATAGTCATCCAGTCTTAAGGAAAAACAGAATATTTGATGGCTTTGctg
CUST_10816_PI408125288	PRNP	Major prion protein OS=Ovis aries	ATCATCTTCACCTTTTACGGGTTGGGGGAGGGGGTGTCTACCTACAGCCCTGTAGTGGTG	Ferret_Seq1	AAGCAGATGTGTGTCACCCAGTACCAGCAAGAGTCCGAGGCTTACTACCAGAGGGGGGCGAGCGCCATCCTCTTCTCGCCCCCTCCCGTGATCCTCCTCATCTCGCTGCTCATTCTCCTGATAGTGGGATGAGGATGGCCTTCCCGTTCTCTCCATCATCTTCACCTTTTACGGGTTGGGGGAGGGGGTGTCTACCTACAGCCCTGTAGTGGTGGTGTCTCATTCCTGc
CUST_10819_PI408125288	NCKAP1	Nck-associated protein 1 OS=Homo sapiens	AGAAGATGTTTCAACAGTGTTTGGAGTTACCCTCTCAGTCAAGTATATTCATTGCATTTC	Ferret_Seq1	ACATATACTAGTGTTTCTAAGGCTTCACTTGGCCTTGGCAGATCACAGGaagaacttgggaaagatgatgaatacaataattttcatacaaagatggtagattccttaggtggaaatgttggtggaaacatcagatctctccatattttgttttanagccgtgcttttgagaagatgtttcaacagtgtttggagttaccctctcagtcaagtatattcattgcatttcc
CUST_10820_PI408125288	LAMC1	Laminin subunit gamma-1 OS=Homo sapiens	TTTGTGGGAAATCGCTGTGACCAGTGTGAAGAGAACTATTTCTACAATCGGTCTTGGCCT	Ferret_Seq1	AAAAAGACAATGCATTCTCCCTTCCTTTCTCTGTCATTGACTCTTTCTACTTTATTCTGCAGCCTGTGACTGTCATCCCGAGGGATCTCTTTCACTCCAGTGCAAAGACAATGGTCGCTGTGAATGTAAACAGGGTTTTGTGGGAAATCGCTGTGACCAGTGTGAAGAGAACTATTTCTACAATCGGTCTTGGCCTGGCTGCCAGGAGTGTCCAGCCTGTTACCGG
CUST_10821_PI408125288	LAMC1	Laminin subunit gamma-1 OS=Homo sapiens	TTTTGTGGGAAATCGCTGTGACCAGTGTGAAGAGAACTATTTCTACAATCGGTCTTGGCC	Ferret_Seq1	AAAAAGACAATGCATTCTCCCTTCCTTTCTCTGTCATTGACTCTTTCTACTTTATTCTGCAGCCTGTGACTGTCATCCCGAGGGATCTCTTTCACTCCAGTGCAAAGACAATGGTCGCTGTGAATGTAAACAGGGTTTTGTGGGAAATCGCTGTGACCAGTGTGAAGAGAACTATTTCTACAATCGGTCTTGGCCTGGCTGCCAGGAGTGTCCAGCCTGTTACCGG
CUST_10822_PI408125288	Sdccag10	Peptidyl-prolyl cis-trans isomerase SDCCAG10 OS=Mus musculus	TGAAAGATGCAAGCATGCAAGATTCAGATACATTCGAAATCTATGATCCTCGGAATCCAG	Ferret_Seq1	AGGGAAGACCAGACCCTGGCGCTGCTGAACCAGTTTAAATCTAAACTCACTCAAGCAATTGCTGAAACTCCCGAGAATGACGTTTCCGAAGCAGAAGTAGAAGATGATGAAGGATGGATGTCACATGTACTTCAGTTTGAGGATAAAACCAGAAAAGTGAAAGATGCAAGCATGCAAGATTCAGATACATTCGAAATCTATGATCCTCGGAATCCAG
CUST_10823_PI408125288	Sdccag10	Peptidyl-prolyl cis-trans isomerase SDCCAG10 OS=Mus musculus	GTGAAAGATGCAAGCATGCAAGATTCAGATACATTCGAAATCTATGATCCTCGGAATCCA	Ferret_Seq1	AGGGAAGACCAGACCCTGGCGCTGCTGAACCAGTTTAAATCTAAACTCACTCAAGCAATTGCTGAAACTCCCGAGAATGACGTTTCCGAAGCAGAAGTAGAAGATGATGAAGGATGGATGTCACATGTACTTCAGTTTGAGGATAAAACCAGAAAAGTGAAAGATGCAAGCATGCAAGATTCAGATACATTCGAAATCTATGATCCTCGGAATCCAG
CUST_10824_PI408125288	ZNF37A	Zinc finger protein 37A OS=Homo sapiens	AACCCCATGAATGTAACGAGTGTAAGAAAACTTTCAGTGATAAGTCAACTCTTGTTATAC	Ferret_Seq1	AAGAGAAACCTTATGAGTGTAATGAATGTGGAAAAGCCTTCACTCAGAAGTCGAACCTCATTGTCCATCAGAAAACGCACACGGGCGAGAAAACTTACGAATGCACTAAATGTGGGGAATCGTTCATACAGAAGCTTGATCTAATTATACATCACAGTACTCATACAGGAAAGAAACCCCATGAATGTAACGAGTGTAAGAAAACTTTCAGTGATAAGTCAACTCTTGTTATAc
CUST_10826_PI408125288	Rps9	40S ribosomal protein S9 OS=Rattus norvegicus	AAGATGAAGCTGGATTATATCCTGGGTCTGAAGATTGAGGATTTCTTGGAGAGGCGTCTG	Ferret_Seq1	AAAACGTGAGGTGTGGAGGGTCAAGTTCACCTTGGCCAAGATCCGCAAGGCAGCACGGGAGCTGCTGACGCTGGACGAGAAGGACCCGCGGCGCCTCTTTGAGGGCAATGCCTTGCTTCGGCGACTGGTGCGCATTGGAGTGCTGGACGAGGGCAAGATGAAGCTGGATTATATCCTGGGTCTGAAGATTGAGGATTTCTTGGAGAGGCGTCTGCAcg
CUST_1083_PI408125288	H3f3a	Histone H3.3 OS=Mus musculus	GGTGTTTGTAGCATTTTTATCATACAGTAGATCCATCCATTCGCTATACTTTTCTAACTG	Ferret_Seq1	GAATTGTGTTCGCAGCCGCCGCCGCGCCGCCGTCGCTCGCCAACGCCAGCGCCGCCTCTCGCTCGCCGAGCTCCAGCCGAAGGAGAAGGGGGGTAAGTAAGGAGGTTTCTGTACCATGGCTCGTACAAAGCAAACTGCCCGCAAATCGACCGGGGGTAAAGCTCCAAGGAAGCAACTGGCTACAAAAGCCGCTCGCAAGAGTGCGCCCTCTACCGGAGGGGTGAAGAAACCTCATCGTTACAGGCCTGGTACTGTGGCACTCCGTGAAATTAGACGTTATCAGAAGTCCACTGAACTTCTGATCCGCAAACTTCCTTTCCAGCGTCTGGTGCGAGAAATTGCTCAGGACTTCAAAACAGACCTGCGCTTCCAGAGTGCAGCTATTGGTGCTTTGCAGGA…
CUST_10830_PI408125288	Ager	Advanced glycosylation end product-specific receptor OS=Mus musculus	AGACGGGAAACTCCTCATACCTGATGGCAAAGGAGTGTCTGTGCTGGAAGAGACCACGAG	Ferret_Seq1	AAAGCAGGAATGGAAAGGAGATGAGGTCCGCCTACCAAGTCCGAGTCTACCAGATTCCTGGGAAGCCAGAAATTGTCTCTCCTGCCTCTGAACTCGTGCCTGGTGTCCCCAATAAGGTGGGGACATGTGTGTCCGAGGGGGGCTATCCTGCAGGGACTCTTAATTGGCATTCAGACGGGAAACTCCTCATACCTGATGGCAAAGGAGTGTCTGTGCTGGAAGAGAccacgag
CUST_10831_PI408125288	Ager	Advanced glycosylation end product-specific receptor OS=Mus musculus	CAGACGGGAAACTCCTCATACCTGATGGCAAAGGAGTGTCTGTGCTGGAAGAGACCACGA	Ferret_Seq1	AAAGCAGGAATGGAAAGGAGATGAGGTCCGCCTACCAAGTCCGAGTCTACCAGATTCCTGGGAAGCCAGAAATTGTCTCTCCTGCCTCTGAACTCGTGCCTGGTGTCCCCAATAAGGTGGGGACATGTGTGTCCGAGGGGGGCTATCCTGCAGGGACTCTTAATTGGCATTCAGACGGGAAACTCCTCATACCTGATGGCAAAGGAGTGTCTGTGCTGGAAGAGAccacgag
CUST_10832_PI408125288	ARP-like	ARMET-like protein OS=Drosophila melanogaster	ACTTATAAAATTCTGCCGGGAAGCAAGAGGCAAAGAGAATCGGTTGTGCTACTACATCGG	Ferret_Seq1	AGCATCTCCCTTCCCCCTCTTTTCCAGTCTGTATCTCCTATCTGGGAAGATTTTATCAGGACCTCAAAGACAGAGATGTCACATTCTCACCGTCCTCTATTGAAAAAGAACTTATAAAATTCTGCCGGGAAGCAAGAGGCAAAGAGAATCGGTTGTGCTACTACATCGGGGCCACAGATGACGCTGCCACTAAGATCATCAATGAGGTGTCCAAGCCCCTGGCTc
CUST_10833_PI408125288	ARP-like	ARMET-like protein OS=Drosophila melanogaster	AACTTATAAAATTCTGCCGGGAAGCAAGAGGCAAAGAGAATCGGTTGTGCTACTACATCG	Ferret_Seq1	AGCATCTCCCTTCCCCCTCTTTTCCAGTCTGTATCTCCTATCTGGGAAGATTTTATCAGGACCTCAAAGACAGAGATGTCACATTCTCACCGTCCTCTATTGAAAAAGAACTTATAAAATTCTGCCGGGAAGCAAGAGGCAAAGAGAATCGGTTGTGCTACTACATCGGGGCCACAGATGACGCTGCCACTAAGATCATCAATGAGGTGTCCAAGCCCCTGGCTc
CUST_10834_PI408125288	FGL2	Fibroleukin OS=Bos taurus	ACTTTAATGGCGTCAAGCTCTATGCCTTATATGATCAGTTTTACGTGGCCAATGAGTTTC	Ferret_Seq1	tcagCTACTGGACCTTGGCTGTCACTCATGGACTGTGCTGCAGGCCCGTCTCGACGGAAGCACCAACTTCACCAGAATGTGGCGAGACTACAAAGTAGGTTTTGGCAATCTCCGAAGAGAATTTTGGCTGGGGAATGATAAAATTCATCTTTTGACCAAGAGTAAGGATATGATTCTAAGAATAGATCTCGAAGACTTTAATGGCGTCAAGCTCTATGCCTTATATGATCAGTTTTACGTGGCCAATGAGTTTc
CUST_10835_PI408125288	FGL2	Fibroleukin OS=Bos taurus	GACTTTAATGGCGTCAAGCTCTATGCCTTATATGATCAGTTTTACGTGGCCAATGAGTTT	Ferret_Seq1	tcagCTACTGGACCTTGGCTGTCACTCATGGACTGTGCTGCAGGCCCGTCTCGACGGAAGCACCAACTTCACCAGAATGTGGCGAGACTACAAAGTAGGTTTTGGCAATCTCCGAAGAGAATTTTGGCTGGGGAATGATAAAATTCATCTTTTGACCAAGAGTAAGGATATGATTCTAAGAATAGATCTCGAAGACTTTAATGGCGTCAAGCTCTATGCCTTATATGATCAGTTTTACGTGGCCAATGAGTTTc
CUST_10836_PI408125288	MAD2L1BP	MAD2L1-binding protein OS=Homo sapiens	CCCGGGCCTGTGAGCCAGGAAGGCTGCTGTCGGTTTACTTGTGAACTTCTAAAGCATATC	Ferret_Seq1	AGTGATGGCGGCTCCGGAGCCGGAAGTGGTGTGCCCGGCCGCAGTACCCGATTTGGAATGGTATGAGAAGTCAGAGGAAACCCACGCCCCCCAGATAGAACTACTCGAGACTACGTCTACTCAAGAACCTCCCAACCCTTCGGAGCCCTTTTGTCCCAGAGACTGCATGGTGCCAGTGGTGTTTCCCGGGCCTGTGAGCCAGGAAGGCTGCTGTCGGTTTACTTGTGAACTTCTAAAGCATATc
CUST_10837_PI408125288	MAD2L1BP	MAD2L1-binding protein OS=Homo sapiens	TCCCGGGCCTGTGAGCCAGGAAGGCTGCTGTCGGTTTACTTGTGAACTTCTAAAGCATAT	Ferret_Seq1	AGTGATGGCGGCTCCGGAGCCGGAAGTGGTGTGCCCGGCCGCAGTACCCGATTTGGAATGGTATGAGAAGTCAGAGGAAACCCACGCCCCCCAGATAGAACTACTCGAGACTACGTCTACTCAAGAACCTCCCAACCCTTCGGAGCCCTTTTGTCCCAGAGACTGCATGGTGCCAGTGGTGTTTCCCGGGCCTGTGAGCCAGGAAGGCTGCTGTCGGTTTACTTGTGAACTTCTAAAGCATATc
CUST_10839_PI408125288	Klhl1	Kelch-like protein 1 OS=Mus musculus	CGGTCAAACTATAATACAGTGCTTTGTTTTCTAAATGAAGATATCGTCTTCCTCACGAAT	Ferret_Seq1	ATTTACTTGGTGATAAATTATATGCTGTTGGAGGGTATGATGGACAGACTTATCTTAATACAGTGGAGGCTTATGATCCCCAGACAAATGAGTGGACCCAGGTTGCTCCACTATGCCTAGGAAGAGCTGGGGCTTGCGTTGTAACGGTCAAACTATAATACAGTGCTTTGTTTTCTAAATGAAGATATCGTCTTCCTCACGAATTTACTAAAATTATTCTCCTACCAAGGGATACAc
CUST_10840_PI408125288	Stmn1	Stathmin OS=Mus musculus	TCTTGTCTTCTGTTCACCATGGCTTCTTCTGATATCCAGGTGAAAGAACTGGAGAAGCGT	Ferret_Seq1	tcagCTACTAGACCTTGGCTGACACTCAAGAGTGTGGCCAGGCGGCTCGGACCGAGCAGGGTTTTCCTTGCCAGTGGATTGTGTAGAGTACACTGCCAGTCTCTTGTCTTCTGTTCACCATGGCTTCTTCTGATATCCAGGTGAAAGAACTGGAGAAGCGTGCTTCAGGCCAGGCTTTTGAGCTGATTCTCAGCCCTCGATCAAAAGATCCGTCCCAGAATTCCCCCTTTCCCCTCCAAAAGAAGAAGGATCTTTCCCTgg
CUST_10841_PI408125288	Stmn1	Stathmin OS=Mus musculus	TCTCTTGTCTTCTGTTCACCATGGCTTCTTCTGATATCCAGGTGAAAGAACTGGAGAAGC	Ferret_Seq1	tcagCTACTAGACCTTGGCTGACACTCAAGAGTGTGGCCAGGCGGCTCGGACCGAGCAGGGTTTTCCTTGCCAGTGGATTGTGTAGAGTACACTGCCAGTCTCTTGTCTTCTGTTCACCATGGCTTCTTCTGATATCCAGGTGAAAGAACTGGAGAAGCGTGCTTCAGGCCAGGCTTTTGAGCTGATTCTCAGCCCTCGATCAAAAGATCCGTCCCAGAATTCCCCCTTTCCCCTCCAAAAGAAGAAGGATCTTTCCCTgg
CUST_10842_PI408125288	Akr1a1	Alcohol dehydrogenase [NADP+] OS=Mus musculus	TGTAGGCTACCGCACATTGACTGTGCTGCTATCTACGGCAATGAGACCGAGATCGGGGAG	Ferret_Seq1	AAGGCAATGGCGACTTCGTGTGtctcctgcatactgggcagagatgccctgattggactggcacctggaagagcgatcctggccaggtgaaagnagctgtaagtacgcctgagtgtaggctaccgcacattgactgtgctgctatctacggcaatgagaccgagatcggggagccctgagnatgnggactgcagcgcg
CUST_10845_PI408125288	FILIP1L	Filamin A-interacting protein 1-like OS=Homo sapiens	TATAACTCCAGAAAGGACAATGTCACCTATTCAGGTTTTGGGTCTGTGACTGGTTCAGCA	Ferret_Seq1	AATGCCTCCATAACACCGGTGAAATCCAAAATTTCTGCTGAAGGCCTCATGAATATAGAGCAAAATAATGTCCCatactacggcaaccttgccagagcgcagaccccacgagtcttgtggttctataactccagaaaggacaatgtcacctattcaggttttgggtctgtgactggttcagcaggctctcctgagcagggacgttccccagagccaatagaaatcag
CUST_10846_PI408125288	Nsmaf	Protein FAN OS=Mus musculus	TTTCTTGAAAAGACTGCACATGGAATGTAAAGACCGAAACTAGGTTGGACAACCCGCCTG	Ferret_Seq1	tcagCTACTAGACCTGGCTGTCACTCAGGAGACCTTGCTTCAGCTTCACAGAGCCTCCTGCCTTGACAAACTAGGGGACCAAACTGCCATGATAACAGCTATTTTGCAGTCACGTTTGGCTAGGACGTCATTTGACAAAAACAGATTTCTAGAGTGTTTCTTGAAAAGACTGCACATGGAATGTAAAGACCGAAActaggttggacaacccgcctggtgtacggaaatccccggaccacgtgtgcatcaccgacacaaacttagtta
CUST_10847_PI408125288	Nsmaf	Protein FAN OS=Mus musculus	GTTTCTTGAAAAGACTGCACATGGAATGTAAAGACCGAAACTAGGTTGGACAACCCGCCT	Ferret_Seq1	tcagCTACTAGACCTGGCTGTCACTCAGGAGACCTTGCTTCAGCTTCACAGAGCCTCCTGCCTTGACAAACTAGGGGACCAAACTGCCATGATAACAGCTATTTTGCAGTCACGTTTGGCTAGGACGTCATTTGACAAAAACAGATTTCTAGAGTGTTTCTTGAAAAGACTGCACATGGAATGTAAAGACCGAAActaggttggacaacccgcctggtgtacggaaatccccggaccacgtgtgcatcaccgacacaaacttagtta
CUST_10848_PI408125288	GAPVD1	GTPase-activating protein and VPS9 domain-containing protein 1 OS=Homo sapiens	TGATGATAAAACTGCTCAGGTAGAAGATTTTCTGCAGTTCCTCTATGGTGCGATGGCCCA	Ferret_Seq1	AGGCCAATCGTTACTTCACCACTGTCTGTGTGAGGTTGCTGCTTGAGAGCAAAGAAAAGAAGATCAGGGAATTCATTCATGACTTTCAGCAACTCACAGCAGCTGATGATAAAACTGCTCAGGTAGAAGATTTTCTGCAGTTCCTCTATGGTGCGATGGCCCAGGACGTCATATGGCAGAACGCGAGCGAGGAGCAGCTTc
CUST_10849_PI408125288	GAPVD1	GTPase-activating protein and VPS9 domain-containing protein 1 OS=Homo sapiens	AGCTGATGATAAAACTGCTCAGGTAGAAGATTTTCTGCAGTTCCTCTATGGTGCGATGGC	Ferret_Seq1	AGGCCAATCGTTACTTCACCACTGTCTGTGTGAGGTTGCTGCTTGAGAGCAAAGAAAAGAAGATCAGGGAATTCATTCATGACTTTCAGCAACTCACAGCAGCTGATGATAAAACTGCTCAGGTAGAAGATTTTCTGCAGTTCCTCTATGGTGCGATGGCCCAGGACGTCATATGGCAGAACGCGAGCGAGGAGCAGCTTc
CUST_1085_PI408125288	Arl1	ADP-ribosylation factor-like protein 1 OS=Rattus norvegicus	AGACTACATCCTATATCCCTTTGGAAGGAAACAGTTAAGTGGGCTTCATGCTACTAAATG	Ferret_Seq1	GGTTCACCATGGGTGGGTTTTTCTCAAGTATTTTTTCCAGTTTGTTTGGAACCCGGGAAATGAGGATTTTAATTTTGGGATTAGATGGAGCAGGAAAAACTACAATTTTATACAGATTACAGGTTGGAGAAGTCGTTACTACTATTCCTACTATTGGATTCAATGTTGAGACGGTAACATACAAGAACCTTAAATTCCAAGTTTGGGATTTAGGAGGACAGACAAGTATCAGGCCATACTGGAGATGTTATTATTCAAACACAGATGCAGTCATTTATGTGGTAGACAGTTGTGACCGCGATCGAATTGGCATTTCCAAATCAGAGTTAGTTGCTATGTTGGAGGAAGAAGAGCTGAGAAAAGCCATTTTAGTGGTGTTTGCAAATAAGCAGGACATGG…
CUST_10850_PI408125288	RASA1	Ras GTPase-activating protein 1 OS=Homo sapiens	GGAAAACGGTGGAAAAACTTATATTTTATCTTAGAGGGCAGTGATGCCCAACTTATTTAT	Ferret_Seq1	AATAGATCACTATCGAAAAGAACAAATTGTTGAAGGGTATTATCTTAAGGAACCTGTACCAATGCAGGATCAAGAACAAGTACTCAATGATACAGTGGATGGCAAGGAAATTTATAATACAATTCGTCGAAAAAACAAAGGATGCATTTTATAAAAATNTTGTTAAAAAAAGGTTATCTTCTAAAAAAAGGGCAAAGGAAAACGGTGGAAAAACTTATATTTTATCTTAGAGGGCAGTGATGCCCAACTTATTTATTTTGAAAGTGAAAAACGAG
CUST_10851_PI408125288	RASA1	Ras GTPase-activating protein 1 OS=Homo sapiens	AGGAAAACGGTGGAAAAACTTATATTTTATCTTAGAGGGCAGTGATGCCCAACTTATTTA	Ferret_Seq1	AATAGATCACTATCGAAAAGAACAAATTGTTGAAGGGTATTATCTTAAGGAACCTGTACCAATGCAGGATCAAGAACAAGTACTCAATGATACAGTGGATGGCAAGGAAATTTATAATACAATTCGTCGAAAAAACAAAGGATGCATTTTATAAAAATNTTGTTAAAAAAAGGTTATCTTCTAAAAAAAGGGCAAAGGAAAACGGTGGAAAAACTTATATTTTATCTTAGAGGGCAGTGATGCCCAACTTATTTATTTTGAAAGTGAAAAACGAG
CUST_10852_PI408125288	HLA-DOB	HLA class II histocompatibility antigen, DO beta chain OS=Homo sapiens	AACCTTCTTGCCCTGGAGCCTGAAGTAGTACCGAGGAGCCAGAGCCCAGAACTAAGTGAC	Ferret_Seq1	AATGCTAAGTGGAATTGCAGCCTTCCTGCTTGGGCTGATCTTCGTTCTGGTGGGGACAGTCATCTGCCTCAGGGCTCAGAAAGGATATGCGGAGACTCGGTCGTCTGGTGATGAGGTCTTAAGTGCAGTTTCATCACCACAACCCTGCTAAGAGGTCCCAACCAAACCTTCTTGCCCTGGAGCCTGAAGTAGTACCGAGGAGCCAGAGCCCAGAACTAAgtgacg
CUST_10853_PI408125288	HLA-DOB	HLA class II histocompatibility antigen, DO beta chain OS=Homo sapiens	AAACCTTCTTGCCCTGGAGCCTGAAGTAGTACCGAGGAGCCAGAGCCCAGAACTAAGTGA	Ferret_Seq1	AATGCTAAGTGGAATTGCAGCCTTCCTGCTTGGGCTGATCTTCGTTCTGGTGGGGACAGTCATCTGCCTCAGGGCTCAGAAAGGATATGCGGAGACTCGGTCGTCTGGTGATGAGGTCTTAAGTGCAGTTTCATCACCACAACCCTGCTAAGAGGTCCCAACCAAACCTTCTTGCCCTGGAGCCTGAAGTAGTACCGAGGAGCCAGAGCCCAGAACTAAgtgacg
CUST_10854_PI408125288	IREB2	Iron-responsive element-binding protein 2 OS=Homo sapiens	TGGTTACTTGCGGTAGTTTATCCGGTAACAAGTAAATTTTGAAGGTCGTCTCTGTGATTG	Ferret_Seq1	AATAAGGACGAGCCTGTCTCCAGGcagcgggatggtcacacattacctcagctccagtggcgtgttaccgtacctcagtaagctcggattcgaagtcgttggctacggatgcttcaacgtgtgtggggaacacggcgccgttgtcggaagcagttcncagtgctgtcaaacgagggtgatttggttacttgcggtagtttatccggtaacaagtaaattttgaaggtcgtctctgtgattg
CUST_10855_PI408125288	IREB2	Iron-responsive element-binding protein 2 OS=Homo sapiens	TTGGTTACTTGCGGTAGTTTATCCGGTAACAAGTAAATTTTGAAGGTCGTCTCTGTGATT	Ferret_Seq1	AATAAGGACGAGCCTGTCTCCAGGcagcgggatggtcacacattacctcagctccagtggcgtgttaccgtacctcagtaagctcggattcgaagtcgttggctacggatgcttcaacgtgtgtggggaacacggcgccgttgtcggaagcagttcncagtgctgtcaaacgagggtgatttggttacttgcggtagtttatccggtaacaagtaaattttgaaggtcgtctctgtgattg
CUST_10857_PI408125288	MAP1D	Methionine aminopeptidase 1D, mitochondrial OS=Homo sapiens	ATCCTATCTCCTTACACAAGGAGTCAAGCAGTCAACAAAGAAGAAATTTCTTTTTCCGGA	Ferret_Seq1	AGGTGATCGGCGTTAACATGGCGGCGCCCAGCGGCGTCCACCTGCTCGTCCGCAGAGAATAGAAGCTCCGTGAGAGCAGGGACTTTGTTGTCTGGTTCATCCAGTATCCAGAACATGGCATACAGAAGGACCTCAGTTGTCATAGAATTTTCTCTTCACCACTCAATCCTATCTCCTTACACAAGGAGTCAAGCAGTCAACAAAGAAGAAATTTCTTTTTCCGGAG
CUST_10858_PI408125288	DGUOK	Deoxyguanosine kinase, mitochondrial OS=Homo sapiens	TCTATCAAGATTGGCATTCTTTTCTCCTGCAGGAGTTTGCCAGCCAGCTCAGATTACATG	Ferret_Seq1	AGGTATATCTATCAAGATTGGCATTCTTTTCTCCTGCAGGAGTTTGCCAGCCAGCTCAGATTACATGGCTTCATCTACCTCCAggctaactcccaggtttgtttgaagagactccaccagagggccaagggaaaagaggagaaagggagttgagctggcgtatctggagcagctttcatggtcaacacgaagcctggcttgtcacaagacactgagcc
CUST_10859_PI408125288	DGUOK	Deoxyguanosine kinase, mitochondrial OS=Homo sapiens	ATCTATCAAGATTGGCATTCTTTTCTCCTGCAGGAGTTTGCCAGCCAGCTCAGATTACAT	Ferret_Seq1	AGGTATATCTATCAAGATTGGCATTCTTTTCTCCTGCAGGAGTTTGCCAGCCAGCTCAGATTACATGGCTTCATCTACCTCCAggctaactcccaggtttgtttgaagagactccaccagagggccaagggaaaagaggagaaagggagttgagctggcgtatctggagcagctttcatggtcaacacgaagcctggcttgtcacaagacactgagcc
CUST_1086_PI408125288	Arl1	ADP-ribosylation factor-like protein 1 OS=Rattus norvegicus	GGTTAGTTGAAACATTAAAGAGCAGACAGTAGTTCAGTCACTTCTACCCTTGTGAAATGA	Ferret_Seq1	GGTTCACCATGGGTGGGTTTTTCTCAAGTATTTTTTCCAGTTTGTTTGGAACCCGGGAAATGAGGATTTTAATTTTGGGATTAGATGGAGCAGGAAAAACTACAATTTTATACAGATTACAGGTTGGAGAAGTCGTTACTACTATTCCTACTATTGGATTCAATGTTGAGACGGTAACATACAAGAACCTTAAATTCCAAGTTTGGGATTTAGGAGGACAGACAAGTATCAGGCCATACTGGAGATGTTATTATTCAAACACAGATGCAGTCATTTATGTGGTAGACAGTTGTGACCGCGATCGAATTGGCATTTCCAAATCAGAGTTAGTTGCTATGTTGGAGGAAGAAGAGCTGAGAAAAGCCATTTTAGTGGTGTTTGCAAATAAGCAGGACATGG…
CUST_10860_PI408125288	MNAT1	CDK-activating kinase assembly factor MAT1 OS=Homo sapiens	GAGATGTTAGGAAGACTTGGGTTATTTTAAACCAATGTCAGAGCTGCCTCTCCACAGGAC	Ferret_Seq1	ATAAAACCAGTGACATTTTCCACAGGCACCAAAATGGGTCagcatatttcattagcacctattcaaaagacttgaagaagctctatatgatacaaccactgcagatagagacatgtggaccgcaagttcctgagcttgagatgttaggaagacttgggttattttaaaccaatgtcagagctgcctctccacaggaccttgctggaggctatacttcttc
CUST_10861_PI408125288	MNAT1	CDK-activating kinase assembly factor MAT1 OS=Homo sapiens	TGAGATGTTAGGAAGACTTGGGTTATTTTAAACCAATGTCAGAGCTGCCTCTCCACAGGA	Ferret_Seq1	ATAAAACCAGTGACATTTTCCACAGGCACCAAAATGGGTCagcatatttcattagcacctattcaaaagacttgaagaagctctatatgatacaaccactgcagatagagacatgtggaccgcaagttcctgagcttgagatgttaggaagacttgggttattttaaaccaatgtcagagctgcctctccacaggaccttgctggaggctatacttcttc
CUST_10862_PI408125288	Abce1	ATP-binding cassette sub-family E member 1 OS=Mus musculus	CAAGTGCTTATGGTGTTGTCACTATGCCTTTTAGTGTAAGAGAAGGCATAAACATTTTTT	Ferret_Seq1	ATGCTATCACTATACGATCACTAATAAATCCAGATAGATATATCATTGTGGTGGAGCATGATCTAAGTGTATTAGACTATCTCTCTGACTTCATCTGCTGTTTATATGGCGTACCAAGTGCTTATGGTGTTGTCACTATGCCTTTTAGTGTAAGAGAAGGCATAAACATTTTTTTGGATGGCTACGTTCCGACAGAAAACTTGAGATTCAG
CUST_10863_PI408125288	Abce1	ATP-binding cassette sub-family E member 1 OS=Mus musculus	CCAAGTGCTTATGGTGTTGTCACTATGCCTTTTAGTGTAAGAGAAGGCATAAACATTTTT	Ferret_Seq1	ATGCTATCACTATACGATCACTAATAAATCCAGATAGATATATCATTGTGGTGGAGCATGATCTAAGTGTATTAGACTATCTCTCTGACTTCATCTGCTGTTTATATGGCGTACCAAGTGCTTATGGTGTTGTCACTATGCCTTTTAGTGTAAGAGAAGGCATAAACATTTTTTTGGATGGCTACGTTCCGACAGAAAACTTGAGATTCAG
CUST_10864_PI408125288	SPARC	SPARC OS=Homo sapiens	AGGTATGCAGCAATGACAACAAGACCTTCGATTCTTTCCTTCGCCACTTCTTTTGTCCAC	Ferret_Seq1	ATGAAAACCCCTGCCAGAACCACCACTGCAAGCACGGCAAAGTGTGCGAGCTGGATGAGAACAACACTCCCATGTGCGTGTGCCAGGACCCTACCAGCTGCCCTGCCCCCATTGGCGATTTCGAGAAGGTATGCAGCAATGACAACAAGACCTTCGATTCTTTCCTTCGCCACTTCTTTTGTCCACCAACGTGCACCCTCGGAGGGTACCGaagaaagggaccgaccaaaacctaccaccc
CUST_10866_PI408125288	At5g22750	Putative SWI/SNF-related matrix-associated actin-dependent regulator of chromatin subfamily A member 3-like 2 OS=Arabidopsis thaliana	AGACATTTCAGGAGAACCTTTCAGCATTTAAACATGATCCTCAAATCAATATTTTGCTGC	Ferret_Seq1	AAAAAAGTGGAAGCTGTGGTCAGAACTCTGATGAGAATCCAGCTTAGAGACCCAGGCGCTAAAGCACTCGTCTTCTCAACGTGGCAAGATGTATTAGACATTATTTCAAAAGCCCTCACTGATAACAACATGGAATTTGCTCAGATCAGTCGTGTTAAGACATTTCAGGAGAACCTTTCAGCATTTAAACATGATCCTCAAATCAATATTTTGCTGc
CUST_10867_PI408125288	At5g22750	Putative SWI/SNF-related matrix-associated actin-dependent regulator of chromatin subfamily A member 3-like 2 OS=Arabidopsis thaliana	GTCGTGTTAAGACATTTCAGGAGAACCTTTCAGCATTTAAACATGATCCTCAAATCAATA	Ferret_Seq1	AAAAAAGTGGAAGCTGTGGTCAGAACTCTGATGAGAATCCAGCTTAGAGACCCAGGCGCTAAAGCACTCGTCTTCTCAACGTGGCAAGATGTATTAGACATTATTTCAAAAGCCCTCACTGATAACAACATGGAATTTGCTCAGATCAGTCGTGTTAAGACATTTCAGGAGAACCTTTCAGCATTTAAACATGATCCTCAAATCAATATTTTGCTGc
CUST_10868_PI408125288	RNF10	RING finger protein 10 OS=Homo sapiens	AACGGAAACCCTAGAGATTATTTTCAGATGACATTGAGAAGAGGAGCGTCAGCGCCAGAA	Ferret_Seq1	AAGATTGCCGGCTACTCCATGTCCGAGGATGTTCGACAGCGCCATAGATACCTTTCTCACCTGCCGCTCACCTGTGAGTTCGAGTATCTGTGTAATTGGCTCTGCAGCCTCTGTGGTCTccaacggaaaccctagagattattttcagatgacattgagaagaggagcgtcagcgccagaagaggctcgggaggacgccgcgggagcgcgaggta
CUST_1087_PI408125288	PROS1	Vitamin K-dependent protein S OS=Homo sapiens	ATCTCCTCTGAAAACCTTCAAAGACAGTTGGCCATTTTGGATGAAGCAATGAAAGGGACA	Ferret_Seq1	AAAGGAAATCATTCAAGAAAAGCAAAATAAGCATTGTCTTGTCGCTGTGGAGAAGGGTTCCTACTATCCTGGTTCTGGAGTTGCTCAGTTTAGCATAGACTACAGTAACCTGTCCAATGTTGAGGACTGGCAAGTAAATGCGTCCTTGAGCATTCGCCCATCCACGGGCACTGGTGTTATGTTCGCCTTGGTTTCTGGCAGCACTGTGCCCTTTGCCTTGTCCTTGGTAGACTCTGCCTCTGAAAAGCTTCAGGATATCCTGGTATCTGTTGAAAATACGGTAATGTATCGGATGGATGCTGTAAGTCTGTGTTCCAATCAACCATTCCATCTGGAATTGAGAGTCAACAGAAACAATCTGGAGCTGTTCACTCCACTTAAAAAAGACACTATCTCCTC…
CUST_10870_PI408125288	REV3L	DNA polymerase zeta catalytic subunit OS=Homo sapiens	GAAGTTTCTCCTATAAACCTGGAGCTTGTGTGCCAGCCCTTGAACTTACAAGGAAAATGC	Ferret_Seq1	tcagCATAGACCTTGGCTGTCACTCAAGAAGAGATTCCTGCCCTGCTGTTTCTAAGATACTTGAGCGTTCTCTAAAGCTGCTATTTGAAACAAGAGATCTAAGTTTAATTAAACAGTATGTTCAGCGACAATGTATGAAGCTTCTGGAAGGAACAGCCAGCATCCAAGATTTTATCTTTGCCAAGGAATACAGAGGAAGTTTCTCCTATAAACCTGGAGCTTGTGTGCCAGCCCTTGAACTTACAAGGAAAATGc
CUST_10872_PI408125288	Tmsb4x	Thymosin beta-4 OS=Rattus norvegicus	AATCCACTGCCTTCTAAAAGAACGATTGAACAGGAGAAGCAAGCGGGCGAATCGTAATGA	Ferret_Seq1	AGGCTTTCGGCGGCGGCTCCTGAGCAgaccggtcgttctctcgcgtcgcgctcctcgctccgcttcctctgcaaccatgtctgacaaacccgatatgggctagagatttgagaaattcgataagtcgaaattagaagaagacagaaacacaagagaaaaatccactgccttctaaaagaacgattgaacaggagaagcaagcgggcgaatcgtaatgaggcgggcgccgctg
CUST_10875_PI408125288	DDX17	Probable ATP-dependent RNA helicase DDX17 OS=Homo sapiens	ACGTAGGTAGTGACTTGTGTCAGACTTACTACATTAAAGTAACGACTGTCTTTCCTTTTT	Ferret_Seq1	AGCAGTTTAGTGGGATAGGCCGGTCTGGGCAGCAGCCACAGCCACTGATGTCACAACAGTTTGCACAGCCTCCAGGAGCTACCAATATGATAGGTTACATGGGGCAGACTGCCTACCAGTACCCCCCCTCCTCCNCCTCCCCTCCCTCCCTTCCaccgtaatagaaaccactacaacgtaggtagtgacttgtgtcagacttactacattaaagtaacgactgtctttccttttttttctttctttccctttttcc
CUST_10876_PI408125288	HBA1	Hemoglobin subunit alpha OS=Homo sapiens	AGAAAGAACTCACCATAGGTGCTGTCTCCCGCCGACAAGACCAACGTCAAGTCCACCTGG	Ferret_Seq1	AACATTTTCTGGTTCTCACACAGACTCAGAAAGAACTCACCATAGGTGCTGTCTCCCGCCGACAAGACCAACGTCAAGTCCACCTGGGGCAAGATCGGCGGCCACGCGGGCGAGTATGGCGGAGAGGCTCTGGAGAGGACCTTCGCGTCCTTCCCCACCACCAAGACCTACTTCCCCCACCTTCGACCTGAGCCAccggctcccgcccaggtcaaggcccacggcaagaaggtggccgacgcgctg
CUST_10877_PI408125288	HBA1	Hemoglobin subunit alpha OS=Homo sapiens	CAGAAAGAACTCACCATAGGTGCTGTCTCCCGCCGACAAGACCAACGTCAAGTCCACCTG	Ferret_Seq1	AACATTTTCTGGTTCTCACACAGACTCAGAAAGAACTCACCATAGGTGCTGTCTCCCGCCGACAAGACCAACGTCAAGTCCACCTGGGGCAAGATCGGCGGCCACGCGGGCGAGTATGGCGGAGAGGCTCTGGAGAGGACCTTCGCGTCCTTCCCCACCACCAAGACCTACTTCCCCCACCTTCGACCTGAGCCAccggctcccgcccaggtcaaggcccacggcaagaaggtggccgacgcgctg
CUST_10878_PI408125288	LYST	Lysosomal-trafficking regulator OS=Homo sapiens	AATTTCACCTTTTCTCTGGGTTATGAGCCAAACTCCAGCCAAACTGCAAGGACTCACAGT	Ferret_Seq1	AAGAAGAGTCCTGCCCACGTCGACCCGATTACCTAAAGGGACTGGCCTCATTCCAGCGAAGCCACAGCACTATTGCAAGCCTAGGTTTAGCTTTTCCTTCCCAGAATGGATCCACAGCCATTGGACGCTGGCCAAGTCTCGTTGATAGGAACTCCGATGAGTGGGAGAATTTCACCTTTTCTCTGGGTTATGAGCCAAACTCCAGCCAAACTGCAAGGACTCACAGTGTAACAG
CUST_1088_PI408125288	PROS1	Vitamin K-dependent protein S OS=Homo sapiens	ACTCTGCCTCTGAAAAGCTTCAGGATATCCTGGTATCTGTTGAAAATACGGTAATGTATC	Ferret_Seq1	AAAGGAAATCATTCAAGAAAAGCAAAATAAGCATTGTCTTGTCGCTGTGGAGAAGGGTTCCTACTATCCTGGTTCTGGAGTTGCTCAGTTTAGCATAGACTACAGTAACCTGTCCAATGTTGAGGACTGGCAAGTAAATGCGTCCTTGAGCATTCGCCCATCCACGGGCACTGGTGTTATGTTCGCCTTGGTTTCTGGCAGCACTGTGCCCTTTGCCTTGTCCTTGGTAGACTCTGCCTCTGAAAAGCTTCAGGATATCCTGGTATCTGTTGAAAATACGGTAATGTATCGGATGGATGCTGTAAGTCTGTGTTCCAATCAACCATTCCATCTGGAATTGAGAGTCAACAGAAACAATCTGGAGCTGTTCACTCCACTTAAAAAAGACACTATCTCCTC…
CUST_10880_PI408125288	Ptprm	Receptor-type tyrosine-protein phosphatase mu OS=Mus musculus	AACAGTATCCAAGCTGCTCAGCCTTTTACTATTGGTGATAATAAGACATACAACGGCTAC	Ferret_Seq1	AAGAGCCGAGGCGCGCCTGTCAGTGTCTATCAAGTGGTTGTTGAGGAAGAACGTCCTCGAAGAACTAAAAAGACAACAGAAATCTTGAAGTGCTACCCCGTGCCAATTCACTTCCAGAATGCGTCCATACTGAACTCCCAGTACTACTTTGCTGCAGAATTCCCAGCGAACAGTATCCAAGCTGCTCAGCCTTTTACTATTGGTGATAATAAGACATACAACGGCTAc
CUST_10882_PI408125288	RER1	Protein RER1 OS=Homo sapiens	TGGTGTACAGATTTTTCACAAGACTCGGACAGATCTATCAGTCCTGGCTAGACAAGTCCA	Ferret_Seq1	AGGAAGTGCTCGGCTGGCTCTTCCCGACCGTGCGAAGCGCCGGCGCGGCCGCCTGCCCGCGTCCTCCTTCCCGCGGCCCTCGGAGACCGCGCTCGGCCGCAGGGAGCGGCGAGTTACAGAATGTCCGAAGGTGACAGCGTTGGAGATTCAGTCCATGGGAAACCTTCCGTGGTGTACAGATTTTTCACAAGACTCGGACAGATCTATCAGTCCTGGCTAGACAAGTCCACGCCGTAc
CUST_10884_PI408125288	ARID1A	AT-rich interactive domain-containing protein 1A OS=Homo sapiens	GAAAAAGCAGTATATCCAGTGTCTCTATGCCTTTGAGTGCAAGATTGAACGGGGAGAAGA	Ferret_Seq1	AGGTAGGAAACCTCTGGACCTCTATCGCCTCTATGTGTCTGTGAAGGAGATTGGTGGATTGACTCAGGTCAACAAGAACAAAAAATGGCGGGAACTTGCGACCAACCTCAACGTGGGCACCTCAAGCAGTGCTGCCAGCTCCTTGAAAAAGCAGTATATCCAGTGTCTCTATGCCTTTGAGTGCAAGATTGAACGGGGAGAAGACCCTCCCCCAGACATCTTTGCAG
CUST_10886_PI408125288	Narg2	NMDA receptor-regulated protein 2 OS=Mus musculus	AATTGCCCTTAATGAATTTGGAAAATTCTAAACAACCTCCTGCTTCTGAGCAATCCTCTG	Ferret_Seq1	ATTCTAAACCAGCTAGCCCCTATTCGTCTTCAGCACAGGCTTCTGTTGGAAACCAGACTAATCCTACTTGTAGTCCTGAAGAGTCATGTGTTTTAAAAAAAACCTATCAAACGAGTATATAAAAAATTTGATCCAGTTGGAGAAATTTTAAAAATGCAAGATGAACTCCTAAAGCCAATTTCCAGAAAAATACCTGAATTGCCCTTAATGAATTTGGAAAATTCTAAACAACCTCCTGCTTCTGAGCAATCCTctg
CUST_10888_PI408125288	FAM40A	Protein FAM40A OS=Homo sapiens	TGTGTCACAACATTTGGTATTTGCCAACTGCATTCCCATTTGATCCTGAAGTTCTTCATC	Ferret_Seq1	AGAGATGCCCATCACTGTTCTCCAGAGctactgaagttgggcatcgatgttgaacagacacaaggagatcattgtaaagagtatctctgccctgcctcctgctccttcctcaacacttcaaactgaaccatatctaccagtttgaatatgtgtcacaacatttggtatttgccaactgcattcccatttgatcctgaagttcttcatc
CUST_1089_PI408125288	Csnk1a1	Casein kinase I isoform alpha OS=Mus musculus	TGAACAGAGTCGCCGAGATGACATGGAATCATTAGGATATGTTTTGATGTATTTTAATAG	Ferret_Seq1	ATCGGGTCTGGCTCCTTCGGGGACATTTACCTGGCGATCAACATTACCAACGGCGAGGAAGTGGCAGTGAAGCTAGAATCTCAGAAGGCCAGGCATCCCCAGTTGCTGTACGAGAGCAAACTCTATAAGATTCTTCAAGGTGGGGTGGGCATCCCCCACATACGGTGGTATGGTCAGGAAAAAGACTATAATGTGCTAGTCATGGATCTTCTTGGACCCAGCCTCGAAGACCTCTTCAATTTCTGTTCAAGAAGGTTCACGATGAAAACTGTACTTATGTTAGCTGACCAGATGATCAGTAGAATTGAATATGTGCATACAAAGAATTTTATACACAGAGACATTAAGCCAGATAACTTCCTAATGGGTATTGGGCGTCACTGTAATAAGTTATTCCTT…
CUST_10890_PI408125288	SYNJ1	Synaptojanin-1 OS=Homo sapiens	GAAGTGGCCATTTGATAGATCAGCTGAAGATCTAGATCTTCTCAATGCTAGTTTTCAAGA	Ferret_Seq1	AAGATCAGCTTATCAATCAAAAAAATGCTGGTCAGATTTTTAGAGGATTTTTAGAAGGAAAAGTAACCTTTGCTCCAACATACAAATATGACTTGTTTTCGGACGACTATGACACCAGTGAAAAATGCCGCACCCCTGCCTGGACAGACCGTGTCCTCTGGAGAAGGAGGAAGTGGCCATTTGATAGATCAGCTGAAGATCTAGATCTTCTCAATGCTAGTTTTCAAGA
CUST_10892_PI408125288	ALG6	Dolichyl pyrophosphate Man9GlcNAc2 alpha-1,3-glucosyltransferase OS=Homo sapiens	TAGCTGTGCACTGTCATTCTTTTATTTCTTTCCAAGTACATGAAAAGTCCATTCTCTTGG	Ferret_Seq1	AAGCGTCAGTATCTTTCTGAAGATCAAGGATATTTTGCCTACGTCACATCCAGATAATAATCAGCTTTTGTTTTACATTTTTGAGCCTGCTTCCTGCATGTATAAAATTAACACTTAAGCCCTCTCCCAGAGGATTCAGATTTACTCTGGTTAGCTGTGCACTGTCATTCTTTTATTTCTTTCCAAGTACATGAAAAGTCCATTCTCTTGGTATCATTACCTGTctg
CUST_10894_PI408125288	Agpat6	Glycerol-3-phosphate acyltransferase 4 OS=Mus musculus	TAAAAGACACGTTCAAAGAGGAGCAGCAGAAACTGTACAGCAAGATGATCGTTGGGAACC	Ferret_Seq1	AGGGCTTGTGGACCTGCTGTGGGATGGTGGTCTGAAGAGGGAGAAGGTAAAAGACACGTTCAAAGAGGAGCAGCAGAAACTGTACAGCAAGATGATCGTTGGGAACCACGAGGACAGGAGCCGGTCCTGAGCCCGCGCCTTGCGCTGGCGGGAGCCACTGCTGGCAGACCCTGACCCGCGAGCCGGCTGGAGTTGCTGCCGCCGCTGCCCCTGCTGCCCCCAc
CUST_10897_PI408125288	EPHA7	Ephrin type-A receptor 7 OS=Homo sapiens	TTTTCTGATAAAGAAGGCTCCTCAAGATGCGAATGTGAGGATGGGTATTACAGGGCTCCA	Ferret_Seq1	AAAGCAGGCTACCAGCAAAAAGGGGACACTTGTGAACCCTGTGGCCGTGGGTTCTACAAATCTTCCTCTCAAGATCTTCAGTGCTCTCGTTGTCCAACTCACAGTTTTTCTGATAAAGAAGGCTCCTCAAGATGCGAATGTGAGGATGGGTATTACAGGGCTCCATCTGATCCGCCGTATGTTGCCTGCACAAGGCCTCCATCTGCACCACAGAACCTCta
CUST_10898_PI408125288	Cops5	COP9 signalosome complex subunit 5 OS=Mus musculus	AAGTACTGCAAAATCTCAGCATTGGCTCTACTGAAAATGGTGATGCATGCCAGATCGGGA	Ferret_Seq1	AAAGAAACAACAGCAAGAAATACTGGCGGCGAAGCCCTGGACTAAGGAGTAGAGCCAAAACCCCTCTCCGGGGCTTGCTTCAACTCCCCTGTCTCTTTAACCCATTTGATTTCAGAGGATGTAAGAGGAAAAGGACAACCACCATTACTTTAAGTACTGCAAAATCTCAGCATTGGCTCTACTGAAAATGGTGATGCATGCCAGATCGGGAGGCAACTTAGAAGTGATGGGCTTGAtg
CUST_10899_PI408125288	Cops5	COP9 signalosome complex subunit 5 OS=Mus musculus	TAAGTACTGCAAAATCTCAGCATTGGCTCTACTGAAAATGGTGATGCATGCCAGATCGGG	Ferret_Seq1	AAAGAAACAACAGCAAGAAATACTGGCGGCGAAGCCCTGGACTAAGGAGTAGAGCCAAAACCCCTCTCCGGGGCTTGCTTCAACTCCCCTGTCTCTTTAACCCATTTGATTTCAGAGGATGTAAGAGGAAAAGGACAACCACCATTACTTTAAGTACTGCAAAATCTCAGCATTGGCTCTACTGAAAATGGTGATGCATGCCAGATCGGGAGGCAACTTAGAAGTGATGGGCTTGAtg
CUST_109_PI408125288	Tmbim6	Bax inhibitor 1 OS=Rattus norvegicus	AAATTTTCCCACATAACCCCATCGACACAGCAGCACCTGAAGAAGGTCTATGCCAGTTTT	Ferret_Seq1	GAGAAGCACATCCGGTGTGAGGAGAGCTGTGTAGGCTCTTAGGAGGCTGAGCGGAGGCTGTGTCCCACAGACTCTGGCATCATGAACATATTTGATCGGAAGATCAACTTTGATGCACTCTTAAAATTTTCCCACATAACCCCATCGACACAGCAGCACCTGAAGAAGGTCTATGCCAGTTTTGCCCTCTGTATGTTCGTGGCGGCCGCGGGGG
CUST_10900_PI408125288	PPIG	Peptidyl-prolyl cis-trans isomerase G OS=Homo sapiens	AGAATTAAAGGAAGAGGACCAAGGCGTTACCGAACTCCTTCTAGATCCAGATCAAGGGAT	Ferret_Seq1	AAATGAGAAAAAGCCCTCCTAAAGCTGATGAAAAAGAAAGGAAAAACAGAGAGAGAGAGAGAGACAGAGAGTGTAATCCACCTAACTCTCAGCCTGCTTCATACCAGAGGCGTACTTTTAGTTACTAGGTCTGGCAGGAAGAATTAAAGGAAGAGGACCAAGGCGTTACCGAACTCCTTCTAGATCCAGATcaagggatcgtttcagacgtagtgagactcctccacattggaggcaagag
CUST_10902_PI408125288	Scn3a	Sodium channel protein type 3 subunit alpha OS=Rattus norvegicus	ATCTTGGCAAGAGGGTTTTGCTTAGAAGATTTTACATTCCTTCGTGATCCATGGAACTGG	Ferret_Seq1	ACTAAACCCTGTTAGGAAAATTGCTATTAAGATTTTGGTACATTCTTTATTCAGCATGCTTATCATGTGCACTATTTTGACCAACTGTGTATTTATGACCTTGAGTAACCCTCCAGACTGGACGAAGAATGTAGAGTACACATTCACTGGAATCTACACCTTTGAGTCACTTATAAAAATCTTGGCAAGAGGGTTTTGCTTAGAAGATTTTACATTCCTTCGTGATCCATGGAActgg
CUST_10903_PI408125288	Scn3a	Sodium channel protein type 3 subunit alpha OS=Rattus norvegicus	AATCTTGGCAAGAGGGTTTTGCTTAGAAGATTTTACATTCCTTCGTGATCCATGGAACTG	Ferret_Seq1	ACTAAACCCTGTTAGGAAAATTGCTATTAAGATTTTGGTACATTCTTTATTCAGCATGCTTATCATGTGCACTATTTTGACCAACTGTGTATTTATGACCTTGAGTAACCCTCCAGACTGGACGAAGAATGTAGAGTACACATTCACTGGAATCTACACCTTTGAGTCACTTATAAAAATCTTGGCAAGAGGGTTTTGCTTAGAAGATTTTACATTCCTTCGTGATCCATGGAActgg
CUST_10905_PI408125288	SEC24C	Protein transport protein Sec24C OS=Homo sapiens	TGCTGTCTATCTCCCTGTATCCCCTCCATGCTACAACCTGCTGAATTATAATAACAATAG	Ferret_Seq1	ATGACCAGTGCTTGTCCGAACGCGCATCACAGCATCAAAGCCAACAACCTTCTGTACATCCCGACGCAGGTCACTCAGGAACCGTTCCTGGTCGTTCTCCACCTGCAGCCCCCCAGGAGCAGAGTCACATCACTGACTACATAACAACCTGCTGTCTATCTCCCTGTATCCCCTCCATGCTACAACCTGCTGAATTATAATAACAATAGcag
CUST_10906_PI408125288	UNC93A	Protein unc-93 homolog A OS=Homo sapiens	TTTCTCATATTCCAGTCGTCCGGCGTGTGGGGCAACCTGATCTCATCCCTGGTGTTTGGC	Ferret_Seq1	AAGTGCACGTACCTCACCATCATGGGAAACACGCAAGCAGAGAAGGTGGGGAAAGTCGGCCGAGACGTGGTGAACCAGTATTTCGGCATCTTCTTTCTCATATTCCAGTCGTCCGGCGTGTGGGGCAACCTGATCTCATCCCTGGTGTTTGGCCAGACGCCCACGCAAGAGGCCATCCCCGAGGAGCAGCTCCTGTCCTGTGGGGCCAGTGACTGCCTGATGGcc
CUST_10908_PI408125288	MAP2	Microtubule-associated protein 2 OS=Homo sapiens	CCCAACTCTACCCTCCAGGGTAAATTTCGATTTTTAAAACCCTTAGTCTTATTCAAAATA	Ferret_Seq1	AAGAAAGAAAAGCCTTTTAAAACCGGGAGAGGCAGAAttttccactccttgaaagaaaaatagctaaaaaggaacctagcacagtctccgagagattgaagtagagaaggaaaaaagcaggtttaactaagaaggctggaactttgctaaaaaaaaacagaagttacaggtcccaactctaccctccagggtaaatttcgatttttaaaacccttagtcttattcaaaatataactagtaccaacttcattactctcctgtagtttaaggcggaaaacccacagtcaacagggtggtgaa
CUST_1091_PI408125288	KAL1	Anosmin-1 OS=Homo sapiens	GATGCGGTCACGTCTGCAAGTATCCTGTCCCTTAACATTCGTTAAGCATGCCTGGATCCC	Ferret_Seq1	GATCACATCAAAGGCAGCATGAAGACAGGTGCAGTCCTTGTTCTGATGGCTTTCGTCTCCGTGGGAGTGGAGCTGACCTGCGCTTGGAGACCTCCCTTCAGAGGGCAAGAAAGAGCCAGTGTCTGCCCAGAGGTGCCCGAAGGAGTCTTTGGGATTTGCGCTGAAATGTGCTCAGGAGATCAGTCGTGTCCCAGGGGGATGAAATGCTGCAGCAATGGATGCGGTCACGTCTGCAAGTATCCTGTCCCTTAACATTCGTTAAGCATGCCTGGATCCC
CUST_10910_PI408125288	Nf1	Neurofibromin OS=Mus musculus	TTTCAATGGAGAATGTTCCTATGGATACATATCCCGTCCACCATGGCGACCCTAGCTATA	Ferret_Seq1	AATTTTGCATACACTACTAACTCTGGTTAACAAACATAGAAACTGTGACAAGTTTGAGGTGAACACCCAGAGCGTGGCTTACTTAGCAGCCTTACTCACAGTATCTGAGGAGGTTCGAAGTCGCTGTAGCCTAAAACATAGAAAGTCTCTTCTTCTTACTGATATTTCAATGGAGAATGTTCCTATGGATACATATCCCGTCCACCATGGCGACCCTAGCTATAGGACAc
CUST_10913_PI408125288	CA14	Carbonic anhydrase 14 OS=Homo sapiens	CAGACAGTGTGACTTTCGATCCTGAGTTACGTCCCCTGCAGCCCCACTGGATATGACCAC	Ferret_Seq1	AGAGTACCTGCTTCTTCCGGGGATACCATGTTGTTCTTCACTCTCCTGCTGGAGGTGATTTGGATCCTGGCTGCTGAAGGGGGCCCACATGGTCAAGACCACTGGCCAGCCTCTTACCCTGAATGTGGAAGCAATGCCCAATCCCCCATCAATATCCAGACAGACAGTGTGACTTTCGATCCTGAGTTACGTCCCCTGCAGCCCCACTGGATATGACCACG
CUST_10914_PI408125288	GBP2	Interferon-induced guanylate-binding protein 2 OS=Homo sapiens	CTGGGAGATGTAGAGAAGGTAAGGATTAAGGATTTCATTTTGGCATAAGAACCTAATAAT	Ferret_Seq1	ACTATCTCTAACTCTACCCCCTCTTATCCCACTCCCCTTCATAGGCTTTTCTCTAGGCTCCACAGTGCAGTCCCATACGAAAGGAATCTGGATGTGGTGTGTGCCTCATCCCAAGAAGCCAAACCACACCTTAGTTCTTCTGGACACTGAGGGCCTGGGAGATGTAGAGAAGGTAAGGATTAAGGATTTCATTTTGGCATAAGAACCTAATAATATTCTCTACAGTATTTATTTTTTTTAATAAAAGTc
CUST_10915_PI408125288	GBP2	Interferon-induced guanylate-binding protein 2 OS=Homo sapiens	CCTGGGAGATGTAGAGAAGGTAAGGATTAAGGATTTCATTTTGGCATAAGAACCTAATAA	Ferret_Seq1	ACTATCTCTAACTCTACCCCCTCTTATCCCACTCCCCTTCATAGGCTTTTCTCTAGGCTCCACAGTGCAGTCCCATACGAAAGGAATCTGGATGTGGTGTGTGCCTCATCCCAAGAAGCCAAACCACACCTTAGTTCTTCTGGACACTGAGGGCCTGGGAGATGTAGAGAAGGTAAGGATTAAGGATTTCATTTTGGCATAAGAACCTAATAATATTCTCTACAGTATTTATTTTTTTTAATAAAAGTc
CUST_10916_PI408125288	SPCC965.04c	Protein YME1 homolog OS=Schizosaccharomyces pombe	CTAAGGGACTCCTATGAACCGACGCGAAACCATATCTTTGAACGTACTTCCATGCAAAAG	Ferret_Seq1	AAAGTGATTTTGATAATGCAACCAAAATTGCAAAGCGGATggttaccaaatttggaatgagtgaaaagcttggagttattgacctacagtgatactgggaaaactgacgtccagaaactcaatctgctattgacaagaattgaatccttctaagggactcctatgaaccgacgcgaaaccatatctttgaacgtacttccatgcaaaagngcataagatctagcagagctttac
CUST_10920_PI408125288	ZNF84	Zinc finger protein 84 OS=Homo sapiens	AAATCAAGACCTACTACCGAACATCAGAGAAAACACACAGGGGAGAAGACCCGTAACGAA	Ferret_Seq1	ACCTCAAAACTCATCAGAGAACTCACACAGGAGAGAAACCCTATGGATGTAAGGAATGTGGGAAATGCTTCTACCAGAAGTCAGCCCTTCNCAGTACATCAGCGAAACTCACACGAGGGGAACGAAACCCTTTGAATGTataatgtggaaaaacttttaacttattaaatcaagacctactaccgaacatcagagaaaacacacaggggagaagacccgtaacgaagtgtcaaattgaatgtgtaagtc
CUST_10922_PI408125288	BMPR1B	Bone morphogenetic protein receptor type-1B OS=Homo sapiens	AAGAGACAAGAAACCAGACCTCGGTACAGCATTGGGTTAGAGCAGGATGAAACGTACATT	Ferret_Seq1	AGGAATGAATGCAATAAAGACCTTCATCCCACTCTGCCTCCCCTGAAAACCAGAGATTTTGTTGACGGACCTATACACCACAAGGCCTTACTTATATCTGTAACCGTCTGTAGTTTGCTATTGGTCCTTATTATTTTATTCTGTTACTTCAGGTATAAGAGACAAGAAACCAGACCTCGGTACAGCATTGGGTTAGAGCAGGATGAAACGTACATTCCTCCTGGAGAATCCCTGAGAGACTTAA
CUST_10924_PI408125288	Rps24	40S ribosomal protein S24 OS=Rattus norvegicus	TGGCGTTTTTTACGGGCATAGACTTTTTAATTGGAATTTTCCCCTTTTGGGAATTTATGC	Ferret_Seq1	AGACCAGGAAGTTCATGACCAACCGACTTACTTccagcgcaaacaaatggttattgatgtccttttctatctgaaggcaacagtaccttaagacagaattcgggaaaactagccaaaatgtacaagaccacaccagactgtctatatttgttatttaggtatttcaagtaaaccccaacttttttagggttgggttgggccgaaaggaacctaaacgtggcgttttttacgggcatagactttttaattggaattttccccttttgggaatttatgccaaaaagaaaaaaaattaagaaaccccc
CUST_10926_PI408125288	AK2	Adenylate kinase 2, mitochondrial OS=Homo sapiens	AGACCATCCCGCTGGTGGAGTACTACAGGAAACGAGGGATCCACTCTGTCATCGATGCCA	Ferret_Seq1	AGCATCATCAGATAAGGAACCTTGCTAACTGTCCCAGACTTTCACTGCCCCCTTCCTGTTCTCAGGTCACTGGGGAGCCCTTGATCCGACGATCAGATGATAATGAGAAGGCCTTGAAGATCCGCCTGGAGGCCTACCACTCTCAGACCATCCCGCTGGTGGAGTACTACAGGAAACGAGGGATCCACTCTGTCATCGATGCCACCCAGACCCCCCGATGTCg
CUST_10927_PI408125288	AK2	Adenylate kinase 2, mitochondrial OS=Homo sapiens	TCAGACCATCCCGCTGGTGGAGTACTACAGGAAACGAGGGATCCACTCTGTCATCGATGC	Ferret_Seq1	AGCATCATCAGATAAGGAACCTTGCTAACTGTCCCAGACTTTCACTGCCCCCTTCCTGTTCTCAGGTCACTGGGGAGCCCTTGATCCGACGATCAGATGATAATGAGAAGGCCTTGAAGATCCGCCTGGAGGCCTACCACTCTCAGACCATCCCGCTGGTGGAGTACTACAGGAAACGAGGGATCCACTCTGTCATCGATGCCACCCAGACCCCCCGATGTCg
CUST_10928_PI408125288	DMGDH	Dimethylglycine dehydrogenase, mitochondrial OS=Homo sapiens	CCAAACATCATAACTGATTGTTGGGGGAATACAAGAAACCGAAGAATTCATTTCAAAATC	Ferret_Seq1	AAGAACCAACCAGAAACCGGCTTCAGAAGAAAGGTGGAAAGGACAAAATTTGAAAAAGaaccttttggtcaggcaactgaattatgttagctctatgtctatgccaaacatcataactgattgttgggggaatacaagaaaccgaagaattcatttcaaaatcttcaaaatctagatttatgatctcaataaaatcttctcaatttttcctcngcagagagataatggattagttgattttaagttgtttgg
CUST_10929_PI408125288	DMGDH	Dimethylglycine dehydrogenase, mitochondrial OS=Homo sapiens	GCCAAACATCATAACTGATTGTTGGGGGAATACAAGAAACCGAAGAATTCATTTCAAAAT	Ferret_Seq1	AAGAACCAACCAGAAACCGGCTTCAGAAGAAAGGTGGAAAGGACAAAATTTGAAAAAGaaccttttggtcaggcaactgaattatgttagctctatgtctatgccaaacatcataactgattgttgggggaatacaagaaaccgaagaattcatttcaaaatcttcaaaatctagatttatgatctcaataaaatcttctcaatttttcctcngcagagagataatggattagttgattttaagttgtttgg
CUST_1093_PI408125288	GTF3A	Transcription factor IIIA OS=Homo sapiens	ATTTAAGCGCAAGGATTACCTTAAGCAGCATATGAAAACTCATGCCCCGGAAAGGGATGT	Ferret_Seq1	ACACAGGAAGGTCCATGAGGGCTATATGTGTCAAAAAGAATGTTCCTTTGTGGCAAAAACATGGACAGAACTTCTAAAACATGTGAGAGAAACCCACAAAGAGGACATAAAATGTGAAGTATGCCAGAAAACATTTAAGCGCAAGGATTACCTTAAGCAGCATATGAAAACTCATGCCCCGGAAAGGGATGTATGCCGGTGTCCGAGGGAAGGCTGTGGTAGGACCTACACAACCGTGTTTAACCTCCAGAGCCACATTCTCTCATTTCATGAGGAACGGCGCCCATTTACCTGTGAACATCCTGGCTGTGGCAAAACCTTCGCAATGAAACAAAGTCTCACTAGGCATGCCGTTGTGCATGACCCTGATAAGAAGAAAATGAAGCTCAAAGTAAAACC…
CUST_10930_PI408125288		Ig kappa chain V-II region RPMI 6410 OS=Homo sapiens	GCCGGGCCAGTCAGAGCCTCCTGCATAGTAATAGATACTATTACTTGCATTGGTACCTGC	Ferret_Seq1	AGCTACCAGAACTCATCCCTTTAACTTGTCAAAATGAGGTTCCCTGTTCAGCTCCTGGGGCTCATGATGCTCTGGTTTCCAGGATCCAGTGGGGAAGTTGTATTGACACAGAACCCACTGTCCCTGTCCATCACTCTGGGAGAGCCGGCTTCCATCTCCTGCCGGGCCAGTCAGAGCCTCCTGCATAGTAATAGATACTATTACTTGCATTGGTAcctgc
CUST_10931_PI408125288		Ig kappa chain V-II region RPMI 6410 OS=Homo sapiens	TGCCGGGCCAGTCAGAGCCTCCTGCATAGTAATAGATACTATTACTTGCATTGGTACCTG	Ferret_Seq1	AGCTACCAGAACTCATCCCTTTAACTTGTCAAAATGAGGTTCCCTGTTCAGCTCCTGGGGCTCATGATGCTCTGGTTTCCAGGATCCAGTGGGGAAGTTGTATTGACACAGAACCCACTGTCCCTGTCCATCACTCTGGGAGAGCCGGCTTCCATCTCCTGCCGGGCCAGTCAGAGCCTCCTGCATAGTAATAGATACTATTACTTGCATTGGTAcctgc
CUST_10934_PI408125288	KLKB1	Plasma kallikrein OS=Homo sapiens	TTGCACAACAAAAACAAACACACGCATTGTTGGAGGAACCAACTCTTCTTGGGGAGAGTG	Ferret_Seq1	AGGATTACGTACAGGACACGAGCGAGCTCTGGTTATTCTTTGAGGTTGTGTAAAAGTGGGGGTAGTTCTGTTTGCACAACAAAAACAAACACACGCATTGTTGGAGGAACCAACTCTTCTTGGGGAGAGTGGCCCTGGCAAGTCAGCCTGCAAGTGAAGCTGAGAGATCAGAGCCACCTGTGTGGAGGGTCAATCATTGGACACCAGTGGGTGCTAACTGCTGCCCa
CUST_10936_PI408125288	ZNF146	Zinc finger protein OZF OS=Homo sapiens	TATGTAAGGAGTGGTAGGAAAAAACCTTCAGTGGGAAGTCTAACCTTACTGAGCATGAAG	Ferret_Seq1	AATACTGGAGAAAAGCTTTTTGAATGTAATGAATGTGGAAAATCCTTCAGCCAGAAGGAAAACCTTCCTTACCCATCAGAAAATTCACACTGGAGAGAAACCTTTTGAGTGTAAGGATTGTGGGAAAGCTTTCATTCAGAAGTCAAACCTCATCAGACACCAGAGAACTCACACGGGAGAGAAGTCCTTTGTATGTAAGGAGTggtaggaaaaaaccttcagtgggaagtctaaccttactgagcatgaag
CUST_10938_PI408125288	Capn3	Calpain-3 OS=Rattus norvegicus	TTTTCAAACACTATGACACAGACCATTCCGGCACCATCAACAGCTATGAGATGCGAAACG	Ferret_Seq1	AGGGGAGGCTGAACTTGCAAGAGTTCCATCACCTCTGGAAGAAGATTAAAGCCTGGCAGAAAATTTTCAAACACTATGACACAGACCATTCCGGCACCATCAACAGCTATGAGATGCGAAACGCAGTCAATGATGCAGGCTTCCACCTCAACAGCCAGCTCTACGACATCATTACCATGCGCTATGCAGACAAGCACAtg
CUST_10939_PI408125288	Capn3	Calpain-3 OS=Rattus norvegicus	ATTTTCAAACACTATGACACAGACCATTCCGGCACCATCAACAGCTATGAGATGCGAAAC	Ferret_Seq1	AGGGGAGGCTGAACTTGCAAGAGTTCCATCACCTCTGGAAGAAGATTAAAGCCTGGCAGAAAATTTTCAAACACTATGACACAGACCATTCCGGCACCATCAACAGCTATGAGATGCGAAACGCAGTCAATGATGCAGGCTTCCACCTCAACAGCCAGCTCTACGACATCATTACCATGCGCTATGCAGACAAGCACAtg
CUST_10940_PI408125288	GSTA1	Glutathione S-transferase A1 OS=Homo sapiens	TTCAAAAGGAGGCCAAGATTGCCCTGATCAAAGAGAGGTAACAACAGATCGTTATCCTCC	Ferret_Seq1	ACAAATACAACCTCTATGGGGAAAGACATAAAGGAGAAAGCCCTGATAGACTATGTACTACACGAAGGTATAGCCGATTTGAATGaaatgatcattgttttgcctctatcgcccaccttgattcaaaaggaggccaagattgccctgatcaaagagaggtaacaacagatcgttatcctccccgtgttcgcagtgagtgacaggtctagtagcttgagcgggctggctaagg
CUST_10942_PI408125288	UBE2Q1	Ubiquitin-conjugating enzyme E2 Q1 OS=Homo sapiens	AGGGCTGGAGCAGTGCCTACTCAATAGAATCAGTTATCATGCAGATCAATGCCACATTAG	Ferret_Seq1	tcagCTACTAGACCTTGCTGTCACTCACTTCAGATCTTAAAAGAAAAAGAAGGCATAGAATATATTTTGCTTAACTTCTCTTTTAAGGATAACTTTCCATTTGATCCTCCATTTGTTCGAGTGGTGTTACCTGTTCTCTCAGGAGGGTATGTGTTGGGCGGTGGAGCACTATGTATGGAACTTCTCACAAAACAGGGCTGGAGCAGTGCCTACTCAATAGAATCAGTTATCATGCAGATCAATGCCACATTAG
CUST_10944_PI408125288	FETUB	Fetuin-B OS=Homo sapiens	GCCCAGAAAGGATTTCTCCTTACTTATCTCGCTTATAACTGTACTCTTCGCCCAGGTTTC	Ferret_Seq1	AATGTACGCGAACACAGACCAGGTCCTGGGATCTGTGTTCttatcttcacacttggatgtgttaggaaacggactgccatgtactcaccaggaaggcaatggaaggacttgtggggtgaggtacattcatagattcggtttatggtcagtgcaaagcaatatatttatgttaacaggcccagaaaggatttctccttacttatctcgcttataactgtactcttcgcccaggtttc
CUST_10946_PI408125288	ATRX	Transcriptional regulator ATRX OS=Homo sapiens	AACTACCAGCAAATTGATATGAGAGGGATGTATCAGTCAGTAGCTGGTGGTATGCAGCCA	Ferret_Seq1	AAACAACAAATGACTTATCAGCAAGCAACACTGGGTCACCTCATGATGCCAAAGCCTCCAAATTTAATTCATGAATCCTTCTAACTACCAGCAAATTGATATGAGAGGGATGTATCAGTCAGTAGCTGGTGGTATGCAGCCACCACCCTTACAGCGTGCACCACCCCCAATGAGAAGCAAAAATCCCGGACCTTCCCAAGGGAAATCAATGTGATTTTGCAc
CUST_10949_PI408125288	VNN1	Pantetheinase OS=Homo sapiens	ATGAAAATCAATTCAATGTACCCAAGAAGCCCGAGGTTGTGACTTTTGACACTGTCTTTG	Ferret_Seq1	AGACAACTCTATCTACCTTGTGGCAAATATTGGAGACAAGAAGCCATGCAATGCCAGTGACTCTCAGTGTCCCCCTGATGGTCATTACCAATACAATACTGATGTGGTCTTTGATTCCCAAGGAAAACTGGTGGCACGCTACCATAAGCACAACCTTTTCATGAATGAAAATCAATTCAATGTACCCAAGAAGCCCGAGGTTGTGACTTTTGACACTGTCTTTGG
CUST_1095_PI408125288	STMN1	Stathmin OS=Sus scrofa	CTCTGTGAAAACATGTTTGTGAAAAGAGTATGTAGTGGCTTCTTTCAAATTGTTAGATGC	Ferret_Seq1	CGAATGCAGATTGCACGCGGGCGGGCGTGGGGTGAGGGTTTTCCTTGCCAGTGGATTGTGTAGAGTACACTGCCAGTCTCTTGTCTTCTGTTCACCATGGCTTCTTCTGATATCCAGGTGAAAGAACTGGAGAAGCGTGCTTCAGGCCAGGCTTTTGAGCTGATTCTCAGCCCTCGATCAAAAGAATCCGTCCCAGAATTCCCCCTTTCCCCTCCAAAGAAGAAGGATCTTTCCCTGGAGGAAATTCAGAAGAAATTAGAAGCTGCAGAAGAAAGACGCAAGTCCCATGAAGCCGAGGTCTTGAAGCAGCTGGCTGAGAAGCGGGAGCACGAGAAAGAGGTGCTTCAGAAAGCCATAGAGGAGAACAACAACTTCAGTAAGATGGCGGAAGAAAAGCTG…
CUST_10951_PI408125288	ZNF786	Zinc finger protein 786 OS=Homo sapiens	TCCAGTGTCCCAAATGTGACAAGAGTTTCCGCTTGAAGGCGCAGCTGCTCAGCCACCAAG	Ferret_Seq1	AGTGAAGGCCGACATGAAGGCCCACCAGCTGCTGCACAGCGGCGAGATGCCCTTCTCCTGCGAGTGTGGCAAGGGCTTTGCCAAGCAGTCCAAACTCATCGAGCACATCAGGACCCACACGGGGGAGAAGCCTTTCCAGTGTCCCAAATGTGACAAGAGTTTCCGCTTGAAGGCGCAGCTGCTCAGCCACCAAGGCCTGCACACAGGGGAG
CUST_10952_PI408125288	MSL3	Male-specific lethal 3 homolog OS=Homo sapiens	TTAGTGAGGCACTACTATAGTCACCTAGAACCCCAGGGCTAATTTATAAACGTTTTGTAG	Ferret_Seq1	ACGTCTTACATTTACGGGGCACTAACACTTGCTACGAATTGTTTGTGAAACTTCCAGAAATCCTTGGAAAGATGTCCTTTTCTGAGAAGAATCTGAAGGCTTTACTGAAGCACTTTGATCTCTTTCTTAGGTTTTTGGCAGaataccatgatgactttctttcccagagtctgccgtatgttgctgtccgttagtgaggcactactatagtcacctagaaccccagggctaatttataaacgttttgtag
CUST_10954_PI408125288	ASH1L	Probable histone-lysine N-methyltransferase ASH1L OS=Homo sapiens	ATCTTCCGCATTGAGAAGCTTTGGAAGAATGAAAAAGAGGAACGGTTTGCCTTTGGGCAC	Ferret_Seq1	AGCTGTGTCTACTTCATCTGTTTGCTCCGAGATGACTTGCTGCTTCGTCAAGGCGACTGCGTGTACCTGATGCGGGACAGCCGGCGCACACCTGATGGCCACCCAGTCCGCCAGTCCTACCGACTATTGTCGCACATTAACCGAGACAAACTGGACATCTTCCGCATTGAGAAGCTTTGGAAGAATGAAAAAGAGGAACGGTTTGCCTTTGGGCACCACTAc
CUST_10957_PI408125288	cyp9	Peptidyl-prolyl cis-trans isomerase 9 OS=Schizosaccharomyces pombe	ATCGAGAGTATTGCAGTTAGCTCTGAGGGAGCATTGTTCTGTTCTGTGGGTGATGATAAA	Ferret_Seq1	ACGCAGTTACATGCATAGAGATGTTATCACCCATGTGGTATGCACCAAGACAGACTTTATTATTACTGCCAGTCATGATGGACATGTTAAGTTCTGGAAAAAAATAGAAGAGGGAATTGAATTTGTTAAACATTTTCGTAGTCATCTGGGAGTTATCGAGAGTATTGCAGTTAGCTCTGAGGGAGCATTGTTCTGTTCTGTGGGTGATGATAAAGc
CUST_1096_PI408125288	STMN1	Stathmin OS=Sus scrofa	TAATGTAGCTTTTTCTCGTTGCATCTTTTCTACTTCAGTGCACCTGGCGTACTGGGTTAA	Ferret_Seq1	CGAATGCAGATTGCACGCGGGCGGGCGTGGGGTGAGGGTTTTCCTTGCCAGTGGATTGTGTAGAGTACACTGCCAGTCTCTTGTCTTCTGTTCACCATGGCTTCTTCTGATATCCAGGTGAAAGAACTGGAGAAGCGTGCTTCAGGCCAGGCTTTTGAGCTGATTCTCAGCCCTCGATCAAAAGAATCCGTCCCAGAATTCCCCCTTTCCCCTCCAAAGAAGAAGGATCTTTCCCTGGAGGAAATTCAGAAGAAATTAGAAGCTGCAGAAGAAAGACGCAAGTCCCATGAAGCCGAGGTCTTGAAGCAGCTGGCTGAGAAGCGGGAGCACGAGAAAGAGGTGCTTCAGAAAGCCATAGAGGAGAACAACAACTTCAGTAAGATGGCGGAAGAAAAGCTG…
CUST_10960_PI408125288	THOC1	THO complex subunit 1 OS=Homo sapiens	CCCTACCTACCTAACTTACGTTAGTTAAAGGTTTAAACGGTTTAAACGGTTTTAACGTTT	Ferret_Seq1	AGAGAAGATGTCTCCGACGCCGCCGCTTTTTAGTTTGCCCGAAGCGCGGACGCGGTTTACGAAGTCTACCCAGAGAGGCTCTAAACAACAAAAATATCaagaccgaccttagtttggtaggttaaccctttaccccttaacgacccgaaacctttaaaccctttaccgggtcgacggtagtaaaaagtaaagtaaaaaaagtaaaaataaccgttacccgttaaccgtaaccgaacgttaccttacgtacggtagggttacgttacggttaagtaaaaggaaaaagttaaaaattaaaatttaaactaacctaccctacctacctaacttacgttagttaaaggtttaaacggtttaaacggttttaacgtttaacgttttacttttactttacctttc…
CUST_10961_PI408125288	THOC1	THO complex subunit 1 OS=Homo sapiens	ACCCTACCTACCTAACTTACGTTAGTTAAAGGTTTAAACGGTTTAAACGGTTTTAACGTT	Ferret_Seq1	AGAGAAGATGTCTCCGACGCCGCCGCTTTTTAGTTTGCCCGAAGCGCGGACGCGGTTTACGAAGTCTACCCAGAGAGGCTCTAAACAACAAAAATATCaagaccgaccttagtttggtaggttaaccctttaccccttaacgacccgaaacctttaaaccctttaccgggtcgacggtagtaaaaagtaaagtaaaaaaagtaaaaataaccgttacccgttaaccgtaaccgaacgttaccttacgtacggtagggttacgttacggttaagtaaaaggaaaaagttaaaaattaaaatttaaactaacctaccctacctacctaacttacgttagttaaaggtttaaacggtttaaacggttttaacgtttaacgttttacttttactttacctttc…
CUST_10963_PI408125288	COL4A3BP	Collagen type IV alpha-3-binding protein OS=Homo sapiens	TGGTGGAGACATTAGCTGATAATGCAATCATCATTTATCAAACGCATAAGAGAGTTTGGC	Ferret_Seq1	AATGAAGGTATATCGAAGGGAAGTAGAAGAAAATGGGATTGTTCTGGATCCTTTGAAAGCTACCCATGCAGTGAAAGGTGTTACAGGACATGAGGTCTGCAATTACTTCTGGAATGTTGATGTTCGCAATGATTGGGAAACAACTATAGAAAACTTCCATGTGGTGGAGACATTAGCTGATAATGCAATCATCATTTATCAAACGCATAAGAGAGTTTGGcc
CUST_10964_PI408125288	DNAJC19	Mitochondrial import inner membrane translocase subunit TIM14 OS=Homo sapiens	GCCATGAAACATATGGAGCCTCAAGTAAAACAAGTTTTTCAGAGTTTACCAAAATCTGTA	Ferret_Seq1	AGGGGAGCCAAGCCAGAGCCATGGCAAGTACAGTGGTAGCAGTTGGACTGACCATTGCTGCTGCAGGATTTGCAGGTTTGTTTATGATTTGGGAGTGGAAATGAAGTAGGGGAGGTTGGAGATTTTTTAATTATTTTGCTTTTGTTTTTAGGCCGTTACGTTTTGCAAGCCATGAAACATATGGAGCCTCAAGTAAAACAAGTTTTTCAGAGTTTACCAAAATCTGTAAGACTTACTAAACATTTTTGCTAA
CUST_10966_PI408125288	NP	Purine nucleoside phosphorylase OS=Homo sapiens	ATGAGTCACAGTTCCAGAAGTTATAGTTGCAAGGCACTGTGGACTTCGAGTCTTTGGCTT	Ferret_Seq1	AAAGTATGGGGGAGCAGAGAGAGCTAAAGGAAGGCACCTATGTGATGCTGGCAGGCCCCTCCTTTGAGACTGTGGCAGAGTGTGGGCTGCTGCAGAAGCTGGGGCAGATGCTGTTGGCATGAGTCACAGTTCCAGAAGTTATAGTTGCAAGGCACTGTGGACTTCGAGTCTTTGGCTTCTCCCTNATCACTAACAAGTCATcttgg
CUST_10968_PI408125288	Pvalb	Parvalbumin alpha OS=Mus musculus	AGTTCTTACCAATGGTCGGCCTGAAGAAGAAGAGCCCGGTATGATAGTAAAGAAGGTGTT	Ferret_Seq1	AATATGAGCAGAAATGATGAGAAAAGCACTTTTTAATCTTTTCGCACTTGCTCTGCGCGCTCAAACAGTTGCAGGATGTCGATGACAGACTTGCTCAGCGCTGAGGACATcaagaagcagtgggggcctttaccgctgtcgactccttcgaccacaaaaagttcttaccaatggtcggcctgaagaagaagagcccggtatgatagtaaagaaggtgttccac
CUST_10969_PI408125288	Pvalb	Parvalbumin alpha OS=Mus musculus	AAGTTCTTACCAATGGTCGGCCTGAAGAAGAAGAGCCCGGTATGATAGTAAAGAAGGTGT	Ferret_Seq1	AATATGAGCAGAAATGATGAGAAAAGCACTTTTTAATCTTTTCGCACTTGCTCTGCGCGCTCAAACAGTTGCAGGATGTCGATGACAGACTTGCTCAGCGCTGAGGACATcaagaagcagtgggggcctttaccgctgtcgactccttcgaccacaaaaagttcttaccaatggtcggcctgaagaagaagagcccggtatgatagtaaagaaggtgttccac
CUST_1097_PI408125288	MRPS21	28S ribosomal protein S21, mitochondrial OS=Homo sapiens	ATGGCAAAACATCTGAAGTTCATTGCCAGGACTGTGATGGTACAGGAAGGGAACATGGAA	Ferret_Seq1	GAGCTACCTTTGGTGGGGCCGGTTCCTGAGGGCGTGGGGTGCTGCAGAGTGAAGATTTAAATTCCAAGGTCATGGCAAAACATCTGAAGTTCATTGCCAGGACTGTGATGGTACAGGAAGGGAACATGGAAGGTGCCTACAGGACCCTGAACAGAATCCTCACCATGGATGGGCTCATTGAGGACATTAAGCGACGGCGGTACTACGAAAAGCCTTGTCGCCGACGACAGAGGGAAAGCTACGAAACCTGTCGGCGAATCTACAACATGGAAATGGC
CUST_10970_PI408125288	EDIL3	EGF-like repeat and discoidin I-like domain-containing protein 3 OS=Homo sapiens	AGCTTACAGCAATGATGGAGAACACTGGACTGTATACCAGGATGAAAAGCAAAGAAAAGA	Ferret_Seq1	AAACCAAGGAAAGCTCGGCTGGACAAACAGGGCAAAGTGAATGCCTGGACCTCCGGCCACAATGACCAGTCACAATGGTTACAGGTGGACCTTCTGGTCCCTACCAAAGTAACTGGCATCATTACACAAGGAGCTAAAGATTTTGGTCATGTACAGTTCGTAGGCTCCTACAAACTAGCTTACAGCAATGATGGAGAACACTGGACTGTATACCAGGATGAAAAGCAAAGAAAAGA
CUST_10971_PI408125288	EDIL3	EGF-like repeat and discoidin I-like domain-containing protein 3 OS=Homo sapiens	TAGCTTACAGCAATGATGGAGAACACTGGACTGTATACCAGGATGAAAAGCAAAGAAAAG	Ferret_Seq1	AAACCAAGGAAAGCTCGGCTGGACAAACAGGGCAAAGTGAATGCCTGGACCTCCGGCCACAATGACCAGTCACAATGGTTACAGGTGGACCTTCTGGTCCCTACCAAAGTAACTGGCATCATTACACAAGGAGCTAAAGATTTTGGTCATGTACAGTTCGTAGGCTCCTACAAACTAGCTTACAGCAATGATGGAGAACACTGGACTGTATACCAGGATGAAAAGCAAAGAAAAGA
CUST_10972_PI408125288	NDFIP2	NEDD4 family-interacting protein 2 OS=Homo sapiens	GACCAGACATTCTTTTCTTAAACCAATGTGAAATTTCCAGATCATCTGTAAACCTACAAC	Ferret_Seq1	ATGCAGCTGTATTATTTTAACGGTTTCAGGCCTGCTGCTTTTCTTCAGAGGATTTGTTAATTATCTAAAAGTCAGAAACATGTCTGAAAGTATGGCAGCTGCTCATAGAACAAGATATTTCTTCTTATTATAGAGACTGCATCGACCAGACATTCTTTTCTTAAACCAATGTGAAATTTCCAGATCATCTGTAAACCTACAACTTTAATAGGATAGAAGACTACTAAAAg
CUST_10973_PI408125288	NDFIP2	NEDD4 family-interacting protein 2 OS=Homo sapiens	CGACCAGACATTCTTTTCTTAAACCAATGTGAAATTTCCAGATCATCTGTAAACCTACAA	Ferret_Seq1	ATGCAGCTGTATTATTTTAACGGTTTCAGGCCTGCTGCTTTTCTTCAGAGGATTTGTTAATTATCTAAAAGTCAGAAACATGTCTGAAAGTATGGCAGCTGCTCATAGAACAAGATATTTCTTCTTATTATAGAGACTGCATCGACCAGACATTCTTTTCTTAAACCAATGTGAAATTTCCAGATCATCTGTAAACCTACAACTTTAATAGGATAGAAGACTACTAAAAg
CUST_10974_PI408125288	HTR2C	5-hydroxytryptamine receptor 2C OS=Homo sapiens	ATTGTTTGGGCAATTTCGATAGGTGTGTCAGTTCCTATCCCAGTGATCGGACTGAGAGAT	Ferret_Seq1	ACGTCTGGATTTCTTTGGATGTTTTATTTTCTACAGCGTCCATCATGCACCTCTGCGCTATCTCGCTGGATCGGTATGTAGCAGGGCGTAATCCTGTTGAGCATAGCCGTTTCAATTCGCGGACTAAGGCCATCATGAAGATTGCTATTGTTTGGGCAATTTCGATAGGTGTGTCAGTTCCTATCCCAGTGATCGGACTGAGAGATGAAGAG
CUST_10976_PI408125288	LGTN	Ligatin OS=Homo sapiens	TATCAAGTGACCTTTCCAGGACAAGAGCCCATTGTGAAGAAAGGCAAAATCTGCCCAGTT	Ferret_Seq1	AATGCCAAGAAGAATGACCTGGTCGATGCGGACAACAAAAACCTCGTGAAATTAGATCCCATTCTATGTGACTGCATCTTAGAGAAGAACGAACAGCACACAGTCGTGAAGCTTCCATGGGACAGTCTCCTGACCAGGTGTTTGGAAAGATTACAGCCTGCCTATCAAGTGACCTTTCCAGGACAAGAGCCCATTGTGAAGAAAGGCAAAATCTGCCCAGTTG
CUST_10978_PI408125288	OXSR1	Serine/threonine-protein kinase OSR1 OS=Pongo abelii	AACTGATCCCGTGGGTACTTTACTCCAAGTTCCAGAACAGATTACTGCTCATCTACCTCA	Ferret_Seq1	AGAGTGGAGTGATGACGAATTTGATGAAGAAAGTGAGGAAGGGAAAGCAGCAATTTCACAACTCAGGTCTCCCCGAGTGAAAGAACCATTATCAAATTCTGAGCTGTTTCCAACAACTGATCCCGTGGGTACTTTACTCCAAGTTCCAGAACAGATTACTGCTCATCTACCTCACCCAGCTGGGCACATGCCTGCACAGCCAACTCAAGTCTCTCCCCCACCCCCAG
CUST_10980_PI408125288	ST8SIA3	Sia-alpha-2,3-Gal-beta-1,4-GlcNAc-R:alpha 2,8-sialyltransferase OS=Homo sapiens	AAGCTCGATGGGCCATTCTTTGGATCCCTGCGTTTTTCTTCCATACTTCAGCAACTGTTA	Ferret_Seq1	AATAGATAAGTCAGATTTTGTTTTCCGTTGCAATTTTGtcccctacggaggctttccaaagagatgttggaaggaaacaaccttaccaccttcaccccagcattctggaaatatcacatcttttgacctattcaggaccgtaacacttttcctcagtttaaaaagctcgatgggccattctttggatccctgcgtttttcttccatacttcagcaactgttaccagacnttagttgacttttttgttgaacacagaggtcg
CUST_10982_PI408125288	Gcdh	Glutaryl-CoA dehydrogenase, mitochondrial OS=Mus musculus	TCGTCATGGACAGTGTGGAGGTGCCAGAGGAGAATGTGCTGCCTGATGTATCTGGTCTGG	Ferret_Seq1	AATTGAGGGCAAGTTCTCCCTGCGGGCCTCGTCCACGGGCATGATCGTCATGGACAGTGTGGAGGTGCCAGAGGAGAATGTGCTGCCTGATGTATCTGGTCTGGCGGGGCCCTTCGGCTGCCTGAACAATGCCCGGTTTGGCATCGCCTGGGGTGTGCTCGGAGCCGCCGAATTCTGTTTGCACACAGCCCGGCAGTACAGCCTGGACAGGATcc
CUST_10983_PI408125288	Gcdh	Glutaryl-CoA dehydrogenase, mitochondrial OS=Mus musculus	ATCGTCATGGACAGTGTGGAGGTGCCAGAGGAGAATGTGCTGCCTGATGTATCTGGTCTG	Ferret_Seq1	AATTGAGGGCAAGTTCTCCCTGCGGGCCTCGTCCACGGGCATGATCGTCATGGACAGTGTGGAGGTGCCAGAGGAGAATGTGCTGCCTGATGTATCTGGTCTGGCGGGGCCCTTCGGCTGCCTGAACAATGCCCGGTTTGGCATCGCCTGGGGTGTGCTCGGAGCCGCCGAATTCTGTTTGCACACAGCCCGGCAGTACAGCCTGGACAGGATcc
CUST_10984_PI408125288	SKAP2	Src kinase-associated phosphoprotein 2 OS=Homo sapiens	CAACTTGAGAGCATGAGTGGCAGTTTGTAACCTTTTCGTGTTTTGTTGTAACCTTTTTTC	Ferret_Seq1	AGGAGAAATGAAGGGAGCCATTGGCTTGGTGCCGAAAGCCTACATAATGGAGATGTATGATATTTGAGAGTCCTGGCAGGAAAAAATCAACATTTCACTGGAAGAAAAAAATTCAAATGCAGCTTTCCTTTTTTGCCTACAGAAAAGGAAGATTCTCCTGCTCGTCTGTAAACGCTTTGGATTTAAAATCAACTTGAGAGCATGAGTGGCAGTTTGTAACCTTTTCGTGTTTTGTTGTAACCTTTTTTc
CUST_10986_PI408125288	CBLC	Signal transduction protein CBL-C OS=Homo sapiens	TCCAAGCACTCCTGGATGGACAAAAAGAAGGCTTCTACCTCTACCCAGACGGGAAGAACC	Ferret_Seq1	AATGATGAGGTCCAAGAGCGTCTGCAGACCTGCAGAGACAAGCCAGGCAGTTACATCTTCCGACCCAGCTGCACTCGCCTGGGTCAATGGGCCATTGGATACGTGAGCTCAGATGGCAGCATCCTGCAGACCATCCCTCTCAACAAACCCCTGTTCCAAGCACTCCTGGATGGACAAAAAGAAGGCTTCTACCTCTACCCAGACGGGAAGAAcc
CUST_10988_PI408125288	LAPTM4A	Lysosomal-associated transmembrane protein 4A OS=Homo sapiens	GCCGTCTCTGTTTCTTATGTTTATAATCAGTTCAATGTACTGGTATATGGAGCAATTTCT	Ferret_Seq1	AGAATAAACCTATTGATGGCAATTTTGCTGACTgtggaagtaactcatccaaactcaattttgccagtctgtcaacgattcagtatgaagtcattggcaattactattcatctgagagaatggctgataatgccttgtgttactttttgccgtctctgtttcttatgtttataatcagttcaatgtactggtatatggagcaatttcttatcaagttggg
CUST_10989_PI408125288	LAPTM4A	Lysosomal-associated transmembrane protein 4A OS=Homo sapiens	TGCCGTCTCTGTTTCTTATGTTTATAATCAGTTCAATGTACTGGTATATGGAGCAATTTC	Ferret_Seq1	AGAATAAACCTATTGATGGCAATTTTGCTGACTgtggaagtaactcatccaaactcaattttgccagtctgtcaacgattcagtatgaagtcattggcaattactattcatctgagagaatggctgataatgccttgtgttactttttgccgtctctgtttcttatgtttataatcagttcaatgtactggtatatggagcaatttcttatcaagttggg
CUST_1099_PI408125288	SLC4A10	Sodium-driven chloride bicarbonate exchanger OS=Homo sapiens	TGAAGGTCGTATAAGTGCAATCGAATCTCTCTTTGGAGCATCTATGACTGGAATAGCCTA	Ferret_Seq1	GGTCTTATTTTAGATATCAAAAGAAAAGCTCCATACTTCTGGAGTGACTTCAGAGACGCATTCAGCCTGCAGTGTTTAGCATCTTTTCTGTTCCTCTACTGCGCCTGCATGTCTCCCGTCATCACGTTTGGAGGACTGTTGGGAGAAGCAACTGAAGGTCGTATAAGTGCAATCGAATCTCTCTTTGGAGCATCTATGACTGGAATAGCCTA
CUST_10990_PI408125288	Soat2	Sterol O-acyltransferase 2 OS=Rattus norvegicus	ACGTCCTTCTCCAACTACTACCGCACTTGGAATGTGGTGGTCCATGACTGGCTATACAGC	Ferret_Seq1	AGGGCCAGTCTGACCTTCAGCCCTTGTCCCCACTCACCAGGCATCTTCATGCTGCTGCTCATCTTCTTTGCCTTCCTCCACTGCTGGCTCAACGCCTTCGCAGAGATGCTACGATTTGGAGACAGAATGTTCTACCGGGACTGGTGGAACTCAACGTCCTTCTCCAACTACTACCGCACTTGGAATGTGGTGGTCCATGACTGGCTATACAGc
CUST_10992_PI408125288	ANK3	Ankyrin-3 OS=Homo sapiens	GAGGTTCTGGAAGGAAAACCTATTTATGTTGACTGTTATGGAAATCTGGCCCCACTTACC	Ferret_Seq1	AACCCAACTGTACAGAGAATTAATATGTGTTCCATATATGGCCAAGTTCGTTGTTTTTGCCAAAATGAATGACCCCGTAGAATCCTGCCTGCGCTGTTTCTGCATGACGGATGACAAAGTGGACAAAACCTTAGAGCAGCAGGAGAATTTTGAGGAAGTTGCCAGAAGCAAAGATATTGAGGTTCTGGAAGGAAAACCTATTTATGTTGACTGTTATGGAAATCTGGCCCCACTTAcc
CUST_10994_PI408125288	SEPHS1	Selenide, water dikinase 1 OS=Homo sapiens	GAAAAATGGAATAAGATTAAACTAGTGGTCGACCCAACGAAGACGTCGAGTTGGCGTACC	Ferret_Seq1	AACAACTGTCTGCCAGCCCAACGAATTCATCATGCCAGATAATGCGGTGCCAGGGGATGTGCTAGTGCTGACGAAGCCCCTGGGGACGCAGGTGGCCGTGGCCGTGCACCAGTGGCTGGACATTCCTGAAAAATGGAATAAGATTAAACTAGTGGTCGACCCAACGAAGACGTCGAGTTGGCGTACCAggaggcaatgatgaacaatggcgaggctcaacaag
CUST_10997_PI408125288	Cpd	Carboxypeptidase D OS=Rattus norvegicus	CTTTGTTTGCTGGTATCCATGGAAATGCTCCAGTTGGAACTGAACTACGTTTTGGCTCTG	Ferret_Seq1	ATACAAAGTACTTATCAGAGTTTCTGAGAGGACTTGTGGAtgaactacccacacatcacgaatctcaccaattttgggacagagctctgaattatcgtcacatttggtccctcgaaatctccaataagcctaatatatctgagcccgaagaaccaaagtataccgactttgtttgctggtatccatggaaatgctccagttggaactgaactacgttttggctctggcag
CUST_10998_PI408125288	Rps6kb1	Ribosomal protein S6 kinase beta-1 OS=Rattus norvegicus	CCATGTAGCCATGAGAAATTTAAGTATTAGGGTGGACCCTTTTCAATAAGAAAATTCAGT	Ferret_Seq1	AAACTGGGAAGAATTGCTGGCTCGGAAGGTGGAGCCCCCCTTTAAACCTCTGTTGCAATCCGAAGAGGATGTGAGTCAGTTTGATTCAAAGTTTACACGTCAGACACCTGTTGACAGCCCAGATGACTCAACTCTCAGTGAAAGTGCCAATCAAGTCTTTCTGGTAAGTGAAAGAATTTCCATGTAGCCATGAGAAATTTAAGTATTAGGGTGGACCCTTTTCAATAAGAAAATTCAGTTTGTTTG
CUST_10999_PI408125288	Rps6kb1	Ribosomal protein S6 kinase beta-1 OS=Rattus norvegicus	TCCATGTAGCCATGAGAAATTTAAGTATTAGGGTGGACCCTTTTCAATAAGAAAATTCAG	Ferret_Seq1	AAACTGGGAAGAATTGCTGGCTCGGAAGGTGGAGCCCCCCTTTAAACCTCTGTTGCAATCCGAAGAGGATGTGAGTCAGTTTGATTCAAAGTTTACACGTCAGACACCTGTTGACAGCCCAGATGACTCAACTCTCAGTGAAAGTGCCAATCAAGTCTTTCTGGTAAGTGAAAGAATTTCCATGTAGCCATGAGAAATTTAAGTATTAGGGTGGACCCTTTTCAATAAGAAAATTCAGTTTGTTTG
CUST_11_PI408125288	RPL27	60S ribosomal protein L27 OS=Homo sapiens	TATAACTACAATCACCTCATGCCCACAAGGTACTCTGTGGATATCCCCTTGGACAAGACT	Ferret_Seq1	CTTTTCTGCTGTAGGCTCGAGTGGTTGGTGTCGAGATGGGCAAGTTCATGAAACCCGGGAAGGTGGTGCTGGTCCTCGCCGGACGCTACTCCGGACGCAAAGCGGTCATCGTGAAGAACATTGATGATGGCACCTCAGACCGTCCCTACAGCCATGCTCTGGTGGCGGGAATTGACCGCTATCCCCGCAAAGTGACAGCTGCCATGGGCAAGAAGAAAATCGCCAAGAGGTCAAAGATCAAGTCTTTTGTGAAAGTTTATAACTACAATCACCTCATGCCCACAAGGTACTCTGTGGATATCCCCTTGGACAAGACTGTCGTCAACAAGGATGTCTTC
CUST_11000_PI408125288	Pno1	RNA-binding protein PNO1 OS=Mus musculus	TTTCGCTAACCCTCCTATTCTGGGAAATCCTCCACTCAAAGGGTTTATGGGCAATTACTC	Ferret_Seq1	AAATAGGAAGAATCGCTGGCAAAGGAGGAAAACCAAATTCACCATAGAGaacgtgacacggtactacgggatagttttaggctgatgtgaaagttcacatccttggcttcttttccaaaacatcaagatggcaagaactgcctatttcgctaaccctcctattctgggaaatcctccactcaaagggtttatgggcaattactcccgagctgttggctagcagtagcagtcagtatcgatttcg
CUST_11002_PI408125288	Wbp2	WW domain-binding protein 2 OS=Mus musculus	TACAAGTTGACCTTTACAGCAGGGGGCGCCATCGAGTTCGGACAACGGATGCTACAGGTG	Ferret_Seq1	tcagCTACTAGACCATGGCTGTCACTCAAGTGGATGGGAAGGCGCTGCGTCCTACAAGTTGACCTTTACAGCAGGGGGCGCCATCGAGTTCGGACAACGGATGCTACAGGTGGCATCTCAAGCCTCCCGAGGCGAAGCCCCCAATGGANCTATGGTATTcccgacncngcccggcggggcccgtagtcgtcctttcccccgcctaccgttccgcctaagtcggaatcggtacccctgccctcncggcctacccctacccacccgcccccaccgtcgagttctacgtcccgggacccgccccg
CUST_11004_PI408125288	RBM25	RNA-binding protein 25 OS=Homo sapiens	CCTTCAGAGGACTTGGCTTTTTCTTTGTCTTCAAAGACATTTGTGAGATCTGTAATTTTT	Ferret_Seq1	ATGTGGAGATTATTGATATATGAAACAGAAGCCAAGAAAATTGGTCTTGTGAAGTAAAACTCTTTTTACATTTAGAGTTCCGTTTCAGATTTCTTCTTCTTTCCCACCCTTCAGAGGACTTGGCTTTTTCTTTGTCTTCAAAGACATTTGTGAGATCTGTAATTTTTTTTTNTTTTAATGTAAGAAATGTGttaatttttgtttccttccttaattttagtttggttcgtccgtcgtgtctccttcgttgtaaganatctgtatactcgtccg
CUST_11006_PI408125288	TIAL1	Nucleolysin TIAR OS=Homo sapiens	GTCAAGTCCAAAAAATTGTACTGTGTACTGTGGAGGAATTGCCTCTGGGTTAACAGGTAC	Ferret_Seq1	ATCTATAGATCAAGATCATGGCATCAAGAAAAAAATTCTCTTTTTCTCCCTCAATGAGGTGTATCTTTGTACACAGTAATCAGTTTTATACGACTGTATAATCATCAACATTTTTGTTTTCTTTCTGTATATAGATAACACTAAGCAGTTGAGATTTGAAGATGTAGTAAACCAGTCAAGTCCAAAAAATTGTACTGTGTACTGTGGAGGAATTGCCTCTGGGTTAACAGGTAc
CUST_11008_PI408125288	PEX19	Peroxisomal biogenesis factor 19 OS=Bos taurus	ACTGTTCGACAGCGAGCTGGCTTCCCAAGCCACTGCGGAATTCGAGAAGGCAATGAAGGA	Ferret_Seq1	AAGAAGAGATCGCCAGGAGACACTGCCAAAGATGCCCTTTTTGCCTCCCAAGAGAAGTTTTTCCAGGAACTGTTCGACAGCGAGCTGGCTTCCCAAGCCACTGCGGAATTCGAGAAGGCAATGAAGGAGCTGGCTGAGGAGGAGCCCCCACCTGGTGGAGCAGTTCCAGAAGCTCTCGGAGGCCGCGGGGAGAGTGGGCAGTGACGCAACCTCCCAACAAGAATTTACGTcttg
CUST_11009_PI408125288	PEX19	Peroxisomal biogenesis factor 19 OS=Bos taurus	AACTGTTCGACAGCGAGCTGGCTTCCCAAGCCACTGCGGAATTCGAGAAGGCAATGAAGG	Ferret_Seq1	AAGAAGAGATCGCCAGGAGACACTGCCAAAGATGCCCTTTTTGCCTCCCAAGAGAAGTTTTTCCAGGAACTGTTCGACAGCGAGCTGGCTTCCCAAGCCACTGCGGAATTCGAGAAGGCAATGAAGGAGCTGGCTGAGGAGGAGCCCCCACCTGGTGGAGCAGTTCCAGAAGCTCTCGGAGGCCGCGGGGAGAGTGGGCAGTGACGCAACCTCCCAACAAGAATTTACGTcttg
CUST_1101_PI408125288	FAM82A2	Regulator of microtubule dynamics protein 3 OS=Homo sapiens	CCTCAATTCACCTTATGGGTATTTGGTGTTATACATTTGCTGAAATGCCGTGGTATCAGA	Ferret_Seq1	GGGGCATCACGTGATATAGCTCAGCTTAGTGGAACCTCAGAAGAGGAGAAAAAACTCCTGATTTATGAAGCCCTAGAGTATGCAAAAAGAGCACTAGAAAAAAATGAATCCAGTTTTGCAGCTCATAAGTGGTATGCAATCTGTATTAGTGATGTTGGAGATTATGAAGGCATCAAGGCTAAAATTGCAAATGCCTACATTATCAAGGAGCATTTTGAGAAAGCAATTGAACTGAACCCAAAAGATGCTACCTCAATTCACCTTATGGGTATTTGGTGTTATACATTTGCTGAAATGCCGTGGTATCAGA
CUST_11010_PI408125288	PARP1	Poly [ADP-ribose] polymerase 1 OS=Bos taurus	TCTATGACGTTGCTCAGGTGAACCTGAAATACCTGCTGAAGCTCAGGTTCAACTTCAAGA	Ferret_Seq1	AACAGTGTCAAAGGTTTGGGCAAGACAACCCCTGACCCTTCTGCCAGCATCACAATGGACGGTGTGGAGGTGCCCCTGGGGACGGGGGTTTCCTCCGGCGTGAACGACACCTGCCTGCTGTATAACGAGTATATCATCTATGACGTTGCTCAGGTGAACCTGAAATACCTGCTGAAGCTCAGGTTCAACTTCAAGACGTCCCTGTGGTGAGCTCGGGCGCATGGCTGAcc
CUST_11012_PI408125288	NRCAM	Neuronal cell adhesion molecule OS=Homo sapiens	AACGTATCCAAATACATTGTCTCGGGCACACCAACCTTCGTTCCATACCTGATAAAGGTG	Ferret_Seq1	AAAAACGTATCCAAATACATTGTCTCGGGCACACCAACCTTCGTTCCATACCTGATAAAGGTGCAGGCTCTGAATGACGTGGGCTTTGCTCCAGAGCCAGCCGTGGTCATGGGGCATTCTGGAGAAGACCTCCCAATGGTGGCGCCCGGAAATGTGCGTGTCAACGTGGTGAACAGTACCTTAGCTGAGGTGCACTGGGACCCCGTACCTCTGAAAAGTATCCGAGGACAcctgc
CUST_11013_PI408125288	NRCAM	Neuronal cell adhesion molecule OS=Homo sapiens	AAACGTATCCAAATACATTGTCTCGGGCACACCAACCTTCGTTCCATACCTGATAAAGGT	Ferret_Seq1	AAAAACGTATCCAAATACATTGTCTCGGGCACACCAACCTTCGTTCCATACCTGATAAAGGTGCAGGCTCTGAATGACGTGGGCTTTGCTCCAGAGCCAGCCGTGGTCATGGGGCATTCTGGAGAAGACCTCCCAATGGTGGCGCCCGGAAATGTGCGTGTCAACGTGGTGAACAGTACCTTAGCTGAGGTGCACTGGGACCCCGTACCTCTGAAAAGTATCCGAGGACAcctgc
CUST_11014_PI408125288	lrrfip2	Leucine-rich repeat flightless-interacting protein 2 OS=Xenopus tropicalis	AAACGTGGCTTAGTTATAATCCCTGATGGCACTCCCAATGGGGATGTCAATCATGAACCA	Ferret_Seq1	ATGGATGAACTTAAAGAAGGCCTTCGACAGAGAGATGAGCTCATTGAGAAACGTGGCTTAGTTATAATCCCTGATGGCACTCCCAATGGGGatgtcaatcatgaaccagtggtgggagccatcaccgtggtgtctcaggaggctgctcaggtcttggagtctgcaggagagggtccactagatgtcaggctacgaaaacttgctggagaaaggaag
CUST_11016_PI408125288	Emr1	EGF-like module-containing mucin-like hormone receptor-like 1 OS=Mus musculus	ACTGACAACCAGATGGGCTGTGCCATCATTGCAGGCTTCCTGCACTACCTTTTCCTGGCC	Ferret_Seq1	AGACAATCATCTCCCTGGTGTGTCTCGTCTTGGCCATCGCCACCTTCCTACTGTGCCGTGCCATTCGCAACCACAACACCTACCTCCACCTGCACCTCTGCATCTGCCTCTTCTTGGCCAAGACTCTCTTCATCACCGGTGTAGACAAGACTGACAACCAGATGGGCTGTGCCATCATTGCAGGCTTCCTGCACTACCTTTTCCTGGcc
CUST_11018_PI408125288	PDE7A	High affinity cAMP-specific 3',5'-cyclic phosphodiesterase 7A OS=Homo sapiens	CTCAACATTTTAGATGATGATTATAATGGACAAGCCAAGTGTATGCTGGAAAAAGTTGGA	Ferret_Seq1	AGGTATCTTAGATCTTCACGCTTTTTTCGTGGTACTACTGTTTCAAATTCTCTCAACATTTTAGATGATGATTATAATGGACAAGCCAAGTGTATGCTGGAAAAAGTTGGAAATTGGAATTTTGATATCTTTCTATTTGATAGACTAACAAATGGAAATAGTCTAGTAAGTTTAACCTTTCATTTATTTAGTCTTCATGGATTAATTGAGTACTTCCATTTAGATATGATGAAACTTCGTAGTA
CUST_11020_PI408125288	Rif1	Telomere-associated protein RIF1 OS=Mus musculus	CCAGAACTACCAAGCAGTAATAATGACTCCAGAAAGATGCTTTAATTTCATCAAAGAAAC	Ferret_Seq1	AGAAAAAACAGAGAGGGACATTGTTATTCCTCAAGATGTCACAGAAAACCGTGATACGGATGAACATCTTGAAAAGGCTTCTCTTTCAGATAATCAATGTGGTTCTAATGATGAAACCAGTCCAGAACTACCAAGCAGTAATAATGACTCCAGAAAGATGCTTTAATTTCATCAAAGAAACAACTGAATGTTCATCTAGTGTAGAAAATACTTCTGGTGTCAGCta
CUST_11024_PI408125288	TKT	Transketolase OS=Homo sapiens	ATGCGGTGTCTACAGAGAAGGCGGTGGAACTAGCAGCCAACACCAAGGGCATCTGCTTCA	Ferret_Seq1	AAGATCCGCATGGCGGCCATCTCGGAGAGCAACATCAACTTCTGCGGCTCCCACTGCGGCGTGTCCATCGGGGAAGACGGACCCTCTCAGATGGCTCTGGAAGATCTGGCCATGTTTCGGTCCATCCCCACCGCAACTGTCTTCTACCCCAGTGATGCGGTGTCTACAGAGAAGGCGGTGGAACTAGCAGCCAACACCAAGGGCATCTGCTTCA
CUST_11026_PI408125288	PSMB1	Proteasome subunit beta type-1 OS=Homo sapiens	TTGGCAATCGCTGGAGAAGATTTTTCGATTGTTGCTTCTGACACTCGATTGAGTGAAGGG	Ferret_Seq1	AAAGGGGTCTTTTCCCTCTGATGTTTCATCTTTCATCTGAGTTCTGCTCTTGCTCAAATCCCATGGGTTTTATTCCAATATATGCTACAGGTAACTGTCCTCTAGAGAGAGGTGCTATTAATCATCCACAAATATTCATTTAATTTTTGTCGCCCCCCCCCCCCCGNAGAACTGTATTGGCAATCGCTGGAGAAGATTTTTCGATTGTTGCTTCTGACACTCGATTGAGTGAAGGG
CUST_11028_PI408125288	SCAND3	SCAN domain-containing protein 3 OS=Homo sapiens	TGTCACTTAGACTTTGATGGTTTTATTGTTTCATAGCCAGCGCATCTCTTCAAATAACAC	Ferret_Seq1	ACCTCCCTCTCTCTCTATCTCTTTCTGTGTTAGTTTTAGTTTCTTGAAGAGCTACTATATAAGAAGCCTAGAAAGTACTAAGTTTATATGTGAAAGAAGGAACATTTGCTTCTCTTGGCTTTGTAATTCAGTACACACTTTGAAATTATTTTTACTTTGAACTTAATTCTTTATATTTTCTATATAAGTGTCACTTAGACTTTGATGGTTTTATTGTTTCATAGCCAGCGCATCTCTTCAAATAACAc
CUST_1103_PI408125288	SERPING1	Plasma protease C1 inhibitor OS=Homo sapiens	CTCTGTAATAAAAGCGTCGATGATGAACAGCAAGAAATACCCCGTGGCCCATTTCAATGA	Ferret_Seq1	GTTAGAGCCTCCTCAAATCCGAATGTCACTAGCCCCAGCTCCACGGCAGAGAGCTGGCGAGAGGAAAGCGCAGGACAGATCTTAGAGGGAGAGATCACCAAGAATCCACCCACCGAACACGCCATGGGCTCTTCCACCTTGTCGCCAACCAACTCAACCATCGTAACAGCCAATACCACTCTTACAGCCACCACTGAGCCCTTCATCCAGTCCACTGTTCAACCCATCCAGCCCACTACTGTGCCCCTCTGCCCAGAGCCTGTCACTTCCTGCTCTGAGTTGGAGACTCCTTGGGCAGAGTCTGAGTTGAGGGAGGCTTTGATAGACTTCTCTGTGAAGCTCTACCATGCCTTCTCAGCGACGAAGAAGGCAGAGACCAACATGGCCTTTTCTCCATTC…
CUST_11030_PI408125288	PAPD4	Poly(A) RNA polymerase GLD2 OS=Homo sapiens	GAGCTCCTGTCCTGAAAAGATAACTGGCCTCTATTTCTTAATAAAATCTTCTGAGAAATA	Ferret_Seq1	AAGAAATTTGACATGATCAAGGATCAGTTTTTGAAGTCTTGGCACAGATTGAAAAACAAGAGAGATTTGAACAGTATACTACCTTTAAGAGCTCCTGTCCTGAAAAGATAACTGGCCTCTATTTCTTAATAAAATCTTCTGAGAAATAAAGAACAATGGTAACATCATAATGCATTTTGTTTACCTCCATCATGGTTTCTTTTTAATTGTTCTTGTTTTCATGTTTTATTTTTAAGAGGACATACTTA
CUST_11032_PI408125288	MAD2L2	Mitotic spindle assembly checkpoint protein MAD2B OS=Homo sapiens	AAGATTCAGGTCATCAAGGACTTTCCCTGGATCCTGGCAGACGAGCAGGATGTCCACATG	Ferret_Seq1	AGCTGCTGTCCATCAGCTCAGACTCCCTGCTGTCTCATGTGGAGCAGCTGCTCCGAGCCTTCATCCTGAAGATCAGCTGTACCTTCACCGTCTTAGTGCACACGAGAGAAGCTGCCACGCGGAACATGGAGAAGATTCAGGTCATCAAGGACTTTCCCTGGATCCTGGCAGACGAGCAGGATGTCCACAtg
CUST_11033_PI408125288	MAD2L2	Mitotic spindle assembly checkpoint protein MAD2B OS=Homo sapiens	GAAGATTCAGGTCATCAAGGACTTTCCCTGGATCCTGGCAGACGAGCAGGATGTCCACAT	Ferret_Seq1	AGCTGCTGTCCATCAGCTCAGACTCCCTGCTGTCTCATGTGGAGCAGCTGCTCCGAGCCTTCATCCTGAAGATCAGCTGTACCTTCACCGTCTTAGTGCACACGAGAGAAGCTGCCACGCGGAACATGGAGAAGATTCAGGTCATCAAGGACTTTCCCTGGATCCTGGCAGACGAGCAGGATGTCCACAtg
CUST_11036_PI408125288	Lig4	DNA ligase 4 OS=Mus musculus	AAACACCCTCTGTCGATTTACAAGCCCGACAAAAGAGGCGAAGGATGGCTGAAGATTAAA	Ferret_Seq1	ATAAAAAGCTGGGACGTGAGACCCTGAAGAAAAGGTATGAGATTCTTACCAGTGTTTTTACACCAATACCCGGTAGGATAGAAATAGTGCAGAAGACACAAGCTCATACTCAGAAAGAAGTGATCGATGCTTTGAATGAAGCAATAGATAAACGGGAAGAGGGGATCATGATTAAACACCCTCTGTCGATTTACAAGCCCGACAAAAGAGGCGAAGGATGGCTGAAGATTAAAccagag
CUST_11038_PI408125288	APOL3	Apolipoprotein L3 OS=Homo sapiens	TTTTCTGCATCAGTTTCCCGAGTTGAAACTCAAGCTTGAGGAGCGCATAAGAAAGCTCCA	Ferret_Seq1	ACAGGAGGCTAGGGAGAGTTTTCTGCATCAGTTTCCCGAGTTGAAACTCAAGCTTGAGGAGCGCATAAGAAAGCTCCACGAGCTCGCAGATGAGGTGGACAGGGTACACCGGGACTGCACCATCGCCAACGTAGTAGCCAACTCCACTGGTGTTGTGTCTGGCCTCCTGAGCATCCTTGGTCTGGGTCTGGCTCCTGTGACAGCAGGGGCCAGTctgg
CUST_11041_PI408125288	Itga8	Integrin alpha-8 OS=Mus musculus	AACGCGAATTTGAGAGCAGCCCTAGAGAAGTAGGGCAAGTTTACCTGTATTTACAAGTGA	Ferret_Seq1	ATTTTGGATATACGGTCACAGTGTCAGATGTTAACAATGACGGAATGGACGACATATTGATCGGGGCACCGCTCTTTATGGAACGCGAATTTGAGAGCAGCCCTAGAGAAGTAGGGCAAGTTTACCTGTATTTACAAGTGAGCGCGCTTGTCTTCAGGGACCCGCAGATCCTTGCAGGCACCGAGGTTTTTGGGAGATTCGGTAGTGCTGTGGCACACTTGGGANAcctg
CUST_11043_PI408125288	PCNA	Proliferating cell nuclear antigen OS=Homo sapiens	TACTATAGAGATGAATGAGCCAGTTCAGTCTAACTTTTGCACTGAGATACCTGAACTTTA	Ferret_Seq1	AGAATTTGCACGTATAATGCCGAGATCTCAGTCATATTGGAGATGCTGTTGTAATTTCCTGTGCAAAAGATGGAGTGAAATTTTCTGCAAGTGGAGaactaggaaatggaaatattaagttgtcacaaacaagtaatgttgataaggaggaggaagctgttactatagagatgaatgagccagttcagtctaacttttgcactgagatacctgaactttac
CUST_11044_PI408125288	NDUFAF1	Complex I intermediate-associated protein 30, mitochondrial OS=Homo sapiens	AATGGGCAAGAATAATCAGAGTGCACTGCTGTATGGAACTTTGAGCTCTGAGGTGCCTAA	Ferret_Seq1	AGATAAGGTTGTCTGGCAGTTCCGTGGAAAAGAAGATTTGGATAAGTGGGTAGTGACTTCTGATAAGTCTATTGGAGGCAGAAGTGAAGTGTTCCTGAAAATGGGCAAGAATAATCAGAGTGCACTGCTGTATGGAACTTTGAGCTCTGAGGTGCCTAAGGATGGGGAAAGTGGCCGCAGTGGGTACTGTGCAATGATATCCAGGATTCCAAGGGGCCCTTTTGAGAAAAAg
CUST_11045_PI408125288	NDUFAF1	Complex I intermediate-associated protein 30, mitochondrial OS=Homo sapiens	AAATGGGCAAGAATAATCAGAGTGCACTGCTGTATGGAACTTTGAGCTCTGAGGTGCCTA	Ferret_Seq1	AGATAAGGTTGTCTGGCAGTTCCGTGGAAAAGAAGATTTGGATAAGTGGGTAGTGACTTCTGATAAGTCTATTGGAGGCAGAAGTGAAGTGTTCCTGAAAATGGGCAAGAATAATCAGAGTGCACTGCTGTATGGAACTTTGAGCTCTGAGGTGCCTAAGGATGGGGAAAGTGGCCGCAGTGGGTACTGTGCAATGATATCCAGGATTCCAAGGGGCCCTTTTGAGAAAAAg
CUST_11046_PI408125288	MS4A1	B-lymphocyte antigen CD20 OS=Homo sapiens	AAGGATGACTTCAGTGGTGGGCCCTACACAAAACTTCTTCATGAGGGAATCAAAAACAAG	Ferret_Seq1	AAACTCAGCAGCAAGCATCTGAATCAGCCACACGCCTAAGGCCTTGGACACTCAGGAATTCTGAGGGTGAAATGACAACATCCAGAAATTCAATGAGTGGAATTTTTCAAGCAGATCCTATGAAAGGCCCTACTGCCATGCATCCTATTCAAAAAATATTCCCAAAAGGATGACTTCAGTGGTGGGCCCTACACAAAACTTCTTCATGAGGGAATCAAAAACAAG
CUST_11050_PI408125288	FABP5	Fatty acid-binding protein, epidermal OS=Homo sapiens	GAGCACTTTGAAAACAACCCAGTTTTCATGTAACCTGGGAGAGAAGTTTGAAGAAACTAC	Ferret_Seq1	AATGGCCACCATTCAGCAGCTGGTAGGAAGATGGCGCTTAGTGGAGAGCAAAGGCTTTGACGAATACATGAAGGAAGTAGGAGTGGGAATGGCTCTGCGAAAAGTGGGTGCAATGGCCAAACCAGATTGTATCATCTCTTCTGATGGCAAAAACCTCACCATAAAAACTGAGAGCACTTTGAAAACAACCCAGTTTTCATGTAACCTGGGAGAGAAGTTTGAAGAAACTAc
CUST_11051_PI408125288	FABP5	Fatty acid-binding protein, epidermal OS=Homo sapiens	AGAGCACTTTGAAAACAACCCAGTTTTCATGTAACCTGGGAGAGAAGTTTGAAGAAACTA	Ferret_Seq1	AATGGCCACCATTCAGCAGCTGGTAGGAAGATGGCGCTTAGTGGAGAGCAAAGGCTTTGACGAATACATGAAGGAAGTAGGAGTGGGAATGGCTCTGCGAAAAGTGGGTGCAATGGCCAAACCAGATTGTATCATCTCTTCTGATGGCAAAAACCTCACCATAAAAACTGAGAGCACTTTGAAAACAACCCAGTTTTCATGTAACCTGGGAGAGAAGTTTGAAGAAACTAc
CUST_11052_PI408125288	RBM3	Putative RNA-binding protein 3 OS=Homo sapiens	AGGATCATCCTTACCCTAAAACTAGGGTCGTGTAGTTTATAAAGATTTGTAGCTGCACTG	Ferret_Seq1	tcagCCCTTGGCTGTCACTCAATGACAGTCGACCTGGAGGNTATGGTAngganatgggaaaggaccagagactatggtggcagaagccaggtggtatgaccgctactctggaggaaatttacagagacaattacgacaactgagatgtaggcatgtgcacctatgtagatacacaaggaataaaacttactggtccaggatcatccttaccctaaaactagggtcgtgtagtttataaagatttgtagctgcactg
CUST_11053_PI408125288	RBM3	Putative RNA-binding protein 3 OS=Homo sapiens	CAGGATCATCCTTACCCTAAAACTAGGGTCGTGTAGTTTATAAAGATTTGTAGCTGCACT	Ferret_Seq1	tcagCCCTTGGCTGTCACTCAATGACAGTCGACCTGGAGGNTATGGTAngganatgggaaaggaccagagactatggtggcagaagccaggtggtatgaccgctactctggaggaaatttacagagacaattacgacaactgagatgtaggcatgtgcacctatgtagatacacaaggaataaaacttactggtccaggatcatccttaccctaaaactagggtcgtgtagtttataaagatttgtagctgcactg
CUST_11055_PI408125288	PPP1R2	Protein phosphatase inhibitor 2 OS=Homo sapiens	GACCAACTGCAAAACAAATCACAGAGTTCATAGAAAAGATTTGTTCAGCACTGTAATTGT	Ferret_Seq1	AGGAAGCTTCACTACAATGAAGGACTGAATATTAAATTAGCTAGACAATTAATTTCAAAAGACCTACATGATGATGAGGAAGATGAAGAAATGTCAGAGACTGCAGCTGAAGAAAGCATGAACACGGAAGAGTTAAATCAAGGATCTACTACAAGTGACCAACTGCAAAACAAATCACAGAGTTCATAGAAAAGATTTGTTCAGCACTGTAATTGTc
CUST_11056_PI408125288	Tox2	TOX high mobility group box family member 2 OS=Rattus norvegicus	ACAGGTCTATAAAAAGAAAACCGAGGCTGCAAAGAAGGAGTACCTGAAGCAACTAGCAGC	Ferret_Seq1	AAAATAGCCAAAAACCCCCAAAAAGAAGAAGAAGAAGGACCCCAATGAGCCCCAGAAGCCTGTGTCTGCCTACGCGTTATTCTTCGCGAATACTCAGGCTGCCATCAAGGGCCAAAAATCCAAATGCTACCTTTGGTGAAGTCTCTAAAAATCGTGGCTTCCATGTGGGATGGCTTAGGAGAAGAGCAAAAAACAGGTCTATAAAAAGAAAACCGAGGCTGCAAAGAAGGAGTACCTGAAGCAACTAGCAGc
CUST_11057_PI408125288	Tox2	TOX high mobility group box family member 2 OS=Rattus norvegicus	AACAGGTCTATAAAAAGAAAACCGAGGCTGCAAAGAAGGAGTACCTGAAGCAACTAGCAG	Ferret_Seq1	AAAATAGCCAAAAACCCCCAAAAAGAAGAAGAAGAAGGACCCCAATGAGCCCCAGAAGCCTGTGTCTGCCTACGCGTTATTCTTCGCGAATACTCAGGCTGCCATCAAGGGCCAAAAATCCAAATGCTACCTTTGGTGAAGTCTCTAAAAATCGTGGCTTCCATGTGGGATGGCTTAGGAGAAGAGCAAAAAACAGGTCTATAAAAAGAAAACCGAGGCTGCAAAGAAGGAGTACCTGAAGCAACTAGCAGc
CUST_11058_PI408125288	PIK3R4	Phosphoinositide 3-kinase regulatory subunit 4 OS=Homo sapiens	GGTTCCAGTTGCCAATTTCCAGTCACTGTCACCCTTCCAGGGCTCGAATCAGACGCCTCT	Ferret_Seq1	AATGATCTGAAGTCAGGCCTCATCACTTCCTTCGCTGTGGACATCCACCAGTGCTGGCTTTGCATTGGTACAAGCAGTGGTACTATGGCTTGTTGGGACATGAGGTTCCAGTTGCCAATTTCCAGTCACTGTCACCCTTCCAGGGCTCGAATCAGACGCCTCTCCATGCATCCTCTGTACCAGTCCTGGGTGATTGCAGctgtg
CUST_1106_PI408125288	SNRPE	Small nuclear ribonucleoprotein E OS=Homo sapiens	TGCCGAAGAGATTCATTCTAAAACAAAGTTAAGAAAACAACTGGGTCGGATCATGCTAAA	Ferret_Seq1	GAATAGCGTGCGGTCTTTGTCGGCTTCCACCATGGCGTACCGTGGCCAGGGCCAAAAAGTGCAGAAGGTGATGGTTCAGCCCATCAACCTCATCTTCAGATACTTGCAGAATAGATCTCGAATTCAGGTGTGGCTTTATGAGCAAGTGAACATGCGGATAGAGGGCTGTATCATTGGTTTCGATGAGTACATGAACCTCGTATTAGATGATGCCGAAGAGATTCATTCTAAAACAAAGTTAAGAAAACAACTGGGTCGGATCATGCTAAAA
CUST_11060_PI408125288	Nedd4l	E3 ubiquitin-protein ligase NEDD4-like OS=Mus musculus	GCGACTCTCCCTGTTGGAGAAGAAAAGAAAAGTTTAAGAAGTGGACCTTCAATAGGTCAC	Ferret_Seq1	tcagCTATAGACCTTGGCTGTCACTCAGGGGGGGGGGGGGGGCTCGCAATCTTTGTCTTAAGAAGGCCTCCAGGGGTCAGCTGATGCTTGCCTCAGGTTGGAAAGTGCTTGCCTAACTCATCCGAAGCCTACAAAACCAAAACCAAAAACAAAGCGAACATACCTGGCTCCAAAGATGTCCTTTTTGGCGAGATCAATTCCAGAAACCACCTTCACTCTGAGAATACGCGACTCTCCCTGTTGGAGAAGAAAAGAAAAGTTTAAGAAGTGGACCTTCAATAGGTCAc
CUST_11061_PI408125288	Nedd4l	E3 ubiquitin-protein ligase NEDD4-like OS=Mus musculus	CGCGACTCTCCCTGTTGGAGAAGAAAAGAAAAGTTTAAGAAGTGGACCTTCAATAGGTCA	Ferret_Seq1	tcagCTATAGACCTTGGCTGTCACTCAGGGGGGGGGGGGGGGCTCGCAATCTTTGTCTTAAGAAGGCCTCCAGGGGTCAGCTGATGCTTGCCTCAGGTTGGAAAGTGCTTGCCTAACTCATCCGAAGCCTACAAAACCAAAACCAAAAACAAAGCGAACATACCTGGCTCCAAAGATGTCCTTTTTGGCGAGATCAATTCCAGAAACCACCTTCACTCTGAGAATACGCGACTCTCCCTGTTGGAGAAGAAAAGAAAAGTTTAAGAAGTGGACCTTCAATAGGTCAc
CUST_11062_PI408125288	F5	Coagulation factor V OS=Homo sapiens	TCAAACAGCCCTTCCTCCTGATCTAGATACATCACTTTCCTCCAGACCTTGATCAGACAT	Ferret_Seq1	AACATCACTTTCCCCAGACCTCAGTCAGACACCCTTTTCTCCAGACCTTGACCAGGAGACTCTCTCATCAGACATCAGCCAGACTAACCCTTTTTTCCAGACCTCGATCAGATGCTCCTTTACCCAGACCTCTAACCAGGCAACTCTTCTCTaccaaacattagtcaaacagcccttcctcctgatctagatacatcactttcctccagaccttgatcagacatcc
CUST_11064_PI408125288	TPM4	Tropomyosin alpha-4 chain OS=Homo sapiens	TACACCAGACTCTGGATCAGACCCTGCTGGAACTCAACAACCTGTGAGGGTTGCTCTGCC	Ferret_Seq1	AAGCGGAGTTTGCCGAGAGGTCTGTGGCAAAATTGGAGAAGACCATCGATGACCTGGAAGAGACCTTGGCCAGTGCCAAGGAAGAGAACGTGGAGATACACCAGACTCTGGATCAGACCCTGCTGGAACTCAACAACCTGTGAGGGTTGCTCTGCCCCCAGCCGGGCTGCCGTCGCCGCCCCCTTCGCAGTGAGTGACAGGCTAGTAGctgagcgggctggc
CUST_11066_PI408125288	ACTR1A	Alpha-centractin OS=Homo sapiens	ATAAAAGAAAGAGCCTGCTACCTGTCCATAAACCCACAGAAGGATGAGACTCTAGAGACG	Ferret_Seq1	AGCTTTGCCATGCCCCACTCAATTATGCGCATTGACATCGCTGGCCGAGATGTGTCTCGCTTCCTTCGCCTCTACCTGCGGAAGGAGGGCTATGATTTCCACTCATCGTCCGAGTTTGAGATTGTCAAGGCCATAAAAGAAAGAGCCTGCTACCTGTCCATAAACCCACAGAAGGATGAGACTCTAGAGACGGAGAAAGCTCAGTACTACCTGcc
CUST_11068_PI408125288	FMO5	Dimethylaniline monooxygenase [N-oxide-forming] 5 OS=Homo sapiens	GGTTTATGCTGGCATTGTTTTCTTTGCTATAATTATGACCTACTTTTAGTCTGTCCATTG	Ferret_Seq1	AACCCTGCACTCCAATCCACTATCGTCTTCAAGGCCCTGGAAAACTGGGTATGGAGCTCCGAAAAGCTATTCTCACCACAGAAGATCGTATCAGGAAGCCAATGATGACTagagtaattgaaagcagaaagttccatgacttccacaatacgatggccaggtttatgctggcattgttttctttgctataattatgacctacttttagtctgtccattgtcattg
CUST_11069_PI408125288	FMO5	Dimethylaniline monooxygenase [N-oxide-forming] 5 OS=Homo sapiens	CAGGTTTATGCTGGCATTGTTTTCTTTGCTATAATTATGACCTACTTTTAGTCTGTCCAT	Ferret_Seq1	AACCCTGCACTCCAATCCACTATCGTCTTCAAGGCCCTGGAAAACTGGGTATGGAGCTCCGAAAAGCTATTCTCACCACAGAAGATCGTATCAGGAAGCCAATGATGACTagagtaattgaaagcagaaagttccatgacttccacaatacgatggccaggtttatgctggcattgttttctttgctataattatgacctacttttagtctgtccattgtcattg
CUST_1107_PI408125288	Rab11a	Ras-related protein Rab-11A OS=Rattus norvegicus	ACATATGAAAATGTAGAACGATGGCTGAAAGAACTGAGAGATCACGCTGATAGTAACATT	Ferret_Seq1	AGCGATACCGAGCTATAACATCAGCATACTATCGTGGAGCTGTAGGTGCCTTATTGGTGTATGACATTGCTAAACATCTCACATATGAAAATGTAGAACGATGGCTGAAAGAACTGAGAGATCACGCTGATAGTAACATTGTTATCATGCTTGTGGGCAATAAGAGTGATTTGCGTCATCTCAGGGCAGTTCCTACAGATGAAGCAAGAGCGTTTGCAGAAAAGAATGGTTTGTCATTCATTGAGACTTCAGCCCTAGACTCTACAAATGTAGAAGC
CUST_11070_PI408125288	VMA21	Vacuolar ATPase assembly integral membrane protein VMA21 OS=Bos taurus	TTTTGAAGGCGCCTTTGGAATGTCCAATAGGGACAGCTATTTTTATGCTGCTATTGTTGC	Ferret_Seq1	AACGCCATGGAGCTCCTTGATAAAGCGGCGCTAAATGCGCTGCAGCCACCCGACTTCAGAAATGAAAGTTCATTAGCATCTACCCTGAAGACGCTCCTGTTCTTCACAGCTTTAATGATCACAGTACCTATTGGGCTATATTTCACGACTAAATCTTATGTTTTTGAAGGCGCCTTTGGAATGTCCAATAGGGACAGCTATTTTTATGCTGCTATTGTTGCGG
CUST_11073_PI408125288	ABCD4	ATP-binding cassette sub-family D member 4 OS=Homo sapiens	CTACTGATGATGAGCGGATCCTGAGGTTCTTGGAGTTGGCAGGCCTGTCCAGTCTGGTGA	Ferret_Seq1	AATGCTGACGGACTTCGGACCCCATGGGGTGCTGTTCCTGCCACAAAAGCCATTCTTCACTGACGGGACCCTTCGGGAACAGGTGATCTACCCGCTGAAGGAAATCTACCCAGACTCGGGTTCTACTGATGATGAGCGGATCCTGAGGTTCTTGGAGTTGGCAGGCCTGTCCAGTCTGGTGACGAGGACAGAGGGTCTGGACCAGCAGGTCGATTGGAACTGGTACGACGTTctg
CUST_11074_PI408125288	Fh	Fumarate hydratase, mitochondrial OS=Rattus norvegicus	AATCCTCATATAGGATATTGACAAGGCGGTCAAAGATTGCGAAGACGGCGCACAAAAACG	Ferret_Seq1	AAATCCAGGCCAACACAGAGAGGATCAACAAGCTGATGAATGAATCTCTGATGTTGGTGACAGCTCTTAATCCTCATATAGGATATTGACAAGGCGGTCAAAGATTGCGAAGACGGCGCACAAAAACGGATCCACCTTAAAGGCGACTGCTATTGAACTTGGCTTTCTCAcccgcagagcagtttgatgagtgggtgaaaccttaaggacatgctaggg
CUST_11076_PI408125288	Ilf2	Interleukin enhancer-binding factor 2 OS=Rattus norvegicus	ATGTTGACCAATGAAACTGGCTTCGAGATTAGTTCTTCTGACGCTACAGTAAAGATTCTC	Ferret_Seq1	AAAAATTGAAGAAGTCCGACAGGTGGGATCATATAAAAAGGGAACGAATGACTACAGGACACAACGTaggctgacctggtggtaatctaagattctgcacattggaagctgttgctgccctagggaacaaagttagtggaaagtctaagagcacaggatccttctgaagttttgtaccatgttgaccaatgaaactggcttcgagattagttcttctgacgctacagtaaagattctc
CUST_11079_PI408125288	Ppp1r9a	Neurabin-1 OS=Rattus norvegicus	CACTGAGCAGGATGAGCAGGAAGAGAGTGATGAAAACAGTTACTATCAACCTGATATGGA	Ferret_Seq1	AGGTGATTTTACCTCTGCTGATGCTTCTGGATCCAGGTGTGGAAAGGAAGTACCTGAAGATTCGGTTCATTTTGAGAGTTCCCATGTTTACATGCACAGTGACTATAATGTATACAGGGTCAGGTCCAGGTATAATTCAGACTGGGGAGAGACGGGCACTGAGCAGGATGAGCAGGAAGAGAGTGATGAAAACAGTTACTATCAACCTGATATGGAA
CUST_1108_PI408125288	Rab11a	Ras-related protein Rab-11A OS=Rattus norvegicus	TGCAGAAAAGAATGGTTTGTCATTCATTGAGACTTCAGCCCTAGACTCTACAAATGTAGA	Ferret_Seq1	AGCGATACCGAGCTATAACATCAGCATACTATCGTGGAGCTGTAGGTGCCTTATTGGTGTATGACATTGCTAAACATCTCACATATGAAAATGTAGAACGATGGCTGAAAGAACTGAGAGATCACGCTGATAGTAACATTGTTATCATGCTTGTGGGCAATAAGAGTGATTTGCGTCATCTCAGGGCAGTTCCTACAGATGAAGCAAGAGCGTTTGCAGAAAAGAATGGTTTGTCATTCATTGAGACTTCAGCCCTAGACTCTACAAATGTAGAAGC
CUST_11080_PI408125288	ALDH2	Aldehyde dehydrogenase, mitochondrial OS=Homo sapiens	TCTCCTACCTGGTGGATCTGGACATGGTCCTCAAATGCATCCGTTATTACGCTGGCTGGG	Ferret_Seq1	AGGGCAGGGCAGTAAAGGCTGCGCGGGCCGCCTTCCAGCTGGGCTCCCCCTGGCGCCGCATGAATGCGTCCGACAGGGGCCGCCTCCTGAACCGCCTGGCCGATCTGATTGAGTGGGACCGGACCTACCTAGCAGCCTTGGAAACCCTGGATAACGGCAAGCCCTATGTCATCTCCTACCTGGTGGATCTGGACATGGTCCTCAAATGCATCCGTTATTACGCTGGCTGGG
CUST_11082_PI408125288	ZNF7	Zinc finger protein 7 OS=Homo sapiens	TTCAGCCAGCGGTCCAAGTTGGTCAAACACCAGCTGATCCACACCAGGGAATGAAACAGC	Ferret_Seq1	AAGCATCAGATAATCCACACTGGTGAAAGGCCATATAAGTGCAGTGAGTGTGGGAAGGCCTTCAGTCAGCGTTCAGTTCTGATCCAGCACCAGAGGATCCACACTGGTGTGAAGCCCTATGACTGCTCTGCTTGTGGGAAAGCATTCAGCCAGCGGTCCAAGTTGGTCAAACACCAGCTGATCCACACCAGGGAATGAAACAGc
CUST_11084_PI408125288	RBAK	RB-associated KRAB zinc finger protein OS=Homo sapiens	CTCCGAATTATCGTACTACACTATCCATTACAGGAGTCATTCTGAAGAGAAGCCCTATGG	Ferret_Seq1	AAGGAAAACTCTCTCAGTTCTCCTGTGTCACTGACCACCCTACGGCTCCTTTAGGAGATAAACCCTATGAATGTCATGAATGTGGGAAAATCTTCCTTGACAGTTCGGCCTTCAGTGGGCACCAGTCACTTCCGAAAGGGGAGAAGTCCTATGAATGTAACATCTGTGGAAAATTGTTCTCCGAATTATCGTACTACACTATCCATTACAGGAGTCATTCTGAAGAGAAGCCCTATGG
CUST_11087_PI408125288	Psenen	Gamma-secretase subunit PEN-2 OS=Mus musculus	CTGTGCCGGAAGTACTACCTGGGTGGGTTTGCTTTCCTGCCTTTTCTCTGGTTGGTCAAC	Ferret_Seq1	AGGAAAGTGGCAAAGGCTTTCCAAGTCGAGGAAATAGACTGCACTGGGGCGTGGTTGTTCGCGATCCCTGCATCTGTCACTTGGGGTTCAAGGTCTTGGCTCCTGCTCTACAGACCGGCGGAAAGACTCGGCCTCAGcgccacctatgaaccttggagcgggtgtcctaacgaggaaaaattgaatctgtgccggaagtactacctgggtgggtttgctttcctgccttttctctggttggtcaaca
CUST_11088_PI408125288	NAGK	N-acetyl-D-glucosamine kinase OS=Homo sapiens	ATGGACTATGCTGCCAACACTGTTGCCTTCTACTTCCACACCTTCTCCTAGGGGGCTGGC	Ferret_Seq1	ATGGGAGCTGCTGAAGAAAGGTTTCCTTCTGGCGCTGACCCAGGGCCGAGAGACCCAGGCTCAGAACTCCTTCTCTGGCTTCACCCTACTGAAGCTGCGACATTCCTCTGCCCTGGGTGGGGCCAGCCTCGGGGCCAGGCACATCGGACATCGCCTCCCCATGGACTATGCTGCCAACACTGTTGCCTTCTACTTCCACACCTTCTCCTAGGGGGCTGGCCCTGGc
CUST_11090_PI408125288	FAS	Tumor necrosis factor receptor superfamily member 6 OS=Homo sapiens	CTGTGGTTTTGTGTCCTAATCCCGATTCTAATCGTTGCGCTAATATGTTGGTGGTGGTTG	Ferret_Seq1	AGAGAAACTGTACCCGGAGCCAGAACACCAAGTGCAGATGTAAACCAAACTTTTTTTGTAACATCTCTGGATGCGAACATTGTACCCCATGCACTACGTGTGAACATGGAGTCCTTGAGAATTGCACACCAACCAGCAACACCAAATGTAAAGAAGGAGCCAGCTCCAGCTTTCTGTGGTTTTGTGTCCTAATCCCGATTCTAATCGTTGCGCTAATATGTTGGTGGTGGTTG
CUST_11092_PI408125288	FLT3	FL cytokine receptor OS=Homo sapiens	TAGAAAAATGGAAAATCAGGATGCCCTGGTCTGCATATCTGAGAGCATTCCAGAACCGAC	Ferret_Seq1	AATACCTACTTTTCATCCAGACCGAAGCTACCAATTACACAATATTGTTTACAACACACTGCTTTATACATTAAGGAGACCTTACTTTAGAAAAATGGAAAATCAGGATGCCCTGGTCTGCATATCTGAGAGCATTCCAGAACCGACCGTGGAATGGGTGTTCTGCAATGCACAGAGTGAAAGCTGTAAAGGGGAGAGTGCAGCTGTTGTTACAAAGGAGGAAAGCGTGTc
CUST_11093_PI408125288	FLT3	FL cytokine receptor OS=Homo sapiens	TTAGAAAAATGGAAAATCAGGATGCCCTGGTCTGCATATCTGAGAGCATTCCAGAACCGA	Ferret_Seq1	AATACCTACTTTTCATCCAGACCGAAGCTACCAATTACACAATATTGTTTACAACACACTGCTTTATACATTAAGGAGACCTTACTTTAGAAAAATGGAAAATCAGGATGCCCTGGTCTGCATATCTGAGAGCATTCCAGAACCGACCGTGGAATGGGTGTTCTGCAATGCACAGAGTGAAAGCTGTAAAGGGGAGAGTGCAGCTGTTGTTACAAAGGAGGAAAGCGTGTc
CUST_11094_PI408125288	ACOX2	Peroxisomal acyl-coenzyme A oxidase 2 OS=Homo sapiens	TCATGACCCAGAATGAACGTTATGTGGCCGCCATCCAGAAGAGATTTCACTTCCAGATAA	Ferret_Seq1	AAAATGACAATGTCTGACTTCCTTTCCATGTCCACAAGGCAAGAGGGTGGAAAGATCTAAAGGTGCCAGGAACCTCACCCTAGTCTCTAAGCCCTCTGTTCTCTGTCTCTGGAAGAGAGCATCATCCACAGTGACCCAGAGTTTAGCGTGAAGGATAATTATTTCATGACCCAGAATGAACGTTATGTGGCCGCCATCCAGAAGAGATTTCACTTCCAGATAA
CUST_11096_PI408125288	CFB	Complement factor B OS=Homo sapiens	GGATTACCTGGATATCTATGTGTTTGGGGTTGGGCCTCTGGTGAACCAAGAGAACATCAA	Ferret_Seq1	ACTACCTAGCCATGTGTCACTACTTCCAGTTTTCTTTCCTTGACCCTCTTCTTTACTTGCCTCCCACCTTCATGGGCCATCTCTTCTACAGGTTTGCACAACATGGGTGGGGACCCAGTCTCTGTCATTCATGAGATCCGGGACTTCCTGAACATTGGGAGGGATCGCAAAAACCTACGGGAGGATTACCTGGATATCTATGTGTTTGGGGTTGGGCCTCTGGTGAACCAAGAGAACATCAA
CUST_11098_PI408125288	HLA-DQA1	HLA class II histocompatibility antigen, DQ(W3) alpha chain OS=Homo sapiens	ATTGTGGCTGATCATGTTGGTTCCTATAACATAGAGGTCTACCAGTCCTATGGTCCCTCT	Ferret_Seq1	ATCCCTTATCAGTTGGGTTCTTACTGCTGCTCTGCAATTCAGAAGGGCCACTGAGGAGATCACATGGAGAAAAGGATGACCCTAAGCAGAGTTCTGATTCTGGGGACTCTTGCCCTGACCACCATGATGAGCCCTGGTGGCAGTGAAGACATTGTGGCTGATCATGTTGGTTCCTATAACATAGAGGTCTACCAGTCCTATGGTCCCTctgg
CUST_111_PI408125288	Gjb6	Gap junction beta-6 protein OS=Mus musculus	AGAACACAAACACAAAGAAATCATCCCAATCACGCCCTAAAAGAGAGTAAGCAAAATGAA	Ferret_Seq1	GCTGTCACTCATAGCGATGCACGTTGCCTACTACAGACACGAGGCTGCCCGCAAATTTAGGCGAGGAGAGAAAAGAAATGAATTCAAAGACTTAGAAGACATTAAAAAGCAGAAGGTTCGGATAGAGGGGTCCCTGTGGTGGACGTACACCAGCAGTATCTTCTTCCGAATCATCTTTGAAGCATCCTTTATGTACGTGTTTTACTTCCTTTACAATGGGTACCATCTGCCTTGGGTGTTGAAATGTGGGATTGACCCTTGCCCCAACCTTGTCGACTGCTTTATCTCTAGACCTACTGAGAAAACCGTGTTTACCATTTTTATGATTTCTGCATCTGTGATTTGCATGCTGCTTAACGTGGCCGAGTTGTGTTACCTGCTGCTGAAATTATGTTTTAG…
CUST_1110_PI408125288	CS	Citrate synthase, mitochondrial OS=Sus scrofa	CAATTTCACCAACATGTTAGGCTATACCGATGCTCAGTTCACTGAGCTCATGCGCTTGTA	Ferret_Seq1	TCAGCTACTAGACCTTGGCTGGCACTCAATGGATCTGATCGCAAAGCTACCTTGTGTTGCAGCAAAGATTTACCGGAATCTTTACCGGGAGGGCAGCAGCATTGGGGCCATTGACTCTAAGCTGGACTGGTCCCACAATTTCACCAACATGTTAGGCTATACCGATGCTCAGTTCACTGAGCTCATGCGCTTGTACCTCACCATCCACAGTGACCATGAGGGAGGCAATGTAAGTGCCCATACTAGCCACCTGGTGGGCAGTGCCCTTTCAGACCCCTACCTGTCCTTTGCAGCAGCCATGAATGGGCTAGCA
CUST_11100_PI408125288	tle4	Transducin-like enhancer protein 4 OS=Xenopus laevis	GGCTCTGGGGATAAGAAGGCCACGGTTTATGAAGTTATTTATTAAGGACAAATCTTCATG	Ferret_Seq1	AGGGCTGCTCCTGTTTGGACAACAGGACACCTTCACGCTTGTTTTTACTCTGTCGTCCAGTCCCACCTCATGGGTTTTTCTTTCAGTAGGTAACATTTGTATTTGTTTCTTTCCTAGTCCAAAGAATCCTCATCGGTGCTTAGCTGTGACATCTCTGTGGATGACAAATACATTGTCACTGGCTCTGGGGATAAGAAGGCCACGGTTTATGAAGTTATTTATTAAGGACAAATCTTCAtg
CUST_11102_PI408125288	Cdc123	Cell division cycle protein 123 homolog OS=Rattus norvegicus	ATTCTCAACCAGACAGTGATGATGAGGCAAGAAAGAAATACGAGGTGGTCGGATGATGAC	Ferret_Seq1	AGGGGAGGGTGCTGGAAGGAAAGGGAGCGGCGGCGGCGGCAGCTGGAGGATGAAGAAGGAGCATGTCCTGCACTGTCAGTTCTCCGCGTGGTATCCACTGTTCCGAAGCCTTACCATCAAGAGGGAAGATCCCAACCAACACAttctcaaccagacagtgatgatgaggcaagaaagaaatacgaggtggtcggatgatgacgaaccaccgctacgcttacggctaaccgg
CUST_11103_PI408125288	Cdc123	Cell division cycle protein 123 homolog OS=Rattus norvegicus	CATTCTCAACCAGACAGTGATGATGAGGCAAGAAAGAAATACGAGGTGGTCGGATGATGA	Ferret_Seq1	AGGGGAGGGTGCTGGAAGGAAAGGGAGCGGCGGCGGCGGCAGCTGGAGGATGAAGAAGGAGCATGTCCTGCACTGTCAGTTCTCCGCGTGGTATCCACTGTTCCGAAGCCTTACCATCAAGAGGGAAGATCCCAACCAACACAttctcaaccagacagtgatgatgaggcaagaaagaaatacgaggtggtcggatgatgacgaaccaccgctacgcttacggctaaccgg
CUST_11104_PI408125288	PSME2	Proteasome activator complex subunit 2 OS=Homo sapiens	CAGTTTCTTGCCACAGAAAATCATACACCTGAATCAGCTCTTGCAAGAGGACTCCCTCAA	Ferret_Seq1	ACCAAAGTCCTAACCTTGGTTCTGCCACTTCCCAGCTTGGGCAAGTCCCTTCACTTCTTCTGGCTTCAGTTTCCTTATTTGCAGAGGAGTTCCTCTACAGTTTCTTGCCACAGAAAATCATACACCTGAATCAGCTCTTGCAAGAGGACTCCCTCAATGTGGCTGACCTGACCTCTCTCCGGGCCCCACTGGACATCCCCATCCCAGACCCCCCGCCCAAGGATGAtgagatagg
CUST_11106_PI408125288	TPTE	Putative tyrosine-protein phosphatase TPTE OS=Homo sapiens	AACCCTACCCGCCTCAGGACGACCAAAGGAAGCCTTTAACGTAAATAGGCTTTTTCTTTT	Ferret_Seq1	AATCAGAGCCATACCTTTTGTTTTGTAAAAATGCTGTATGGAACCAGAAAAAAAATGGACACTGGTCGTAATACTTGGGCAGGTCCTAAAATTAAAAGAAAAAAAGTTAAATTTTACTATCATAAAAATAGATACTAAAAACTAAATTACCTAAACGGGAAGTTAAAAATTTAACCTTCCCTTTTTCCCCTTTCCCTTTTCCTTATTattattggttgtaacaaattaagtagccggttacgtacacacagcacttaaacccttacctataaccctacccgcctcaggacgaccaaaggaagcctttaacgtaaataggctttttcttttcg
CUST_11109_PI408125288	Mgea5	Bifunctional protein NCOAT OS=Rattus norvegicus	AAGCCAAATGGTGACAAAGAACTCTCTGAGGCTGAGAAAATAATGTTGAGTTTACCATTG	Ferret_Seq1	AAAGTTAGTAGGAGGGCTACTTTCCCTCAGCCTGGATTACTGTTTTGTCCTAGAAGATGAAAGATGGCATATGTGGTTATGCCCTGGGCACTGTTAGATGTTACCCCCTTCATTAAGAAATGTAAAATTTCCTGGATTCCCTTCTATGCAGGAGAAGTATACCAAGCCAAATGGTGACAAAGAACTCTCTGAGGCTGAGAAAATaatgttgagtttaccattgtaaagagcaggaagttattg
CUST_11112_PI408125288	INADL	InaD-like protein OS=Homo sapiens	TTGTGGGAGGAAAAGACACGCCTTTGGACGCTATAGTTATACACGAAGTCTACGAAGAAG	Ferret_Seq1	AAGTTCACAAGAGATCCCTTTAGCACCATCGTATCACTCAGTGGATGCGGATTTCACAAACTATGGTGGTTTCCAGGCCCCTCTGTCAGTGGACCCTGCCACGTGTCCCATTGTTCCTGGCCAGGAGATGATTATAGAAATATCCAAGGGACGTTCAGGTCTTGGTCTCAGCATTGTGGGAGGAAAAGACACGCCTTTGGACGCTATAGTTATACACGAAGTCTACGAAGAAGG
CUST_11113_PI408125288	INADL	InaD-like protein OS=Homo sapiens	ATTGTGGGAGGAAAAGACACGCCTTTGGACGCTATAGTTATACACGAAGTCTACGAAGAA	Ferret_Seq1	AAGTTCACAAGAGATCCCTTTAGCACCATCGTATCACTCAGTGGATGCGGATTTCACAAACTATGGTGGTTTCCAGGCCCCTCTGTCAGTGGACCCTGCCACGTGTCCCATTGTTCCTGGCCAGGAGATGATTATAGAAATATCCAAGGGACGTTCAGGTCTTGGTCTCAGCATTGTGGGAGGAAAAGACACGCCTTTGGACGCTATAGTTATACACGAAGTCTACGAAGAAGG
CUST_11114_PI408125288	KIF1B	Kinesin-like protein KIF1B OS=Homo sapiens	AGTCATTTCAGCCTTGGCAGAGGTGGATAACTGCACCAGCAAGAGTAAGAAGAAGAAGAA	Ferret_Seq1	ATCACCCAGAAGAAACATGATACTGAGACCAACCTTTCCACTGAGAAGGTCAGTAAAATCAGCTTGGTGGATCTAGCGGGAAGTGAACGAGCTGATTCAACTGGTGCCAAAGGGACTCGATTAAAGGAAGGAGCGAATATTAATAAGTCTCTCACAACTCTGGGCAAAGTCATTTCAGCCTTGGCAGAGGTGGATAACTGCACCAGCAAGAGTAAGAAGAAGAAGAAG
CUST_11117_PI408125288	IGKC	Ig kappa chain C region OS=Homo sapiens	TGAGGTCTACTCACAAGAGCCTGTCCTCCCCCTCCTTGTCAAGAGCTTCCAAAGGAGCGA	Ferret_Seq1	AAAAATGGAAGGTTGATGGTGTTACCAAAACACAGGCATCCTGGAAAGTGTCACAGAACAAGACAGCAAGGACAGCACCTAccagcctcagcagcacccttgacgatgcccacgtacggagtacctaagtcatgagaagtactcctgtgaggtctactcacaagagcctgtcctccccctccttgtcaagagcttccaaaggagcgagtgccagtcagtggcctacg
CUST_11118_PI408125288	CNOT8	CCR4-NOT transcription complex subunit 8 OS=Homo sapiens	CCAGGTGTTGTGGTACGACCAATTGGTGAATTTCGTAGTTCCATAGATTACCAGTATCAG	Ferret_Seq1	ATGAAAGTGACTTACCAAATTTCTTCAAGATGCCTGCAGCACTTGTGGAGAATAGCCAAGTTATCTGTGAAGTCTGGGCCAGCAATCTAGAAGAAGAGATGAGGAAGATCCGAGAAATTGTGCTCAGTTACAGTTATATTGCTATGGACACAGAATTTCCAGGTGTTGTGGTACGACCAATTGGTGAATTTCGTAGTTCCATAGATTACCAGTATCAG
CUST_1112_PI408125288	IMPA1	Inositol monophosphatase OS=Homo sapiens	TCTCCAGCTGATTTGGTAACCGCTACTGACCAAAAAATTGAAAAAATGCTTATCTCTTCC	Ferret_Seq1	GGCAGATCCCGCGGGGCAGCTTAGTGAGTCTCGCGTCCTCCAAGTTGAGAAGATGGCTGATCCTTGGCAGGAATGCATGGATTATGCAGTAACCCTAGCAAGACAAGCTGGAGAGGTGGTTCGTGAAGCCATAAAAGGTGAAATGAATGTCATGATTAAAAGTTCTCCAGCTGATTTGGTAACCGCTACTGACCAAAAAATTGAAAAAATGCTTATCTCTTCCA
CUST_11120_PI408125288	DGKH	Diacylglycerol kinase eta OS=Homo sapiens	TTTAATTTGCCTGCTGTTTATTCTCGCTGCGTAGGTAGCTATGCCTCACCAATGGCTTGA	Ferret_Seq1	AAAGTGATACTATCTTGATTCCGTAGAATGAGAAATAATTGTAGACCTTCCCTAGAGTAAGAATGGTGCCCTGCTGTCTTTAATTTGCCTGCTGTTTATTCTCGCTGCGTAGGTAGCTATGCCTCACCAATGGCTTGAGGGTAACTTGCCCTTGAGTGCCAAGTGTGCTGTCTGTGACAAAACGTGTGGGAGTGTTCTGCGTCTACAAGATTGGAAATGCCTTTGG
CUST_11122_PI408125288	SEC61G	Protein transport protein Sec61 subunit gamma OS=Canis familiaris	AATTCCAGAACGATTGCCATGGCAACAGCAATAGGATTTGCTATAATGGGATTCTATTGG	Ferret_Seq1	AGGGTCAGTCAGCTTTTGTGCTACGTGTCGGTggcgtgttgaggtgttggctgacaggcatcagtggatcaggtaattgcagttcgtttgtagccgagtcggcagtttgtgaaggactccattcggctggttgaaaagtatgcactaaacctgatagaaagaattccagaacgattgccatggcaacagcaataggatttgctataatgggattctattgg
CUST_11124_PI408125288	GNA15	Guanine nucleotide-binding protein subunit alpha-15 OS=Homo sapiens	ATACGACCAGTGTCTGGAGGAGAACAACCAGGAGAACCGAATGAAGGAGAGCCTGGCCCT	Ferret_Seq1	ACATCAATGAGTACTGCTTCTCCGTGCAGAAGACCAACCTACGGATCGTGGACGTCGGGGGCCAGAAGTCAGAACGCAAGAAGTGGATCCACTGCTTCGAGAACGTGATTGCCCTCATCTACCTGGCCTCGCTGAGTGAATACGACCAGTGTCTGGAGGAGAACAACCAGGAGAACCGAATGAAGGAGAGCCTGGCCCTGTTCGGCACCATCCTGGAACTGccc
CUST_1113_PI408125288	SNRPF	Small nuclear ribonucleoprotein F OS=Homo sapiens	CTTAAGTGGGGAATGGAGTACAAAGGCTACCTGGTATCTGTAGATGGCTATATGAACATG	Ferret_Seq1	GGGAGGTGAAAGGTTACGCTGCTGTTTGGCGGCCATTTCTCTGGAAGCTCCGCGATTCGCGCCCGGCGGGGGTTGCTCCAGTCACGAGGGACGGACTACACCTGGGTCGGCGGCGAGTTACCTGCAATATTTGCTTGCAGCCGCGATGAGTTTGCCTCTCAATCCCAAACCTTTCCTGAATGGATTAACAGGAAAGCCAGTAATGGTGAAACTTAAGTGGGGAATGGAGTACAAAGGCTACCTGGTATCTGTAGATGGCTATATGAACATG
CUST_11131_PI408125288	ZNF44	Zinc finger protein 44 OS=Homo sapiens	AGTAGACGAAGTAGACCTTATGAATTGCCCTGAATGTAGCAATCCTTTCCCCGGAAAGAT	Ferret_Seq1	AAGTCCTTATTGTACGTGCCATTGAATGTGGGAAATCTTTCaccagtagttcctcccttcgttatcacgagtagatttacacactggaaaaagccttataatttgacagtgaatgtgggaaattcttttgtcactagtaaacagcaccgtactcacctagatagttctactagtagacgaagtagaccttatgaattgccctgaatgtagcaatcctttccccggaaagataccctcaatgttacacaaaaacg
CUST_11134_PI408125288	Ass1	Argininosuccinate synthase OS=Rattus norvegicus	CACCGATGGATCGCGAAGTGCGACAAATCAAACAGGCCTGGCCTCGAAATTCGCTGAGAC	Ferret_Seq1	AAATCCCTGGAGCTCTTCATGTACCTGAATGAAGTCGCGGGTCAAAGCAcggcggtggggccggtcattgacatcgtcggaagaaccggcttcattgggattgaagtcccgacggtatctacgagaccccagcagggacgatcctttaccacgctcatttagacatcgaggccttcaccgatggatcgcgaagtgcgacaaatcaaacaggcctggcctcgaaattcgctgagac
CUST_11135_PI408125288	Ass1	Argininosuccinate synthase OS=Rattus norvegicus	TCACCGATGGATCGCGAAGTGCGACAAATCAAACAGGCCTGGCCTCGAAATTCGCTGAGA	Ferret_Seq1	AAATCCCTGGAGCTCTTCATGTACCTGAATGAAGTCGCGGGTCAAAGCAcggcggtggggccggtcattgacatcgtcggaagaaccggcttcattgggattgaagtcccgacggtatctacgagaccccagcagggacgatcctttaccacgctcatttagacatcgaggccttcaccgatggatcgcgaagtgcgacaaatcaaacaggcctggcctcgaaattcgctgagac
CUST_11136_PI408125288	FETUB	Fetuin-B OS=Homo sapiens	GGACTGTGGGGTGAGGTACATTCATAGATCGGTTTATGGTCAGTGCAAAGCAATATATTA	Ferret_Seq1	AAGGACATCAACAGGGACCGAAAAGATGGCTATGTGCTGAGCCTCAACCGAGTGAGGGATGTACGCGAACACAGACAGGTCCTGGGATCTGTGTTCTATCTCACACTGGATGTGTTAGAAACGGACTGCCATGTACTCACCAGGAAGGCATGGAAGGACTGTGGGGTGAGGTACATTCATAGATCGGTTTATGGTCAGTGCAAAGCAATATATTA
CUST_11138_PI408125288	pabpc1-B	Polyadenylate-binding protein 1-B OS=Xenopus laevis	ACGCGGAGCGTGCTTTGGACACCATGAATTTTGATGTTATAAAGGGCAAGCCAGTACGCA	Ferret_Seq1	ACCCCAGCTACCCCATGGCCTCGCTCTACGTGGGGGACCTACACCCCGACGTGACCGAGGCGATGCTCTACGAGAAGTTCAGTCCGGCCGGGCCCATCCTCTCCATCCGGGTCTGCAGGGACATGATCACCCGCCGCTCCTTGGGCTACGCGTATGTGAACTTCCAGCAACCGGCGGACGCGGAGCGTGCTTTGGACACCATGAATTTTGATGTTATAAAGGGCAAGCCAGTACGCA
CUST_1114_PI408125288	SNRPF	Small nuclear ribonucleoprotein F OS=Homo sapiens	ACTTAAGTGGGGAATGGAGTACAAAGGCTACCTGGTATCTGTAGATGGCTATATGAACAT	Ferret_Seq1	GGGAGGTGAAAGGTTACGCTGCTGTTTGGCGGCCATTTCTCTGGAAGCTCCGCGATTCGCGCCCGGCGGGGGTTGCTCCAGTCACGAGGGACGGACTACACCTGGGTCGGCGGCGAGTTACCTGCAATATTTGCTTGCAGCCGCGATGAGTTTGCCTCTCAATCCCAAACCTTTCCTGAATGGATTAACAGGAAAGCCAGTAATGGTGAAACTTAAGTGGGGAATGGAGTACAAAGGCTACCTGGTATCTGTAGATGGCTATATGAACATG
CUST_11140_PI408125288	Nsf	Vesicle-fusing ATPase OS=Rattus norvegicus	TAAAATGGAGATAGGCTTACCAGATGAGAAAGGTCGACTACAGATCCTTCACATCCACAC	Ferret_Seq1	AGGCAGCACAGGAGTTCACGACACTGTCGTCAACCAGTTGCTGTCCAAAATTGATGGGGTAGAGCAGCTGAACAACATCTTAGTCATTGGAATGACCAACAGACCAGACCTGATAGATGAGGCTCTCCTTCGACCTGGAAGACTGGAAGTTAAAATGGAGATAGGCTTACCAGATGAGAAAGGTCGACTACAGATCCTTCACATCCACACGGCAAGG
CUST_11143_PI408125288	CRYAB	Alpha-crystallin B chain OS=Bos taurus	ATTACTTCATCCCTGTCCTCTGACGGGGTCCTCACTGTGAATGGACCAAGGAAGCAGGCC	Ferret_Seq1	AAGGAACTCAAGGTCAAGGTGTTGGGAGACGTGATTGAGGTGCACGGCAAACATGAAGAGCGTCAGGATGAACATGGTTTCATCTCCCGGGAGTTCCACAGGAAATACCGGATCCCAGCTGATGTGGACCCTCTTGCCATTACTTCATCCCTGTCCTCTGACGGGGTCCTCACTGTGAATGGACCAAGGAAGCAGGCCTCTGGTCCTGAGCGCACCATTCCCATc
CUST_11144_PI408125288	Hoxb5	Homeobox protein Hox-B5 OS=Mus musculus	TTGTAAACTCCTTCTCGGGGCGTTATCCAAATGGCCCGGACTATCAGTTGCTAAATTATG	Ferret_Seq1	AATTAATACATCATAAATCGTGAAGCACAGGGTTATAACGACCACGATCCACAAATCAAGCCCTCCAAAATCACCCAAATGAGCTCGTACTTTGTAAACTCCTTCTCGGGGCGTTATCCAAATGGCCCGGACTATCAGTTGCTAAATTATGGCAGTGGCAGCTCTCTGAGCGGCTCTTACAGGGATCCCGCTGCCATGCACACCGGCTCTTACGGCTACAATTACAATGGG
CUST_11145_PI408125288	Hoxb5	Homeobox protein Hox-B5 OS=Mus musculus	TTTGTAAACTCCTTCTCGGGGCGTTATCCAAATGGCCCGGACTATCAGTTGCTAAATTAT	Ferret_Seq1	AATTAATACATCATAAATCGTGAAGCACAGGGTTATAACGACCACGATCCACAAATCAAGCCCTCCAAAATCACCCAAATGAGCTCGTACTTTGTAAACTCCTTCTCGGGGCGTTATCCAAATGGCCCGGACTATCAGTTGCTAAATTATGGCAGTGGCAGCTCTCTGAGCGGCTCTTACAGGGATCCCGCTGCCATGCACACCGGCTCTTACGGCTACAATTACAATGGG
CUST_11146_PI408125288	EPHX1	Epoxide hydrolase 1 OS=Homo sapiens	TCTACTGGTTTGTCTCCCGGGACAAGGAGGAAACGTTGCCTCTTGAAGATGGGTGGTGGG	Ferret_Seq1	AAGACTGCGCGCCGCCGCCGCCGCCGCAGGAGCCTGGGGGCCTGGGAGGCGACGACCGAATCATGTGGCTGGAGATTCTCCTCACCTCCGTGCTGGGCTTTGTCATCTACTGGTTTGTCTCCCGGGACAAGGAGGAAACGTTGCCTCTTGAAGATGGGTGGTGGGGGCCCGGGGCAAGGCCCGCAGCCGCGGAGGATAGCAGCATCCGCCCTTTCAAGGTAGAGACCTCCGAGGAGGAGA
CUST_11147_PI408125288	EPHX1	Epoxide hydrolase 1 OS=Homo sapiens	ATCTACTGGTTTGTCTCCCGGGACAAGGAGGAAACGTTGCCTCTTGAAGATGGGTGGTGG	Ferret_Seq1	AAGACTGCGCGCCGCCGCCGCCGCCGCAGGAGCCTGGGGGCCTGGGAGGCGACGACCGAATCATGTGGCTGGAGATTCTCCTCACCTCCGTGCTGGGCTTTGTCATCTACTGGTTTGTCTCCCGGGACAAGGAGGAAACGTTGCCTCTTGAAGATGGGTGGTGGGGGCCCGGGGCAAGGCCCGCAGCCGCGGAGGATAGCAGCATCCGCCCTTTCAAGGTAGAGACCTCCGAGGAGGAGA
CUST_11149_PI408125288	KDM4A	Lysine-specific demethylase 4A OS=Homo sapiens	ATTGATTACCAGAAATGTGTTTTACCTCCACTGGCTGCAGCACGGACATCAACCTTTCTA	Ferret_Seq1	ACTGCGCAGTCTGTATGATCTTTCAGACCTACCATCAGGTCGAGTTTGGAGGCCTTAGTCAGAGCTGTGGAAACACTTCAGCTCTAGCTGTCCAGAAGCAGAGGACCAAGCCATTGATTACCAGAAATGTGTTTTACCTCCACTGGCTGCAGCACGGACATCAACCTTTCTACCCCTTACCTTGAGGAGGACGGCACCAGCCTTCTCGTTTCCTGCAAGAAG
CUST_1115_PI408125288	EGLN3	Egl nine homolog 3 OS=Homo sapiens	AGGAATTTAACGAGGAAAACTGAATCTGCCCTCACTGAGGACTGACTGTGCTCTGAAATC	Ferret_Seq1	GGAGCCCATTTTTGACAGACTCTTGTTCTTCTGGTCGGACCGCCGGAACCCGCATGAAGTCCAGCCTTCTTATGCGACCAGATATGCTATGACTGTTTGGTACTTTGATGCTGAAGAAAGGGCAGAAGCCAAAAAGAAATTCAGGAATTTAACGAGGAAAACTGAATCTGCCCTCACTGAGGACTGACTGTGCTCTGAAATCCGCTGGCCTCATTCATTTTGGTAAT
CUST_11150_PI408125288	NOP10	H/ACA ribonucleoprotein complex subunit 3 OS=Homo sapiens	CTGAAATTATGTCTCTCATTCTTCCTTGAGCAGAAGCTTGACCCTATGGGACAACAGACC	Ferret_Seq1	AGGGGAGTGTATGACTTGTTGATCTAATCGTCGCGTCTCCTGTCTTCCCGCTTGCTATTTTTCGCGCAGCCTTTCCCCGTCCCAGCTTCTGTCTCTTACGACGCCAGGGATGGGAGTTTTCCCACCACTCCTGTACTGAAATTATGTCTCTCATTCTTCCTTGAGCAGAAGCTTGACCCTATGGGACAACAGACCTGCTCGGCGCATCCTGCTCGGTTCTCCCCGGATGAc
CUST_11152_PI408125288	KDM5C	Lysine-specific demethylase 5C OS=Homo sapiens	CAGCATTGAGGAAGATGTGACTGTTGAATATGGGGCTGACATCCATTCTAAAGAATTTGG	Ferret_Seq1	AAAGGGGCCCCTGAAGCCTTTGGCTTTGAGCAGGCTACCCGGGAATACACTCTGCAGAGCTTTGGCGAGATGGCTGACTCCTTTAAAGCTGATTACTTCAACATTGCCCGTGCACATGGTGCCTACAGAACTCGTGGAGAAGGAGTTCTGGCGGCTGGTGAACAGCATTGAGGAAGATGTGACTGTTGAATATGGGGCTGACATCCATTCTAAAGAATTTGG
CUST_11153_PI408125288	KDM5C	Lysine-specific demethylase 5C OS=Homo sapiens	ACAGCATTGAGGAAGATGTGACTGTTGAATATGGGGCTGACATCCATTCTAAAGAATTTG	Ferret_Seq1	AAAGGGGCCCCTGAAGCCTTTGGCTTTGAGCAGGCTACCCGGGAATACACTCTGCAGAGCTTTGGCGAGATGGCTGACTCCTTTAAAGCTGATTACTTCAACATTGCCCGTGCACATGGTGCCTACAGAACTCGTGGAGAAGGAGTTCTGGCGGCTGGTGAACAGCATTGAGGAAGATGTGACTGTTGAATATGGGGCTGACATCCATTCTAAAGAATTTGG
CUST_11154_PI408125288	ZNF75A	Zinc finger protein 75A OS=Homo sapiens	GCTCTGACCTCATTAAGCACCAAAGAATTCACACTGAAGAGAAACCATATAAGTGTCAGC	Ferret_Seq1	AGTGATACACAGAAGATGGGGAAATGGCAAAGAGATTTTCCCGTGAAGAAGAGAAAGAAACTTTCAACATGGAAACAAGAGCTGCTAAAACTTATGGATCTCCACAAGAAAGCTCGTGCTGGAGAGAAGCCATTTAAATGCCAGGAATGTGGGAAAAGCTTCAAGGTTAGCTCTGACCTCATTAAGCACCAAAGAATTCACACTGAAGAGAAACCATATAAGTGTCAGc
CUST_11155_PI408125288	ZNF75A	Zinc finger protein 75A OS=Homo sapiens	AGCTCTGACCTCATTAAGCACCAAAGAATTCACACTGAAGAGAAACCATATAAGTGTCAG	Ferret_Seq1	AGTGATACACAGAAGATGGGGAAATGGCAAAGAGATTTTCCCGTGAAGAAGAGAAAGAAACTTTCAACATGGAAACAAGAGCTGCTAAAACTTATGGATCTCCACAAGAAAGCTCGTGCTGGAGAGAAGCCATTTAAATGCCAGGAATGTGGGAAAAGCTTCAAGGTTAGCTCTGACCTCATTAAGCACCAAAGAATTCACACTGAAGAGAAACCATATAAGTGTCAGc
CUST_11158_PI408125288	PSMD2	26S proteasome non-ATPase regulatory subunit 2 OS=Homo sapiens	AGGTGTGACAGCTCTAGCCTGTGGAATGATAGCAGTGGGATCCTGCAATGGAGACGTCAC	Ferret_Seq1	AAGACTATGTTCTTCACAACAGCAACACCATGAGACTTGGTTCCATCTTTGGGCTAGGCTTGGCTTATGCTGGCTCCAATCGTGAAGACGTTCTAACACTGCTACTGCCTGTGATGGGAGATTCCAAGTCTAGTATGGAGGTGGCAGGTGTGACAGCTCTAGCCTGTGGAATGATAGCAGTGGGATCCTGCAATGGAGACGTCAc
CUST_1116_PI408125288	EGLN3	Egl nine homolog 3 OS=Homo sapiens	CAGGAATTTAACGAGGAAAACTGAATCTGCCCTCACTGAGGACTGACTGTGCTCTGAAAT	Ferret_Seq1	GGAGCCCATTTTTGACAGACTCTTGTTCTTCTGGTCGGACCGCCGGAACCCGCATGAAGTCCAGCCTTCTTATGCGACCAGATATGCTATGACTGTTTGGTACTTTGATGCTGAAGAAAGGGCAGAAGCCAAAAAGAAATTCAGGAATTTAACGAGGAAAACTGAATCTGCCCTCACTGAGGACTGACTGTGCTCTGAAATCCGCTGGCCTCATTCATTTTGGTAAT
CUST_11160_PI408125288	TCN2	Transcobalamin-2 OS=Homo sapiens	AAGCTCAACTACCAGCAGAGGCTCCTGGGGCTTGCCGTCGATGATGACAGCAGTAACAAC	Ferret_Seq1	ACAGTATCTACGTGGGCCTACGCCTCTCCAGCCTGCAGGCAGGGGCCAGGGAGGCCTTCTATCTGCACATTCTCAAGCTCAACTACCAGCAGAGGCTCCTGGGGCTTGCCGTCGATGATGACAGCAGTAACAACCAGGCCAAGCCCTCCATGGGCCAGCTGGCCCTCTACCTGATGGCTCTCAGGGCTAACTGTGAGTTTGTTGGAGGCCGCG
CUST_11162_PI408125288	Mtnd5	NADH-ubiquinone oxidoreductase chain 5 OS=Mus musculus	ATGCTCCGGACGTACAATACATCCACCACGACCTAAACCGTAACTAGTAACAAGAACATA	Ferret_Seq1	AAGCAATTACAACCCCTATTTACAGCAATCTGTGCTCTAACACAAAATGACATCAAAAAATACGTTGcctttccctaccctcctagtccaacccttagggtagttaaattaaattaagtaaccaactcggaagttaaacctaaacccctaacccctacgcattcctcccactatactgcacccaccgccattctttctaaggcgtactattattctatatgctccggacgtacaatacatccaccacgacctaaaccgtaactagtaacaagaacataccg
CUST_11163_PI408125288	Mtnd5	NADH-ubiquinone oxidoreductase chain 5 OS=Mus musculus	TATGCTCCGGACGTACAATACATCCACCACGACCTAAACCGTAACTAGTAACAAGAACAT	Ferret_Seq1	AAGCAATTACAACCCCTATTTACAGCAATCTGTGCTCTAACACAAAATGACATCAAAAAATACGTTGcctttccctaccctcctagtccaacccttagggtagttaaattaaattaagtaaccaactcggaagttaaacctaaacccctaacccctacgcattcctcccactatactgcacccaccgccattctttctaaggcgtactattattctatatgctccggacgtacaatacatccaccacgacctaaaccgtaactagtaacaagaacataccg
CUST_11164_PI408125288	SPC25	Kinetochore protein Spc25 OS=Homo sapiens	TTCCCTCCACCTAAATGAAGCCAGGGAGTATGAAGTGTCAGATAGTTCTCCTCATCTTGA	Ferret_Seq1	ATTTCTGCTGCTAACAAAGCTAATGAAGAGAGGTTGAAAAGACTACAGAAATCTGCAGATTTATATAAAGATCGACTTGGACTAGAAATTCGTAAAATTTATGGTGATAAATTACAGTTTATATTCACTAATATTGACCCTAAGCATCCTGAGAACCCATTTATGTTTTCCCTCCACCTAAATGAAGCCAGGGAGTATGAAGTGTCAGATAGTTCTCCTCATCTTGAGTGcc
CUST_11166_PI408125288	Tial1	Nucleolysin TIAR OS=Mus musculus	TATTCAGTTTGTCTAGGTAGTTTTTTCCGTAAACCCCGTACGGAAAACGTTGGTCGGGGA	Ferret_Seq1	AGAAATAACACTAAGCAGTTGTAGATTTGAAGATGTAGTAAACCAGTCaaagtccaaaaattgtactgtgtactgtgaggaattgcctctgggttaacagatcagcttatgagacaggactttctcaccatttaggaccaaaattatggaaactaagagttttttccagagaaaggctattcagtttgtctaggtagttttttccgtaaaccccgtacggaaaacgttggtcggggacccccctaagttcgggccccgtaagtttttgggtttttttacccggggttttcggtaaaaaacccggggggcccgtaaccgttttaaaccc
CUST_11168_PI408125288	SLC25A36	Solute carrier family 25 member 36 OS=Homo sapiens	ATTCCACAAGTTTCTTTGACTTATGGCAGCTGCTGCGATTTCCTAAGGGATGTGCTTCCT	Ferret_Seq1	AAACGGCCTCGTACGCTGGTATTTCCGAAACGATCATCTGTTTTGCTATTTATGAAAGTTTGAAGAAGTATCTGAAAGAAGCTCCACTTGCCGCCTTCCACAAATTGGGTACTGAGAAAAATTCCACAAGTTTCTTTGACTTATGGCAGCTGCTGCGATTTCCTAAGGGATGTGCTTCCTGCATCGcttatccacgattgaagttcataggacacggctccgggaggaggcaccaag
CUST_11169_PI408125288	SLC25A36	Solute carrier family 25 member 36 OS=Homo sapiens	AATTCCACAAGTTTCTTTGACTTATGGCAGCTGCTGCGATTTCCTAAGGGATGTGCTTCC	Ferret_Seq1	AAACGGCCTCGTACGCTGGTATTTCCGAAACGATCATCTGTTTTGCTATTTATGAAAGTTTGAAGAAGTATCTGAAAGAAGCTCCACTTGCCGCCTTCCACAAATTGGGTACTGAGAAAAATTCCACAAGTTTCTTTGACTTATGGCAGCTGCTGCGATTTCCTAAGGGATGTGCTTCCTGCATCGcttatccacgattgaagttcataggacacggctccgggaggaggcaccaag
CUST_1117_PI408125288	DDX1	ATP-dependent RNA helicase DDX1 OS=Homo sapiens	CTCTTTCCTGCTTGTGTTTTGAAGAATGCTGAACTAAAGTTTAACTTCGGTGAAGAAGAA	Ferret_Seq1	AAGGATTATGCAGAGTCGGGTGGTCTTCCATGCAGGCTTCCTTAGACCTAGGTACCGACAAATTCGGATTTGGCTTTGGTGGAACAGGAAAGAAATCCCATAATAAACAGTTTGATAATTACGGAGAGGAATTCACTATGCATGATACCATTGGATGTTACCTCGATATAGATAAGGGGCATGTCAAATTCTCCAAAAATGGAAAAGACCTTGGTCTGGCCTTTGAAATACCACCACATATGAAGAACCAAGCCCTCTTTCCTGCTTGTGTTTTGAAGAATGCTGAACTAAAGTTTAACTTCGGTGAAGAAGAATTTAAGTTT
CUST_11172_PI408125288	RTN3	Reticulon-3 OS=Homo sapiens	AACTTTCAGAGGTGGATATTACTGAAAAGGAAGTTCCCCGTTTCCGTCAGTGAGTGACAG	Ferret_Seq1	tcagCTACTAGACCTAGGCTGTCACTCAGGAGTCCAAGAACCCAAATGAGGTAGCAGGAACCGATGATAAAACCGGCTTGGAGGTTGCTGACAAGTTCACTTTGCCTCCAGCCCAGAAACCACTCACCCAGGAGCCTAAGGCACAAGGCGTTTGTACATATTCCTTATCCCCATCTGAACTTTCAGAGGTGGATATTACTGAAAAGGAAgttccccgtttccgtcagtgagtgacaggcgtagtagctgagcgggcgtggcgaaggcgn
CUST_11174_PI408125288	Znf592	Zinc finger protein 592 OS=Mus musculus	TAAGTGCTCCTGTGAAATGATCTTCAACAAGAAGAGGCACATTCAGCAGCATTTTTACCA	Ferret_Seq1	AATCCAGGAGCGACACTGCCAGGTTTTCCATAAGTGTGCGTTCTGCCCCATGGCCTTCAAGACTGCCAGCAGCACCGCGGACCACAGCGCCGCCCAGCACCCCACCCAGCCTCACAGACCCTCCCAGCTCATTTATAAGTGCTCCTGTGAAATGATCTTCAACAAGAAGAGGCACATTCAGCAGCATTTTTACCAGAACGCCAGCAAGACGc
CUST_11176_PI408125288	Ppp2cb	Serine/threonine-protein phosphatase 2A catalytic subunit beta isoform OS=Rattus norvegicus	TTACAAGAAGTTCCACATGTAGGGCCCAAATGTGTGATCTGTTGTGGTCAGATCCAGATG	Ferret_Seq1	AAAGNGCTTTGGATCGTTTACAAGAAGTTCCACATGTAGGGCCCAAATGTGTGATCTGTTGTGGTCAGATCCAGATGATCGtggtggattggggtatcttcaccacgttggtgctggctacacatttggacagacattctgaacnttaaccntgccaatggtctcacactggtttctcgagctcaccaacttgtaatggagggtatacaattggtgtcta
CUST_11177_PI408125288	Ppp2cb	Serine/threonine-protein phosphatase 2A catalytic subunit beta isoform OS=Rattus norvegicus	TTTACAAGAAGTTCCACATGTAGGGCCCAAATGTGTGATCTGTTGTGGTCAGATCCAGAT	Ferret_Seq1	AAAGNGCTTTGGATCGTTTACAAGAAGTTCCACATGTAGGGCCCAAATGTGTGATCTGTTGTGGTCAGATCCAGATGATCGtggtggattggggtatcttcaccacgttggtgctggctacacatttggacagacattctgaacnttaaccntgccaatggtctcacactggtttctcgagctcaccaacttgtaatggagggtatacaattggtgtcta
CUST_11178_PI408125288	Tp53bp1	Tumor suppressor p53-binding protein 1 OS=Mus musculus	ATTCAAGTGCCCATAACAAAGATATTGCGTTAGGGGTATTTGACGTGGTGGTGACGGATC	Ferret_Seq1	AACAGCCTTGAGGAGCAAAGAATTCTGGATTGGCAACCCCGCGAAAACCCTTTCCACAATCTGAAGGTACTCTTGGTGTCAGACCAACAGCAGAACTTCCTGGAGCTCTGGTCTGAGATCCTCATGACTGGGGGGGCAGCCTCCGTGAAGCAGCACCATTCAAGTGCCCATAACAAAGATATTGCGTTAGGGGTATTTGACGTGGTGGTGACGGATCCCTCATGCCCGGcc
CUST_1118_PI408125288	DDX1	ATP-dependent RNA helicase DDX1 OS=Homo sapiens	CCAAAAATGGAAAAGACCTTGGTCTGGCCTTTGAAATACCACCACATATGAAGAACCAAG	Ferret_Seq1	AAGGATTATGCAGAGTCGGGTGGTCTTCCATGCAGGCTTCCTTAGACCTAGGTACCGACAAATTCGGATTTGGCTTTGGTGGAACAGGAAAGAAATCCCATAATAAACAGTTTGATAATTACGGAGAGGAATTCACTATGCATGATACCATTGGATGTTACCTCGATATAGATAAGGGGCATGTCAAATTCTCCAAAAATGGAAAAGACCTTGGTCTGGCCTTTGAAATACCACCACATATGAAGAACCAAGCCCTCTTTCCTGCTTGTGTTTTGAAGAATGCTGAACTAAAGTTTAACTTCGGTGAAGAAGAATTTAAGTTT
CUST_11181_PI408125288	MED18	Mediator of RNA polymerase II transcription subunit 18 OS=Homo sapiens	TTGTGTGATAACATGGAACCTGAGACTTTCCTTGACCACGAGATGGTATTCCTCCTTAAG	Ferret_Seq1	AACAGTTTGGAAAGCCTTATCCACCGCCTTCGTGGTTTGTGTGATAACATGGAACCTGAGACTTTCCTTGACCACGAGATGGTATTCCTCCTTAAGGGCCAGCAGGCTAGTCCATTTGTTCTCAGGGCCCGGCGTTCTATGGACAGGGGAGGAGCACCCTGGCATCTGCGTTACCTGGGACAGCCAGAAATGGGAGACAAGAACCGCCATGCCCTGGTGCGCAATTgtgtagaca
CUST_11182_PI408125288	Rock1	Rho-associated protein kinase 1 OS=Rattus norvegicus	TGAGACTCGATTTGAAAAAATCGACAACCTGCTGCGGGATCCCAAATCGGAAGTGAATTC	Ferret_Seq1	ACGGAGATCCCCTCAGTGAGGGGGAAGAAGGGGAACCGGGCGCACCTGGTGACCCTGAGGTTCCGGCTTCACCGCCCCGCGGCCGCGAACCCACCGCCGGAGGAAGTTGGTTGAAATTGCTTTCCGCTGCTGGTGCTGGTGCGAGGGTATTGTCACAGTAGCAGCAACATGTCGACTGGGGACAGTTTTGAGACTCGATTTGAAAAAATCGACAACCTGCTGCGGGATCCCAAATCGGAAGTGAATTCGGA
CUST_11183_PI408125288	Rock1	Rho-associated protein kinase 1 OS=Rattus norvegicus	TTGAGACTCGATTTGAAAAAATCGACAACCTGCTGCGGGATCCCAAATCGGAAGTGAATT	Ferret_Seq1	ACGGAGATCCCCTCAGTGAGGGGGAAGAAGGGGAACCGGGCGCACCTGGTGACCCTGAGGTTCCGGCTTCACCGCCCCGCGGCCGCGAACCCACCGCCGGAGGAAGTTGGTTGAAATTGCTTTCCGCTGCTGGTGCTGGTGCGAGGGTATTGTCACAGTAGCAGCAACATGTCGACTGGGGACAGTTTTGAGACTCGATTTGAAAAAATCGACAACCTGCTGCGGGATCCCAAATCGGAAGTGAATTCGGA
CUST_11184_PI408125288	EML4	Echinoderm microtubule-associated protein-like 4 OS=Homo sapiens	GTGTTCTTCAGTGTTATTGCTATTAATGTCAGATTCGAGAAATCGAGTGTATTAGGATCA	Ferret_Seq1	AAAACTAATCAGGAATCGATCTGATTGTAAGGACACGGATTGGACAACCTATACCTGCGTACTAGGCTTTCAAGTCTTTGGTAAGAACATGACACCTGATGAGAAAAGATGGTTTGTGGGTGTTCTTGTACATAGTAATTACTTGCTTAAATTTCTAAATAAAAAAGAGTCTGTGTGTGTTCTTCAGTGTTATTGCTATTAATGTCAGATTCGAGAAATCGAGTGTATTAGGATCAAAc
CUST_11186_PI408125288	Ldhb	L-lactate dehydrogenase B chain OS=Rattus norvegicus	AATGGTGAAGGGGATGTATGGCATTGAGAATGAAGTCTTCCTGAGCCTTCCTTGTATCCT	Ferret_Seq1	AGGTAAAGTGCCTATGAAGTCATCAAGCTAAAAGGATATACCAACTGGGCTATTGGATTAAGTAGTGGCTGATCTCATTGAATCCATGTTGAAAAATCTATCCAGGATTCATCCAGTGTCAACAATGGTGAAGGGGATGTATGGCATTGAGAATGAAGTCTTCCTGAGCCTTCCTTGTATCCTGAACGCTCGGGGCTTAACCAGTGTGATCAACCAGAAG
CUST_11189_PI408125288	SEC62	Translocation protein SEC62 OS=Homo sapiens	TGCAACAGGCTTTTAAAGAAACAGTTTTTTCACCGGGCACTAAAAGTAATGAAAATGAAG	Ferret_Seq1	ACAAGAAAGGAGAGGAAGCTTTATTTACAACAAGGGAGTCTGTGGTTGACTACTGCAACAGGCTTTTAAAGAAACAGTTTTTTCACCGGGCACTAAAAGTAATGAAAATGAAGTATGATAAAGACATAAAAAAAGAAAAAGAAGAAAGGAAAGGCCGAAAGTGGAAAGAAGAAGATAGAAAGAGCAGGAAAGAAAATactaaaggacgaaaagacgaaaaaggaaaaagaaaaaaaaagaaatagtgaaaggaagaaccaaacgaagaacacagacaccaaacgaaaggaaacgaanaaaagtaaac
CUST_1119_PI408125288	HSPH1	Heat shock protein 105 kDa OS=Homo sapiens	ATTGAAAAAGTTAATGAGTTCTAACAGCACAGACCTACCACTGAATATCGAGTGCTTTAT	Ferret_Seq1	ATGAGAAACCTCGGATAGTAGTTTTTGTTGATATGGGACACTCAGCTTTTCAAGTGTCTGCCTGTGCCTTTAACAAGGGAAAATTGAAGGTACTGGGAACAGCCTTCGATCCTTTCTTAGGAGGAAAAGACTTCGATGAAAAGTTAGTGGAACATTTTTGTGCAGAATTTAAAACTAAGTACAAGTTGGATGCAAAATCCAAAATACGAGCACTCCTTCGTCTGTATCAAGAGTGTGAAAAATTGAAAAAGTTAATGAGTTCTAACAGCACAGACCTACCACTGAATATCGAGTGCTTTATGAATGACAAAGATGTTTCGGGAAAG
CUST_11190_PI408125288	Bud31	Protein BUD31 homolog OS=Rattus norvegicus	TAGGGATAAAGTATCAATCCTACTTTATACCCTCTAGCTTGACTATCATCAAAAAGACAG	Ferret_Seq1	AAAAAGAGGTCAAAAATATACCGCGTTTTTGGTGATGGATCCTGAAGATAGGCCACAGAGATTCCACTTTCCTCTTTCCCTCGTGAGGTTCTGTTTCAGCTGCGGAGAAAAAGGTGTGTGTTTGTTTTCTTGTGGCAGGCAGTGGTCACTGCACAGGACACAGGTTGTTTTTCTTTTGTTTTCTTGTAAGTAGGGATAAAGTATCAATCCTACTTTATACCCTCTAGCTTGACTATCATCAAAAAGACAG
CUST_11193_PI408125288	GPRASP2	G-protein coupled receptor-associated sorting protein 2 OS=Homo sapiens	TAGTGTGGGTTTCCCCTGAGACAGCTGCTTGGATTAAGGATGCTTAGACATCTCACAATA	Ferret_Seq1	AAATTCAGGTGTTGTCTCACTTATTGAAACCCTGCTCAATTATCCTTCCTCCCGTAGTTTAGGACAAGTTTTTTGGAAAATATGATTCAcatggctccaccttatccaaatctcaacatagattgagacattcaatattgccaagtgtgtgaggaaacccttgctcatagtgtgggtttcccctgagacagctgcttggattaaggatgcttagacatctcacaataac
CUST_11194_PI408125288	ALDH7A1	Alpha-aminoadipic semialdehyde dehydrogenase OS=Homo sapiens	ACAAAAACTAATAGCCAAGGTTCTGGAGGATAATCAGCTGCCTGGTGCGATCTGTTCCTT	Ferret_Seq1	AGCTGGAACAACGCCATCGCAATGATCTGTGGGAATGTCTGCCTTTGGAAAGGAGCTCCAACAACTTCGCTCATTAGTGTAGCTGTCACAAAAActaatagccaaggttctggaggataatcagctgcctggtgcgatctgttccttgacctgcggtggagcggacatcggcacaggcaatggccaaagatgagcgggtgaacctgctgtccc
CUST_11196_PI408125288	ZNF664	Zinc finger protein 664 OS=Homo sapiens	GCACACAAAGGAGAGAAACCATCTCAAAATATCAGTTATATAGAGCATTTTGCTAAGAGT	Ferret_Seq1	ATGTGGGAAGGCCTTCAGCCAGAGCTCAAGCCTCTGCATCCACCAGAGAGTGCACACTGGGGAGAAACCTTTTAAATGTGATGAGTGTGGGAAGGCCTTCAGTCAGAGCACCAGCCTCTGCATCCACCAGAGAGTGCACACAAAGGAGAGAAACCATCTCAAAATATCAGTTATATAGAGCATTTTGCTAAGAGTTAAAAATCTTAAAACCCATAAG
CUST_11197_PI408125288	ZNF664	Zinc finger protein 664 OS=Homo sapiens	TGCACACAAAGGAGAGAAACCATCTCAAAATATCAGTTATATAGAGCATTTTGCTAAGAG	Ferret_Seq1	ATGTGGGAAGGCCTTCAGCCAGAGCTCAAGCCTCTGCATCCACCAGAGAGTGCACACTGGGGAGAAACCTTTTAAATGTGATGAGTGTGGGAAGGCCTTCAGTCAGAGCACCAGCCTCTGCATCCACCAGAGAGTGCACACAAAGGAGAGAAACCATCTCAAAATATCAGTTATATAGAGCATTTTGCTAAGAGTTAAAAATCTTAAAACCCATAAG
CUST_112_PI408125288	Gjb6	Gap junction beta-6 protein OS=Mus musculus	GAGTTGTGTTACCTGCTGCTGAAATTATGTTTTAGGAGATCAAAAAGAACACAAACACAA	Ferret_Seq1	GCTGTCACTCATAGCGATGCACGTTGCCTACTACAGACACGAGGCTGCCCGCAAATTTAGGCGAGGAGAGAAAAGAAATGAATTCAAAGACTTAGAAGACATTAAAAAGCAGAAGGTTCGGATAGAGGGGTCCCTGTGGTGGACGTACACCAGCAGTATCTTCTTCCGAATCATCTTTGAAGCATCCTTTATGTACGTGTTTTACTTCCTTTACAATGGGTACCATCTGCCTTGGGTGTTGAAATGTGGGATTGACCCTTGCCCCAACCTTGTCGACTGCTTTATCTCTAGACCTACTGAGAAAACCGTGTTTACCATTTTTATGATTTCTGCATCTGTGATTTGCATGCTGCTTAACGTGGCCGAGTTGTGTTACCTGCTGCTGAAATTATGTTTTAG…
CUST_1120_PI408125288	HSPH1	Heat shock protein 105 kDa OS=Homo sapiens	GTGCAGAATTTAAAACTAAGTACAAGTTGGATGCAAAATCCAAAATACGAGCACTCCTTC	Ferret_Seq1	ATGAGAAACCTCGGATAGTAGTTTTTGTTGATATGGGACACTCAGCTTTTCAAGTGTCTGCCTGTGCCTTTAACAAGGGAAAATTGAAGGTACTGGGAACAGCCTTCGATCCTTTCTTAGGAGGAAAAGACTTCGATGAAAAGTTAGTGGAACATTTTTGTGCAGAATTTAAAACTAAGTACAAGTTGGATGCAAAATCCAAAATACGAGCACTCCTTCGTCTGTATCAAGAGTGTGAAAAATTGAAAAAGTTAATGAGTTCTAACAGCACAGACCTACCACTGAATATCGAGTGCTTTATGAATGACAAAGATGTTTCGGGAAAG
CUST_11200_PI408125288	BRWD1	Bromodomain and WD repeat-containing protein 1 OS=Homo sapiens	GGGGTGAAGGTATTTAAAGTAAACTTTAATGAGTACGATGTCTTAGCTTCGTGTTAACTT	Ferret_Seq1	AAAAAGGAGCATCAAAGCGACCAACTATGTTGAAAGTAACTGGAAGAAACAGTGTAAGGAACTAGTGAACTTAATTTTTCAGTGTGAAGATTCTGAACCATTTAGACAACCTGTTGATTTGGTTGAATATCCAGTAAGTTGTCAATGTTGAATGTTTGGGCCTTTTCTTGTTTTGTATAGAGATTGGGGTGAAGGTATTTAAAGTAAACTTTAATGAGTACGATGTCTTAGCTTCGTGTTAACTTTGTCTCTTACCATTG
CUST_11202_PI408125288	UBXN1	UBX domain-containing protein 1 OS=Homo sapiens	ATATGACCAGTGTCGCATACAGGTCAGGCTGCCAGATGGGACCTCACTGACCCAGACGTT	Ferret_Seq1	ATTCTCCACCAACAGAGCCAGGTCCTGTTCCCTCCTCTCCCAGCCAGGAGCCTCCCACCAAGCGGGAATATGACCAGTGTCGCATACAGGTCAGGCTGCCAGATGGGACCTCACTGACCCAGACGTTCCGGGCACGGGAACAGCTCGCAGCTGTGAGGCTCTACGTGGAGCTCCACCGTGGGGAAGAACCTGGGGGAGGCCAGGACCCTGTGCAGTTGCTCAGTGG
CUST_11204_PI408125288	Dmbt1	Deleted in malignant brain tumors 1 protein OS=Rattus norvegicus	GACGTGAACATTTTCCTTCTACGCATCATCTTCATTTTTTATACCCCGGTGACCAGCAGC	Ferret_Seq1	AAAGAAGGATCTCCACATTCACATTAGCTGCAAATGCTCCAGAACACCTGGGTTGACACCATGTACATCGCTAATGACACCGTCGACGTCAATGAAGTGCAGTACGGCAACTTTGACGTGAACATTTTCCTTCTACGCATCATCTTCATTTTTTATACCCCGGTGACCAGCAGCCCCTACTACGTGGACCTGACCNGACTTGACCttcagccgagaatcatc
CUST_11206_PI408125288	Fgfr1	Basic fibroblast growth factor receptor 1 OS=Rattus norvegicus	AGTACTGTTACAACCCCAGCCACAACCCAGAGGAGCAGCTCTCCTCCAAGGACCTGGTAT	Ferret_Seq1	tcagCTACTAGACCTCGGCTGTCACTCAATGGAGATGATGAAGATGATCGGGAAGCACAAGAACATCATCAACCTGCTGGGTGCCTGCACGCAAGACGGTCCTTTGTACGTCATCGTGGAGTATGCCTCCAAAGGCAACCTACGAGAGTACCTGCAGGCCCGGAGGCCCCCCGGGCTGGAGTACTGTTACAACCCCAGCCACAACCCAGAGGAGCAGCTCTCCTCCAAGGACCTGGTATCCTGCGCCTATc
CUST_11207_PI408125288	Fgfr1	Basic fibroblast growth factor receptor 1 OS=Rattus norvegicus	TTTGTACGTCATCGTGGAGTATGCCTCCAAAGGCAACCTACGAGAGTACCTGCAGGCCCG	Ferret_Seq1	tcagCTACTAGACCTCGGCTGTCACTCAATGGAGATGATGAAGATGATCGGGAAGCACAAGAACATCATCAACCTGCTGGGTGCCTGCACGCAAGACGGTCCTTTGTACGTCATCGTGGAGTATGCCTCCAAAGGCAACCTACGAGAGTACCTGCAGGCCCGGAGGCCCCCCGGGCTGGAGTACTGTTACAACCCCAGCCACAACCCAGAGGAGCAGCTCTCCTCCAAGGACCTGGTATCCTGCGCCTATc
CUST_11208_PI408125288	Hsd17b8	Estradiol 17-beta-dehydrogenase 8 OS=Mus musculus	TCACTGGTATGAAGCCATCATGGGGAGGGAGAGGGAAGAGTAGTGGAACCCAGATGATAA	Ferret_Seq1	AGAGGGGTTCCGGTGGGAGGTGATGACTTTGGGTCCATGAGAGTGAGTAGGATTCTGCCTTCTTCCCACCATTCCTGTAGATGTGGCAGATGTGGTCGCATTCTTGGCATCTGAAGACAGTGGATACATCACAGGGGCCTCAGTGGAAGTCACTGGTATGAAGCCATCATGGGGAGGGAGAGGGAAGAGTAGTGGAACCCAGATGATAAGAGAAAGc
CUST_1121_PI408125288	ATP2C1	Calcium-transporting ATPase type 2C member 1 OS=Pongo abelii	GGGAAAAGATCCAGAAGCATGTTAGTTCGACATCGTCGTCGTCTTTTCTTGAAGTCTGGT	Ferret_Seq1	AGTAGAGCCGGTGGATAAAGATGTCATTCGTAAGCCTCCACGCAACTGGAAGGACAGCATTTTGACCAAAAACCTGATACTTAAAATACTTGTTTCATCAATAATCATTGTTTGTGGGACTTTGTTTGTCTTCTGGCGGGAGCTACGAGACAATGTGATAACCCCTCGAGACACGACAATGACCTTCACATGCTTTGTGTTTTTCGATATGTTCAATGCACTAAGTTCTAGATCCCAGACCAAGTCTGTATTTGAGATTGGACTCTGCAGTAATAAAATGTTTTGCTACGCAGTTCTTGGATCCATCATGGGACAATTATTAGTTATTTATTTTCCTCCACTTCAGAAAGTTTTTCAGACCGAGAGCCTAAGTATACTGGATCTGCTGTTTCTTGTGGG…
CUST_11213_PI408125288	WDR33	WD repeat-containing protein 33 OS=Homo sapiens	CCTGCCCCAAATGAGGTACTGAATGACAGAAAAGAGGACATTAAATTGGAAGAGAAGAAG	Ferret_Seq1	AAGGTTTGGACTGGGGAATGGAGGAGGTGATGCAAAAGGATCAGAAAAAAGTTCCTCAGAAGAAAGTTCCTTATGCAAAACCTATTCCTGCTCAGTTCCAGCAGGCTTGGATGCAAAATAAAGTTCCAATTCCTGCCCCAAATGAGGTACTGAATGACAGAAAAGAGGACATTAAATTGGAAGAGAAGAAGAAAACACAAGCAGAAATTGAGCAAGAAATGGCCACATTACAGTATACTAAccc
CUST_11214_PI408125288	PRG4	Proteoglycan 4 OS=Homo sapiens	ATTATCCAGTGTATGGAGAAACAACACAGGTTAGGAGACGTCGCTTTGAACGTGCCATAG	Ferret_Seq1	AAAAAAGGAAAAATAGTGGCAGCACTCTCAATAGCTAAACACAAGGACAGACCTGAATCTGTGTATTTTTTCAAGAGAGGTGGCGGTGTTCAGCAGTATATTTATAAACAGGAGCCCATCAGAAAGTGCCCTGGAAGAAGGCCTGCTATCAATTATCCAGTGTATGGAGAAACAACACAGGTTAGGAGACGTCGCTTTGAACGTGCCATAGGACCTTCTCAAACACACACCA
CUST_11216_PI408125288	Stxbp3	Syntaxin-binding protein 3 OS=Mus musculus	AATATTTCCTTCATTCCACTCGAGTCTCAGGTTTATACTCTTGATGTACCAGATGCATTC	Ferret_Seq1	AATTTTCTCTCTCCAACATCAAAGTCTGTAGACTGTTTTTTACGTGATTTTGCAAGTAAATCTGAGAACAAATACAAAGCAGCATATATATACTTCACTGACTTTTGCCCTGATAGTCTCTTTAACAAAATTAAAGCTTCTTGTTCCAAGTCAATAAGAAGATGTAAAGAAATAAATATTTCCTTCATTCCACTCGAGTCTCAGGTTTATACTCTTGATGTACCAGATGCATTc
CUST_11218_PI408125288	MTRR	Methionine synthase reductase, mitochondrial OS=Homo sapiens	AGTTCATTCTGACTTGGTGCCTTGAAATACGAGCAGTTCCTAAAAAGGCGTTGCTACGAG	Ferret_Seq1	AAAAACCTTCTCCAAAGACTGCAGCTCACGGACAGAAGAGAACACTGTGTCCACTTGAAAATTAAGGAAGACACAAAAAAGAAAGGAAGCAGCCTTACCCCCGCACATACCTGACGGACGTTCTCTCCAGTTCATTCTGACTTGGTGCCTTGAAATACGAGCAGTTCCTAAAAAGGCGTTGCTACGAGCCCTCGTGGACCACACCAGCGACGGGCAGGAGAAGCGAAGGCTGCAGGAGctg
CUST_1122_PI408125288	ATP2C1	Calcium-transporting ATPase type 2C member 1 OS=Pongo abelii	CGGAAATTATAAAGAAGGTTGAGAGGAGCAGGGAAAAGATCCAGAAGCATGTTAGTTCGA	Ferret_Seq1	AGTAGAGCCGGTGGATAAAGATGTCATTCGTAAGCCTCCACGCAACTGGAAGGACAGCATTTTGACCAAAAACCTGATACTTAAAATACTTGTTTCATCAATAATCATTGTTTGTGGGACTTTGTTTGTCTTCTGGCGGGAGCTACGAGACAATGTGATAACCCCTCGAGACACGACAATGACCTTCACATGCTTTGTGTTTTTCGATATGTTCAATGCACTAAGTTCTAGATCCCAGACCAAGTCTGTATTTGAGATTGGACTCTGCAGTAATAAAATGTTTTGCTACGCAGTTCTTGGATCCATCATGGGACAATTATTAGTTATTTATTTTCCTCCACTTCAGAAAGTTTTTCAGACCGAGAGCCTAAGTATACTGGATCTGCTGTTTCTTGTGGG…
CUST_11221_PI408125288	NAPG	Gamma-soluble NSF attachment protein OS=Homo sapiens	GTCTCCGAAGTATGCAACTCGCCCGCTTTTCAAGTACATGGACAATGATTATGCTAAGCT	Ferret_Seq1	tcagCTACTGGACCTTGGCTGTCACTCAAGCGAAGACTGTGCTGCACTGGAGCAGCTTCTCGAAGGCTATGACCAGCAAGACCAAGACCAAGTCTCCGAAGTATGCAACTCGCCCGCTTTTCAAGTACATGGACAATGATTATGCTAAGCTGGGCCTGAGTTTGGTGGTCCCAGGAGGGGGGATCAAGAAGAAATCCGcagcaccacaggctaagtcagaggcgccaccgctcccactgcggagg
CUST_11222_PI408125288	MYO6	Myosin-VI OS=Sus scrofa	TACTTGGATATTTTAGTATGAGAAAAATCGCCTTCCCCCACGCCAACGTGTACCAACAAC	Ferret_Seq1	ATGAGTACTTTGAACACAACAGTTTTGAACAATTTTGCATCAACTATTGCAATGAAAAACTTCAACAATTTTTAATTGAAGGATTCTGAAGAGGAACAAGAACTTTAtcaaaaagaaaggtttaggtgttaatgaagtgcattatgtggataatcaggactgtatagatttaatttgaagcaaaattagtggggagtacttggatattttagtatgagaaaaatcgccttcccccacgccaacgtgtaccaacaac
CUST_11224_PI408125288	Vasp	Vasodilator-stimulated phosphoprotein OS=Mus musculus	AAATAATTGAAGCGTTTGTCCAGGAGCTGAGGAAGCGGGGATCTCCCTGACCACAGGGCC	Ferret_Seq1	AGAGAAGAACAGCACAACCTTGCCGAGGATGAAGTCCTCTTCTTCTGTGACCGCTTCTGAGGCCCATCCCTCTACACCCAGCTCCAGTGATGAGTCAGACCTGGAGAGAGTGAAACAGGAGCTTCTGGAAGAGGTGAGGAAGGAACTACAGAAAGTAAAAGAGGAAATAATTGAAGCGTTTGTCCAGGAGCTGAGGAAGCGGGGATCTCCCTGACCACAGGGCCCCAGAAG
CUST_11225_PI408125288	Vasp	Vasodilator-stimulated phosphoprotein OS=Mus musculus	AGAAAGTAAAAGAGGAAATAATTGAAGCGTTTGTCCAGGAGCTGAGGAAGCGGGGATCTC	Ferret_Seq1	AGAGAAGAACAGCACAACCTTGCCGAGGATGAAGTCCTCTTCTTCTGTGACCGCTTCTGAGGCCCATCCCTCTACACCCAGCTCCAGTGATGAGTCAGACCTGGAGAGAGTGAAACAGGAGCTTCTGGAAGAGGTGAGGAAGGAACTACAGAAAGTAAAAGAGGAAATAATTGAAGCGTTTGTCCAGGAGCTGAGGAAGCGGGGATCTCCCTGACCACAGGGCCCCAGAAG
CUST_11226_PI408125288	THAP2	THAP domain-containing protein 2 OS=Homo sapiens	TGTACTTAACAGGACAAACTCGACGACTTAAAATAGGATGCTGTTCCAACCATTTTTGTA	Ferret_Seq1	AGGAAAGGGAAATGCCGACCAATTGCGCCGCGGCGGGCTGTGCTACTACCTACAACAAGCACATTAACATCAGCTTCCACAGGTTTCCTTTGGATCCTAAAAGAAGAAAAGAATGGATTCGCCTGCTTAGGCGCAAAAATTTTGTGCCAGGAAAACACACTTTTCTTTGTTCAAAGCATTTTGAAGCCTCCTGTTTTGTACTTAACAGGACAAACTCGACGACTTAAAATAGGATGCTGTTCCAACCATTTTTGTA
CUST_11228_PI408125288	YTHDF2	YTH domain family protein 2 OS=Homo sapiens	ATTATGCTTATGCACCTAGCTCCTTAGGTGGAGCCATGATTGATGGACAGTCAGCTTTTG	Ferret_Seq1	AAGGGACAGTCTACTCAGAGCTCTGGATATAGTAGCAATTATGCTTATGCACCTAGCTCCTTAGGTGGAGCCATGATTGATGGACAGTCAGCTTTTGCCAGTGAGACCCTCAATAAGGCTCCTGGCATGAATACTATAGACCAAGGGATGGCAGCACTGAAGTTGGGTAGCACAGAAGTTGCAAGCAGTGTTCCAAAAGTTGTAGGTTc
CUST_11229_PI408125288	YTHDF2	YTH domain family protein 2 OS=Homo sapiens	AATTATGCTTATGCACCTAGCTCCTTAGGTGGAGCCATGATTGATGGACAGTCAGCTTTT	Ferret_Seq1	AAGGGACAGTCTACTCAGAGCTCTGGATATAGTAGCAATTATGCTTATGCACCTAGCTCCTTAGGTGGAGCCATGATTGATGGACAGTCAGCTTTTGCCAGTGAGACCCTCAATAAGGCTCCTGGCATGAATACTATAGACCAAGGGATGGCAGCACTGAAGTTGGGTAGCACAGAAGTTGCAAGCAGTGTTCCAAAAGTTGTAGGTTc
CUST_1123_PI408125288	TDO2	Tryptophan 2,3-dioxygenase OS=Homo sapiens	TTAGATTCTGTTCGAGAGATCTTTCAGAATGGCCATGTCAGGGACGAAAGGAACATGCTG	Ferret_Seq1	GAGGTCAATGATATCATCGTTCCAGAGTCAAACTTCAGTGCTTCACAGACGGTGCATTTTCACCATGAGTGGGTGCCCATTTTTAGGAAACAACTTTGGAGGGGCTTTTAAAAAATTATCCATAGAAGGCAATGAAGAAGACAAATCACAAACCGGTGTGAATAAAGCCAGCAAAGGAGGACTTATTTATGGAAACTACCTGCACTTAGAAAAGGTTTTGAATGCACAGGAACTTCAAAGTGAAATAAAAGGAAATAAAATCCATGATGAACATCTTTTTATCATAACTCATCAAGCTTATGAACTCTGGTTTAAGCAAATCCTCTGGGAATTAGATTCTGTTCGAGAGATCTTTCAGAATGGCCATGTCAGGGACGAAAGGAACATGCTGAAGGTTGT…
CUST_11230_PI408125288	VPS13A	Vacuolar protein sorting-associated protein 13A OS=Homo sapiens	TAATTTAGCTGAGCATTCTACGGTTATTACATTTCTAGATATCTATGATGGTAGGCGAGC	Ferret_Seq1	AAGAGGATGCTTCTAATGCACTTCTTATTCAAGTTGAAAGAAATCAAGGCCCCTCCCCAAAAAAGATACATTTTAACAAGCAAGCAAATTGTATTTTATTGCGTCTGGATAATGAGCTTGGAGGTATTATAGCAGAAGTTAATTTAGCTGAGCATTCTACGGTTATTACATTTCTAGATATCTATGATGGTAGGCGAGcncccttcccttacttaattaaataatacacaacaagtagtag
CUST_11232_PI408125288	Elmo1	Engulfment and cell motility protein 1 OS=Mus musculus	GGGGACATCATATTTGAACTTCGAAGAATCGCTTTTGTATGCAGAGTCTGAACTAACTAA	Ferret_Seq1	ACATCAACAATGAAATGGCACACCAGCTGTACGTGCTTCAGGTGCTTACTTTTTAACCTTCTGGAAGACAGGATGATGACCAAGATGGACCCCCACGGACCAGGCTCAGAGGGGACATCATATTTGAACTTCGAAGAATCGCTTTTGTATGCAGAGTCTGAACTAACTAANAcgcgacgtgggcgacggacatggaggaaaacggaaccgaacgtaccgtactagtacgacccgggacgttaattaaaa
CUST_11233_PI408125288	Elmo1	Engulfment and cell motility protein 1 OS=Mus musculus	AGGGGACATCATATTTGAACTTCGAAGAATCGCTTTTGTATGCAGAGTCTGAACTAACTA	Ferret_Seq1	ACATCAACAATGAAATGGCACACCAGCTGTACGTGCTTCAGGTGCTTACTTTTTAACCTTCTGGAAGACAGGATGATGACCAAGATGGACCCCCACGGACCAGGCTCAGAGGGGACATCATATTTGAACTTCGAAGAATCGCTTTTGTATGCAGAGTCTGAACTAACTAANAcgcgacgtgggcgacggacatggaggaaaacggaaccgaacgtaccgtactagtacgacccgggacgttaattaaaa
CUST_11234_PI408125288	CD163	Scavenger receptor cysteine-rich type 1 protein M130 OS=Homo sapiens	TGAATTCTTGCCTGAAAGCAGATGATCTAGACGTGCTGACTTCCTCAGAAAATCCCAATG	Ferret_Seq1	AGAAAAAGACAAGGGCATGGATAAAGATTGAGTATGTGTGCACTGCTGGGAAAAAGCCCTGGTAGGGAGGGCAAGTTTTATTATGATCTGTTGATCCCTAACCTAGGACCTCTGTTGTCAGTTTCCTTGAGAGGAGAGAATTCAGTTCACCAAGTTCAATACCGGGAGATGAATTCTTGCCTGAAAGCAGATGATCTAGACGTGCTGACTTCCTCAGAAAATCCCAAtg
CUST_11236_PI408125288	Atp2b1	Plasma membrane calcium-transporting ATPase 1 OS=Rattus norvegicus	CTCCTTTGCATGCTCCTCCTTCGGAACATTATACTATTGTTTTTAATACCTTTGTGCTGA	Ferret_Seq1	AACTGAATCTCTCTTGCTTCGGAAGCCTTATGGTAGAAATAAGCCTCTCATCTCACGCACCATGATGAAGAATATTTTGGGTCATGCATTCTATCAACTTGTAGTAGTCTTTACACTCTTATTCGCTGGAGAAAAGTTTTTTGATATTGATAGTGGAAGAAATGCTCCTTTGCATGCTCCTCCTTCGGAACATTATACTATTGTTTTTAATACCTTTGTGctga
CUST_11237_PI408125288	Atp2b1	Plasma membrane calcium-transporting ATPase 1 OS=Rattus norvegicus	GCTCCTTTGCATGCTCCTCCTTCGGAACATTATACTATTGTTTTTAATACCTTTGTGCTG	Ferret_Seq1	AACTGAATCTCTCTTGCTTCGGAAGCCTTATGGTAGAAATAAGCCTCTCATCTCACGCACCATGATGAAGAATATTTTGGGTCATGCATTCTATCAACTTGTAGTAGTCTTTACACTCTTATTCGCTGGAGAAAAGTTTTTTGATATTGATAGTGGAAGAAATGCTCCTTTGCATGCTCCTCCTTCGGAACATTATACTATTGTTTTTAATACCTTTGTGctga
CUST_11238_PI408125288	KLF10	Krueppel-like factor 10 OS=Homo sapiens	TCTGATTTAAGAATACATTGAAAACAGAACCTGTACTCCAGTATCTGACTATGTCCGAGG	Ferret_Seq1	AATGCTNAACCTTCGGCGCTTCTctccgaggcaggactgcggaggaaaggataggaaaatgatttctgaaagattcaaaagagactctgttttcatggtaacaaaaactacagaaaagagtgaattttgaagcgtgtagtaagcacttatggtcaatgaagctggcaggttgaagtctgatttaagaatacattgaaaacagaacctgtactccagtatctgactatgtccgagg
CUST_1124_PI408125288	TDO2	Tryptophan 2,3-dioxygenase OS=Homo sapiens	GAACTCTGGTTTAAGCAAATCCTCTGGGAATTAGATTCTGTTCGAGAGATCTTTCAGAAT	Ferret_Seq1	GAGGTCAATGATATCATCGTTCCAGAGTCAAACTTCAGTGCTTCACAGACGGTGCATTTTCACCATGAGTGGGTGCCCATTTTTAGGAAACAACTTTGGAGGGGCTTTTAAAAAATTATCCATAGAAGGCAATGAAGAAGACAAATCACAAACCGGTGTGAATAAAGCCAGCAAAGGAGGACTTATTTATGGAAACTACCTGCACTTAGAAAAGGTTTTGAATGCACAGGAACTTCAAAGTGAAATAAAAGGAAATAAAATCCATGATGAACATCTTTTTATCATAACTCATCAAGCTTATGAACTCTGGTTTAAGCAAATCCTCTGGGAATTAGATTCTGTTCGAGAGATCTTTCAGAATGGCCATGTCAGGGACGAAAGGAACATGCTGAAGGTTGT…
CUST_11240_PI408125288	FOXN2	Forkhead box protein N2 OS=Homo sapiens	GAAGAATTCTGTCCGACATAATCTGTCCCTGAATAAATGTTTTCAGAAAGTGGAAAGAAG	Ferret_Seq1	ACCATCTTGCTATCAGAACCCAGAAAAAAATCAGCAACTGCAAAGCCCCCATACTCCTTTAGTCTTCTCATTTACATGGCTATTGAACACTCTCCAAATAAATGTTTGCCTGTCAAAGAAATTTATAGCTGGATTTTGGACCGCTTCCCATATTTTGCTACTGCACCAACAGGCTGGAAGAATTCTGTCCGACATAATCTGTCCCTGAATAAATGTTTTCAGAAAGTGGAAAGAAG
CUST_11242_PI408125288	FXR1	Fragile X mental retardation syndrome-related protein 1 OS=Homo sapiens	CGATGAAATTTCTAAGCTACAGCGTACTCCAGGAGAAGAAAAGATTAATACCTTAAAAAG	Ferret_Seq1	ATCTCGTAGACGAAGGACTGATGAAGATGCTGTTCTCATGGATGGGATGACTGAATCTGATACAGCCTTCAGTTAATggaaaatggggctaggcaaaaagatgtgattgaagagcataggtccttacagaaaaggcaataaatggcccaactagtgcttctggcgatgaaatttctaagctacagcgtactccaggagaagaaaagattaataccttaaaaagtaaag
CUST_11244_PI408125288	NFKB1	Nuclear factor NF-kappa-B p105 subunit OS=Homo sapiens	TAAACCAAAGCTTTGAAATTCCACCCTTGTCCAAAAGAAGGAAGGCGAAGTGCATCCACG	Ferret_Seq1	ATTGCTGACTCTTAACAAAGTGCCCCATGAGTACGGGCAGGAAGGACCCATAGAGGGCAAAATCTAGCCTGCTGGCAGTTCTCCCACACCGTGTAAACCAAAGCTTTGAAATTCCACCCTTGTCCAAAAGAAGGAAGGCGAAGTGCATCCACGGGTGCTCAGAGGAAAAGCAGCCTGCCTCCGTCTCTCGGAATTTCACTCAAGGCCTTTTGCAGTTGGCTTCCTTTCTCGGTTCTCACGGGtaa
CUST_11246_PI408125288	Gfpt1	Glucosamine--fructose-6-phosphate aminotransferase [isomerizing] 1 OS=Rattus norvegicus	AATAAGGAGCATCTGCAACTCTGGGCGGTTGAGCAACACAAGACACCTTTTGTATTTAAC	Ferret_Seq1	AAGAACACAAACAGAACAATCAAGGTGCCCCACTCAGTGGACTGCTTGCAGGGCATCCTCAGTGTGATCCCCTTGCAGCTGCTGGCTTTCCACCTTGCTGTGCTGAGAGGCTATGACGTTGATTTCCCCCGGAATCTTGCCAAATCTGTAACTGTAGAATAAGGAGCATCTGCAACTCTGGGCGGTTGAGCAACACAAGACACCTTTTGTATTTAAc
CUST_11248_PI408125288	Nutf2	Nuclear transport factor 2 OS=Rattus norvegicus	TTGGGTTTGCACCAATGACATGTTCAGGCTTGCCCTGCACAACTTCGGCTGACCTCCCTC	Ferret_Seq1	AAAAGAACATCAACGATGCTTGGGTTTGCACCAATGACATGTTCAGGCTTGCCCTGCACAACTTCGGCTGACCTCCCTCCAGCCGAGGCACTCATGCTTGTTTTcctccctccctcctcttcctgattactattcacactcctccagatgctacaaatncatacacaaagagcgacggggaccggtcgggtggggaggcggggtgcagtgcgcgtcgctgccgtaccgg
CUST_11249_PI408125288	Nutf2	Nuclear transport factor 2 OS=Rattus norvegicus	CTTGGGTTTGCACCAATGACATGTTCAGGCTTGCCCTGCACAACTTCGGCTGACCTCCCT	Ferret_Seq1	AAAAGAACATCAACGATGCTTGGGTTTGCACCAATGACATGTTCAGGCTTGCCCTGCACAACTTCGGCTGACCTCCCTCCAGCCGAGGCACTCATGCTTGTTTTcctccctccctcctcttcctgattactattcacactcctccagatgctacaaatncatacacaaagagcgacggggaccggtcgggtggggaggcggggtgcagtgcgcgtcgctgccgtaccgg
CUST_1125_PI408125288	ITGB6	Integrin beta-6 OS=Homo sapiens	GAAAACCCTGTCTCCCAAGTAGAAATACATACAAATAAGCCTCTCAGTGTAGGCAGACAG	Ferret_Seq1	ATGTTGAAGTTGCTTTTAAACACAGCTTTCCTTCTTTACCTGTCCAGGTAGACTGTTTTCATTTCAGTCTTAATGAAAACTTTTAAATTTACATCTCAAGGTTCTTTCCAAAGCAGTCGAGAACTGAAACGAATGGGGATCGAACTGCTTTGCCTGTTCTTTCTATTTCTAGGAAGGAATGATCACGTACAAGGTGGCTGTGCCATGGGAGGTGCAGAAACCTGTGAAGACTGTTTGCTCATTGGACCTCAGTGTGCCTGGTGTTCTCAGGAGAATTTTACCCATCCATCTGGAGTTGGAGAAAGGTGTGATACCCCAGCAACTCTCTTAGCTAAAGGATGTCAACTCACTTTCATCGAAAACCCTGTCTCCCAAGTAGAAATACATACAAATAAGCCT…
CUST_11250_PI408125288	Mlf2	Myeloid leukemia factor 2 OS=Mus musculus	TTCAGGATTGGGTTGTGGGTGGTTTGTCTGTCCTGGCTTGGTGTAGCCAGGGCTTTGGAA	Ferret_Seq1	ATGGCTTCCTTTTTCAGGATTGGGTTGTGGGTGGTTTGTCTGTCCTGGCTTGGTGTAGCCAGGGCTTTGGAAGGGGTGGCTCAGTGTGCCGTGTTCTGCCTCATCCCAGATCCGGGAGACTCGGAGGACTGTACGGGACTCAGACAGTGGGCTAGAGCAGATGTCCATTGGGCACCACATCCGAGACCGGGCTCACATCCTCCAGCGCTCCCGAAACCACCGCACGGGAGAcc
CUST_11253_PI408125288	Sac1	Phosphatidylinositide phosphatase SAC1 OS=Drosophila melanogaster	AGAAAGAACATGAAGCTTTGCACAAGGAGACTCAGAGAAGCCACCAGGTAACTGATTAGC	Ferret_Seq1	AAGAAAGGAAGTTAGCAGGAGTTATGAAAGATGGTGTTAACTCAGCAAATAGGTATTACCTGAATCGGTTTAAGGATGCTTATAGGCAAGCTGTTATAGATTTGATGCAAGGCATTCCAGTGACGGAAGATCTTTATTCCATATTTTACCAAGGAGAAAGAACATGAAGCTTTGCACAAGGAGACTCAGAGAAGCCACCAGGTAACTGATTAGCCAGCTGCTACAAAG
CUST_11255_PI408125288	Rps3a	40S ribosomal protein S3a OS=Rattus norvegicus	ATGCTCCAGCATCAACAGGTCCGTCCAAATTACGGTAAAAAAGGATGATGGACGATCATG	Ferret_Seq1	AATGGAATGGGATCTTACCCGGGACAAAATGTGCTCCATGGTCAAAAATGGCngaccatgattgaagctcatgttgatgtcaagactaccgataggttatttggtcttcgttactatttttgtgttggttttactaaaaaacggaataatcagattcggaagacctcttatgctccagcatcaacaggtccgtccaaattacggtaaaaaaggatgatggacgatcatgacccgagaggttca
CUST_11256_PI408125288	PTGS1	Prostaglandin G/H synthase 1 OS=Homo sapiens	TTCGCCTTCTTTGCACAACACTTCACCCATCAGTTCTTCAAAACTTCTGGCAAGATGGGT	Ferret_Seq1	AAAGATGGAGTTGCCAGATGCCCAGCTCCTGGGCCATCGCTTCCTGCTCAGGAGGAAGTTCATACCTGACCCCCAAGGCACCAACCTCATGTTCGCCTTCTTTGCACAACACTTCACCCATCAGTTCTTCAAAACTTCTGGCAAGATGGGTCCTGGCTTCACCAAGGCCTTGGGCCATGGGGTAGATCTTGGCCACATTTATGGGGACAACCTTGAACGTCAGTAtcag
CUST_11258_PI408125288	Sgtb	Small glutamine-rich tetratricopeptide repeat-containing protein beta OS=Rattus norvegicus	GGTAGGCACCTGCTCTTCATGTTAATTTGTGTTATGATTGTAAACAAGACTAAAATACTG	Ferret_Seq1	AGGAAAAGTGTTTAAGCTTTTAAAATGTCATCTATCAAGCACTTAGTTTATGCTGTTATTCGTTTCTTACGGGAACAAAGTCAGATGGATGCTTATACTTCAGATGAACAAGAAAGTTTGGAAGGTAGGCACCTGCTCTTCATGTTAATTTGTGTTATGATTGTAAACAAGACTAAAATACTGTAAGTCTGACCTTGTGATCTATTATAACAAAATTAAGATATTTTATTGAtctttcaagaag
CUST_1126_PI408125288	ITGB6	Integrin beta-6 OS=Homo sapiens	GATGTCAACTCACTTTCATCGAAAACCCTGTCTCCCAAGTAGAAATACATACAAATAAGC	Ferret_Seq1	ATGTTGAAGTTGCTTTTAAACACAGCTTTCCTTCTTTACCTGTCCAGGTAGACTGTTTTCATTTCAGTCTTAATGAAAACTTTTAAATTTACATCTCAAGGTTCTTTCCAAAGCAGTCGAGAACTGAAACGAATGGGGATCGAACTGCTTTGCCTGTTCTTTCTATTTCTAGGAAGGAATGATCACGTACAAGGTGGCTGTGCCATGGGAGGTGCAGAAACCTGTGAAGACTGTTTGCTCATTGGACCTCAGTGTGCCTGGTGTTCTCAGGAGAATTTTACCCATCCATCTGGAGTTGGAGAAAGGTGTGATACCCCAGCAACTCTCTTAGCTAAAGGATGTCAACTCACTTTCATCGAAAACCCTGTCTCCCAAGTAGAAATACATACAAATAAGCCT…
CUST_11260_PI408125288	ODC1	Ornithine decarboxylase OS=Homo sapiens	ATGCGGAATTAGACTGCCATTTCCTCGATGAAGGCTTTACTGCCAAGGATATTCTGAACC	Ferret_Seq1	tcagCTACTAGCCTGTCACTCAGCAAATTCGGTGTTGATCACACCATTCCCCCtcgctgcactggggcgcgacgcatcctcggcgggatttggaattctggagaattgccctttgtgagaaattggtccacctattttctttaagttccatttctccttagttttccattttgttacgtttttggaggaacttcaagtaaaccatgaacaacttcaataatgcggaattagactgccatttcctcgatgaaggctttactgccaaggatattctgaacc
CUST_11262_PI408125288	Dars	Aspartyl-tRNA synthetase, cytoplasmic OS=Rattus norvegicus	TGGAATCGAAATGGGAGATGAAGAAGATCTGAGTACACCAAATGAAAAACTGTTGGGTCG	Ferret_Seq1	AAATTACCATTACCATGAAGTTGTGGAAGAAATTGCTGACACCTTAGTACAAATATTCAAAGGACTCCAAAAAAGGTTTCAAACTGAAATTCAGACAGTGAATAAACAATTCCCATGTGAACCATTCAAATTTTTGGAACCAACTTTAAGACTCGAGTACTGTGAAGCATTGGCTATGCTTAGGGAAGCTGGAATCGAAATGGGAGATGAAGAAGATCTGAGTACACCAAATGAAAAACTGTTGGGTCg
CUST_11264_PI408125288	NXPH4	Neurexophilin-4 OS=Homo sapiens	TGTGCCCAGACTATAACTTCCAGAGTGAGCACCCTTACTTTGGGTAGCTCGCCTCGCCCT	Ferret_Seq1	AACTACAAACTGGTGCAGAAGGTGTGCCCAGACTATAACTTCCAGAGTGAGCACCCTTACTTTGGGTAGCTCGCCTCGCCCTCGCCCGGACCCTAAGCTTCGTGCCAAACCCCGGCCTCCCTAAGTGAGACCCCTCCCTGTGCCCCGCAGCTCCTGTGGCCGTGTCCACCCCTTCCATTCTGAGGGCGAAGGAACAGCCCTCCCGGGGACAGTCAGCCACCCGCCATAGGTCCACCCTTTCCTTATGGGGAGTGCCCACG
CUST_11265_PI408125288	NXPH4	Neurexophilin-4 OS=Homo sapiens	AGGTGTGCCCAGACTATAACTTCCAGAGTGAGCACCCTTACTTTGGGTAGCTCGCCTCGC	Ferret_Seq1	AACTACAAACTGGTGCAGAAGGTGTGCCCAGACTATAACTTCCAGAGTGAGCACCCTTACTTTGGGTAGCTCGCCTCGCCCTCGCCCGGACCCTAAGCTTCGTGCCAAACCCCGGCCTCCCTAAGTGAGACCCCTCCCTGTGCCCCGCAGCTCCTGTGGCCGTGTCCACCCCTTCCATTCTGAGGGCGAAGGAACAGCCCTCCCGGGGACAGTCAGCCACCCGCCATAGGTCCACCCTTTCCTTATGGGGAGTGCCCACG
CUST_11266_PI408125288	APOC2	Apolipoprotein C-II OS=Bos taurus	TGAAGCCGCCAGCCCTGCCCTGCTCACTCAGTTACAAGAATCACTGTATAGCTACTGGGG	Ferret_Seq1	AAGGGATGAGATGAGCTCTAAGCATCTTCCCAGTCCGGTCCTTGCCTGGCCCTTCCCCTGTCCCCCTCCTTCCCTGCCTCATTGCCCCCTTCGCAGcgaggtcgtaccctacggacgtacgttacgtcccttaagtaggccgggccttcccccccggtgacgacgaggtcaggggggcccacgtgccccagcaagatgaagccgccagccctgccctgctcactcagttacaagaatcactgtatagctactgggggg
CUST_11267_PI408125288	APOC2	Apolipoprotein C-II OS=Bos taurus	ATGAAGCCGCCAGCCCTGCCCTGCTCACTCAGTTACAAGAATCACTGTATAGCTACTGGG	Ferret_Seq1	AAGGGATGAGATGAGCTCTAAGCATCTTCCCAGTCCGGTCCTTGCCTGGCCCTTCCCCTGTCCCCCTCCTTCCCTGCCTCATTGCCCCCTTCGCAGcgaggtcgtaccctacggacgtacgttacgtcccttaagtaggccgggccttcccccccggtgacgacgaggtcaggggggcccacgtgccccagcaagatgaagccgccagccctgccctgctcactcagttacaagaatcactgtatagctactgggggg
CUST_11268_PI408125288	NFE2L2	Nuclear factor erythroid 2-related factor 2 OS=Homo sapiens	TTTGTCTCAGTTACAACTAGATGAAGAAACAGGTGATCTCCCAACTTCAGCCAGCCCAAC	Ferret_Seq1	AGCCCGGACTGCCGTCCCAGCAGGACATGGATTTGATTGACATACTTTGGAGGCAAGATATAGATCTTGGGGTAAGTCGAGAAGTATTTGACTTTAGTCAACGACGGAAGGAGCACGAGCTGGAAAAACNGAAAAAACTTGAAAAGGAAAGACAAGAACAACTCCAAAGAGnagagaaagcctttttgtctcagttacaactagatgaagaaacaggtgatctcccaacttcagccagcccaacc
CUST_11269_PI408125288	NFE2L2	Nuclear factor erythroid 2-related factor 2 OS=Homo sapiens	TTTTGTCTCAGTTACAACTAGATGAAGAAACAGGTGATCTCCCAACTTCAGCCAGCCCAA	Ferret_Seq1	AGCCCGGACTGCCGTCCCAGCAGGACATGGATTTGATTGACATACTTTGGAGGCAAGATATAGATCTTGGGGTAAGTCGAGAAGTATTTGACTTTAGTCAACGACGGAAGGAGCACGAGCTGGAAAAACNGAAAAAACTTGAAAAGGAAAGACAAGAACAACTCCAAAGAGnagagaaagcctttttgtctcagttacaactagatgaagaaacaggtgatctcccaacttcagccagcccaacc
CUST_1127_PI408125288	PDK3	[Pyruvate dehydrogenase [lipoamide]] kinase isozyme 3, mitochondrial OS=Homo sapiens	TGTGGCTGATGTTGTGAAAGATGCCTATGAAACCGCGAAGATGCTGTGTGAGCAGTATTA	Ferret_Seq1	CCTGAAGATCCACAGGTCTTGGATAACTTTCTGCAAGTTCTGATCAAAGTGCGGAACAGACACAACGATGTGGTTCCTACAATGGCACAAGGAGTGATTGAATACAAGGAGAAATTTGGGTTTGATCCATTCATTAGCAGTAACATCCAATATTTTCTGGATCGGTTCTATACCAACCGCATCTCTTTCCGCATGCTTATTAACCAGCACACACTTCTGTTTGGTGGTGACACTAACCCGGCTCATCCTAAACACATCGGAAGTATTGACCCCACCTGCAATGTGGCTGATGTTGTGAAAGATGCCTATGAAACCGCGAAGATGCTGTGTGAGCAGTATTACCTGGTTGCTCCAGAG
CUST_11270_PI408125288	Obfc2a	Oligonucleotide/oligosaccharide-binding fold-containing protein 2A OS=Mus musculus	CCAATACTCACATGTAGTTTTTAAACTACACACCCTACTTGAACACTTACTGCACTTTTA	Ferret_Seq1	tcagATACTAGACCTTGGCTGTCACTCATTCAAGCTGGCCCAGAATCACGGGGATGCCAGTTTTCATATGCTGGTAGAAGCAATGGCCGGGGACCTACACATTCACAGCCACAAGGAACAGCTAATAATCAAACAGTCATGACCACAATAAGTAATGGCAGGGACCCTCGGAGAGCCTTTAAAAGATGACCTATGCCCAATACTCACATGTAGTTTTTAAACTACACACCCTACTTGAACACTTACTGCACTTTTATTTA
CUST_11273_PI408125288	MGAT2	Alpha-1,6-mannosyl-glycoprotein 2-beta-N-acetylglucosaminyltransferase OS=Homo sapiens	TAACTGGGACTGGACTCTTCAATATTTAACTGTATCTTGTCTTCCAAAATTCTGGAAAGT	Ferret_Seq1	AGGGATGCATATCAGAAGCTGATTGAGTGCACAGACACTTTCTGTACTTATGATGATTATAACTGGGACTGGACTCTTCAATATTTAACTGTATCTTGTCTTCCAAAATTCTGGAAAGTNGTCTCATCTcgagtatttctactgtcgtcggtagggaactgttggtagttgcaccaccaagaaaacctacgtgaccactccncccacgagtgtccaactagtgtac
CUST_11274_PI408125288	FANCI	Fanconi anemia group I protein OS=Homo sapiens	CTGTGCTTCTCTTGTGATGGGAATTTGTGAGGTTCTAATAGAATATAATTTCTCCATAAG	Ferret_Seq1	AGAAGAAGAGTTCTACCAAGAGTTAGAGGATATGTTGGAGTCTATTACTAGTAGAATGATTAAGAGTGAACTAGAGGACTTTGAACTGGATAAATCAGCAGATTTTTCTCAGAGCACTGGTGTTGGCATCAAAAACAATATCTGTGCTTCTCTTGTGATGGGAATTTGTGAGGTTCTAATAGAATATAATTTCTCCATAAGTAATTTTAGTAAGAACAAGTTTGAGGAGGtttc
CUST_11276_PI408125288	HUWE1	E3 ubiquitin-protein ligase HUWE1 OS=Homo sapiens	TCCCACGATTAGGCCGAGCGCTTGCTGAACTATTTGGTACTCCTTGTTAAACTTTAGTGT	Ferret_Seq1	AGCTTATTAGAAGGCATTGGGCTTGATGGTGACACACTGGCTCCCATGGAGACAGATGAACCTACTGCTTCAGACTCTAAAGGCAAATCTAAAATCACACCTGCTATGGCTGCCAGAATCAAGCAAATCAAGCCTTTATTGTTCAGCATCCTCCCACGATTAGGCCGAGCGCTTGCTGAACTATTTGGtactccttgttaaactttagtgtggggtcgtcc
CUST_11278_PI408125288	COIL	Coilin OS=Homo sapiens	TCTTGGAGGTCAGAAATTCTTCAGAGAAAATACCACCTGAGTCATCAAAGGAAGGACCCG	Ferret_Seq1	AAAGGACTGGGCTGCCCCGAACTGTGGTCCTCTGAAAGGCTCGCCCGCTAGAAATAGCCTTGTCAAAGCCAAAAGGAAAGGTGGCACGAGCATTAGTACAAAAGATAGTCCCATTTCCTCCTCAGAGTCTGAGTCTTACCATGAATCAACCAGTGATGGTCTCAGCCATGTCATCTTGGAGGTCAGAAATTCTTCAGAGAAAATACCACCTGAGTCATCAAAGGAAGGACCCG
CUST_1128_PI408125288	PDK3	[Pyruvate dehydrogenase [lipoamide]] kinase isozyme 3, mitochondrial OS=Homo sapiens	ATCCTAAACACATCGGAAGTATTGACCCCACCTGCAATGTGGCTGATGTTGTGAAAGATG	Ferret_Seq1	CCTGAAGATCCACAGGTCTTGGATAACTTTCTGCAAGTTCTGATCAAAGTGCGGAACAGACACAACGATGTGGTTCCTACAATGGCACAAGGAGTGATTGAATACAAGGAGAAATTTGGGTTTGATCCATTCATTAGCAGTAACATCCAATATTTTCTGGATCGGTTCTATACCAACCGCATCTCTTTCCGCATGCTTATTAACCAGCACACACTTCTGTTTGGTGGTGACACTAACCCGGCTCATCCTAAACACATCGGAAGTATTGACCCCACCTGCAATGTGGCTGATGTTGTGAAAGATGCCTATGAAACCGCGAAGATGCTGTGTGAGCAGTATTACCTGGTTGCTCCAGAG
CUST_11282_PI408125288	CIAO1	Protein CIAO1 OS=Homo sapiens	ATGTGTCAGTGTCCTCAACTCTCATACACAGGATGTCAAACATGTGGTTTGGCATCCAAG	Ferret_Seq1	AAAGAGTGTGTGGGTCTGGGAAGTTGATGAAGAAGATGAGTATGAATGTGTCAGTGTCCTCAACTCTCATACACAGGATGTCAAACATGTGGTTTGGCATCCAAGCCAGGAGCTGTTAGCCTCTGCCAGCTATGATGACACAGTGAAGCTGTACCGGGAGGAAGAAGATGATTGGGTATGCTATGCCACCCTTGAAGGCCAtg
CUST_11284_PI408125288	Lingo1	Leucine-rich repeat and immunoglobulin-like domain-containing nogo receptor-interacting protein 1 OS=Mus musculus	AGGTCTTAGAGATCTCGCACTGGCCCTACTGGACACCATTGACCCCCAATGCCTCTATGG	Ferret_Seq1	AACAGAGGCGCTGTCACACCTGCACAGTCTCATTGttcctccggctccggcatctcagcattcaatgccatccgggactactcctttcaagaggctgtaccggctcaaggtcttagagatctcgcactggccctactggacaccattgacccccaatgcctctatggcctcaacctgacctccctgtccatcacgcactgcaacctgacctccg
CUST_11287_PI408125288	Anxa11	Annexin A11 OS=Mus musculus	ATGCTGGCTGTGGTGAAATGTCTCAAGAATACTCCAGCCTTCTTTGCTGAAAGGCTCAAC	Ferret_Seq1	AGAACAGATGAGTCCAAGTTCAATGCAATTCTGTGCTCTCGGAGCCGGGCCCACCTGGTGGCAGTCTTCAACGAGTATCAGCGGATGACCGGCCGAGACATCGAGAAGAGCATCTGCCGGGAGATGTCTGGGGACCTGGAGCAGGGCATGCTGGCTGTGGTGAAATGTCTCAAGAATACTCCAGCCTTCTTTGCTGAAAGGCTCAAcg
CUST_11288_PI408125288	PIAS1	E3 SUMO-protein ligase PIAS1 OS=Homo sapiens	AAGGTTTATGAATTAGAACTGATGGGTTTTGTGTCTTCTGTTCCCCACCCCCCAGCATTA	Ferret_Seq1	CCCCTGTTTGTATTCTCACTCTCTCTGTCAAATACATTTTTTAAAAGATCTTTTTAAATTTAGGACTGTTCTGCCGAGAAGAAGGTTTATGAATTAGAACTGATGGGTTTTGTGTCTTCTGTTCCCCACCCCCCAGCATTATAACACGTCCCTCCTGGCTGCCGCCGCTGCAGCAGTGTCAGATGATCAAGACCTCTTACACTCGTCTCGGTTTTTCCCGTATACCTCCTCGCAGATGTTTctcga
CUST_1129_PI408125288	NFIC	Nuclear factor 1 C-type OS=Homo sapiens	AAGGAGGCATCTCGTCGCCGGTAAAGAAGACGGAGATGGACAAGTCACCTTTCCACAGCC	Ferret_Seq1	AGGACCCAACTTCTCCCTTGGGGAGCTCCAGGGGCACCTGGCATATGACCTGAATCCAGCCAGCACAGGCATGAGAAGAACCCTACCCAGCACTTCCTCCAGCGGGAGCAAGCGGCACAAATCGGGCTCGATGGAGGAAGACGTGGACACGAGCCCCGGCGGCGATTACTACACCTCACCCAGCTCTCCCACGAGTAGCAGCCGCAACTGGACTGAGGACATGGAAGGAGGCATCTCGTCGCCGGTAAAGAAGACGGAGATGGACAAGTCACCTTTCCACAGCCCGTCTCCCCAGGACTCCCCTCGCCTCTCCACCTTCACCCAGCACCACCGGCCTGTCATCGCCGTGCACAGCGGGATCGCCCGGAGCCCTCACCCGTCCTCTGCCCTGCACTTCCC…
CUST_11290_PI408125288	MAK10	Protein MAK10 homolog OS=Pongo abelii	AAGCTTGTCGAGAATTAAAATTGGGAGAACTGCTTCATGATAAGCTATTTGGTCTTTTTG	Ferret_Seq1	AGGGGCGGCGTCGTTATTTCCGCGGTCTGGACGGTTCGTGGCGGCGCGGGTGGCTACGGGAGAAGCATTATGGTCATGAAAGCTTCTGTAGAAGATGATGATTCGGGATGGGAGCTCAGTATACCAGAAAAGATGGAAAAAAGCAATACAAGCTGGGTGGACATAACCCAAGATTTTGAAGAAGCTTGTCGAGAATTAAAATTGGGAGAACTGCTTCATGATAAGCTATTTGGTCTTTTTg
CUST_11291_PI408125288	MAK10	Protein MAK10 homolog OS=Pongo abelii	GAAGCTTGTCGAGAATTAAAATTGGGAGAACTGCTTCATGATAAGCTATTTGGTCTTTTT	Ferret_Seq1	AGGGGCGGCGTCGTTATTTCCGCGGTCTGGACGGTTCGTGGCGGCGCGGGTGGCTACGGGAGAAGCATTATGGTCATGAAAGCTTCTGTAGAAGATGATGATTCGGGATGGGAGCTCAGTATACCAGAAAAGATGGAAAAAAGCAATACAAGCTGGGTGGACATAACCCAAGATTTTGAAGAAGCTTGTCGAGAATTAAAATTGGGAGAACTGCTTCATGATAAGCTATTTGGTCTTTTTg
CUST_11293_PI408125288	CG4774	Probable cardiolipin synthetase OS=Drosophila melanogaster	TTATCTTCAGATACTGTGGTGTTTCACGGCTTTCACCACAGCTGCATCAGCTTACAGTTA	Ferret_Seq1	AAGGTATCGAACTCTTCCAACACCGCGAACACTTTCTAAGTATTTTAATCCTTGCTATGCCACTGCTAGGTTAAAACCAACCTTTATCAGCAAGGTAAACACAGCAGTCCAGTTAATCTTGGTGGCTGCTTCTTTGGCAGCTCCAGTTTTCAATTACGCTGACAGCATTTATCTTCAGATACTGTGGTGTTTCACGGCTTTCACCACAGCTGCATCAGCTTACAGTTAc
CUST_11294_PI408125288	HSD17B7	3-keto-steroid reductase OS=Homo sapiens	TTTTGCAAATGCTTTCACTTTGACGCCAGAGAATGGAACGGAAGCCCTGGTATGGCTTTT	Ferret_Seq1	TGAACCGGAACTTCAACCCGCGGGGTCTGTATTCCAGCGTGGTGTGCCCAGGGACAATGGTGACCAATTTGACCTGTGGAATCCTCCCTCCCTTTTTGTGGACTCTGCTGCTGCCCATCATATGGCTGATTCGCTTTTTTGCAAATGCTTTCACTTTGACGCCAGAGAATGGAACGGAAGCCCTGGTATGGCTTTTCCACCAAAAGCCGGAGTCTCTCAACCCTCTGACCAAGTATc
CUST_11296_PI408125288	ast	Protein asteroid OS=Drosophila melanogaster	TTTTGTCCAGTGCTTTTCAGAAGCAGATCGGGACATTATGACACTGGCTAATCATTGGAA	Ferret_Seq1	AGTATTAGATGGAGGATGTGACATTTCCGATAAAAAGCTTAAAACTTTAAAGGATCGAGCAAGAGAAAAGATCCAGATGGCTCATTCCCTTTCTGTTGGTGGGGGTGGGTATGTGTGTCCTTTACTCATCCGAGAAGTGTTCATACAGGTTTTGATCAAGCTACAGGTGTGTTTTGTCCAGTGCTTTTCAGAAGCAGATCGGGACATTATGACACTGGCTAATCATTGGAA
CUST_11297_PI408125288	ast	Protein asteroid OS=Drosophila melanogaster	GTTTTGTCCAGTGCTTTTCAGAAGCAGATCGGGACATTATGACACTGGCTAATCATTGGA	Ferret_Seq1	AGTATTAGATGGAGGATGTGACATTTCCGATAAAAAGCTTAAAACTTTAAAGGATCGAGCAAGAGAAAAGATCCAGATGGCTCATTCCCTTTCTGTTGGTGGGGGTGGGTATGTGTGTCCTTTACTCATCCGAGAAGTGTTCATACAGGTTTTGATCAAGCTACAGGTGTGTTTTGTCCAGTGCTTTTCAGAAGCAGATCGGGACATTATGACACTGGCTAATCATTGGAA
CUST_11298_PI408125288	OBFC2B	Oligonucleotide/oligosaccharide-binding fold-containing protein 2B OS=Homo sapiens	ATCTTCATTGTGCTGGAGACCAGGTTCGAGTGACCAAGACAAGGACGGGCACGGAGGTTC	Ferret_Seq1	tcagCTACTAGCCTTGGCTGTCACTCCCGCGTTCCATCGGGCTGCGATCCGGCGGCAGtcgggggcctgtggctccccctgcgggttcggctctgcggctgtggtgcgaaggctcggacagcatgacgacggtagacccttcgtgaaggatatcaagcccgggctcaagaatctgaacctcatcttcattgtgctggagaccaggttcgagtgaccaagacaaggacgggcacggaggttccggacctgcaaagtggcag
CUST_1130_PI408125288	NFIC	Nuclear factor 1 C-type OS=Homo sapiens	GAAGGAGGCATCTCGTCGCCGGTAAAGAAGACGGAGATGGACAAGTCACCTTTCCACAGC	Ferret_Seq1	AGGACCCAACTTCTCCCTTGGGGAGCTCCAGGGGCACCTGGCATATGACCTGAATCCAGCCAGCACAGGCATGAGAAGAACCCTACCCAGCACTTCCTCCAGCGGGAGCAAGCGGCACAAATCGGGCTCGATGGAGGAAGACGTGGACACGAGCCCCGGCGGCGATTACTACACCTCACCCAGCTCTCCCACGAGTAGCAGCCGCAACTGGACTGAGGACATGGAAGGAGGCATCTCGTCGCCGGTAAAGAAGACGGAGATGGACAAGTCACCTTTCCACAGCCCGTCTCCCCAGGACTCCCCTCGCCTCTCCACCTTCACCCAGCACCACCGGCCTGTCATCGCCGTGCACAGCGGGATCGCCCGGAGCCCTCACCCGTCCTCTGCCCTGCACTTCCC…
CUST_11300_PI408125288	EXT1	Exostosin-1 OS=Homo sapiens	ATGAGAAGTATGATTATCGGGAAATGCTGCACAATGCCACTTTCTGTCTGGTTCCTCGTG	Ferret_Seq1	AGTGCTCCTCACCACCTGCAAGCATGGCAAAGACTGGCAAAAGCACAAGGATTCTCGCTGTGACAGAGACAACACCGAGTATGAGAAGTATGATTATCGGGAAATGCTGCACAATGCCACTTTCTGTCTGGTTCCTCGTGGTCGCAGGCTTGGGTCCTTCAGGTTCCTGGAGGCTCTGCAGGCCGCCTGTGTCCCTGTGATGCTc
CUST_11301_PI408125288	EXT1	Exostosin-1 OS=Homo sapiens	TATGAGAAGTATGATTATCGGGAAATGCTGCACAATGCCACTTTCTGTCTGGTTCCTCGT	Ferret_Seq1	AGTGCTCCTCACCACCTGCAAGCATGGCAAAGACTGGCAAAAGCACAAGGATTCTCGCTGTGACAGAGACAACACCGAGTATGAGAAGTATGATTATCGGGAAATGCTGCACAATGCCACTTTCTGTCTGGTTCCTCGTGGTCGCAGGCTTGGGTCCTTCAGGTTCCTGGAGGCTCTGCAGGCCGCCTGTGTCCCTGTGATGCTc
CUST_11302_PI408125288	Brd2	Bromodomain-containing protein 2 OS=Mus musculus	TTACGTGTACTCGAAAACCCAGAAGTAAGATAGAAGATTAGATTTTGAACCCTCAAGCCA	Ferret_Seq1	ACAAAAGGCCACGAAGACAGCCCCTACCTGCCCTGCCTACAGGCTATGATTCAGaggaggaagaggaaagcagacccatgagttacgatgaaaagcggcagttgagtttggacattcaacaaattacctggggagaacttggtcgagttgttgctacataatccaggctagagagccttctttacgtgtactcgaaaacccagaagtaagatagaagattagattttgaaccctcaagcca
CUST_11304_PI408125288	ID2	DNA-binding protein inhibitor ID-2 OS=Homo sapiens	CAACAACGAATCCACAGGATCTTTTCAGGCGCCGAACTTCTTATTTTTCAACCATTTCAC	Ferret_Seq1	AGGGCAGAGCCAGGCGTCCAGGACGCCGCTGACCACCCTAAACACGGACATCAGCATCCTGTCCTTGCAGGCTTCTGAATTCCCTTCTGAGTTAATGTCAAATGACAGCAAAGCGCTCTGTGGCTGAATCAATGGTGTTCATGACTTTCTTTTTCTTTGCACAACAACAACGAATCCACAGGATCTTTTCAGGCGCCGAACTTCTTATTTTTCAACCATTTCAc
CUST_11306_PI408125288	Itch	E3 ubiquitin-protein ligase Itchy OS=Mus musculus	AAACAAGAACAAACACAAATGGATCAGATGAGCCTGAGGATGCAGGGGCTGGTGAAAATA	Ferret_Seq1	AAGAGACAATAGGAGACTTGTCAGTTTGTCTTGATGGGCTGCAGTTAGATTCTGAAGTTGTTACCAATGGTGAAACTACATGTTCAGAAAGTGCTTCACAGAGTGATGATGGCTCCAGACCCAAGGATGAAACAAGAACAAACACAAATGGATCAGATGAGCCTGAGGATGCAGGGGCTGGTGAAAATAGGAAGGTCAATGGGAATattctca
CUST_11308_PI408125288	NUP205	Nuclear pore complex protein Nup205 OS=Homo sapiens	AACATTTCTTTCACTCCTTAATGCTTTACCATGAGCACCTCCGGAAGGATCTTCCGAGTG	Ferret_Seq1	ACCAATGGGCCCCAGTGTGCCCACTACTGTTTCAGCCTGCTTAAAGTCAATGGTAGTAGTCATGTTGAAAATATTCAGGGAACAGGTGGCAGTCCTGTTTCCTGGGAACATTTCTTTCACTCCTTAATGCTTTACCATGAGCACCTCCGGAAGGATCTTCCGAGTGCAGATAGTGTCCAGTACCGTCACCTCCCTTCACGCGGCATCACCCAGAAGGAGCAGGATGGATTG
CUST_11309_PI408125288	NUP205	Nuclear pore complex protein Nup205 OS=Homo sapiens	GAACATTTCTTTCACTCCTTAATGCTTTACCATGAGCACCTCCGGAAGGATCTTCCGAGT	Ferret_Seq1	ACCAATGGGCCCCAGTGTGCCCACTACTGTTTCAGCCTGCTTAAAGTCAATGGTAGTAGTCATGTTGAAAATATTCAGGGAACAGGTGGCAGTCCTGTTTCCTGGGAACATTTCTTTCACTCCTTAATGCTTTACCATGAGCACCTCCGGAAGGATCTTCCGAGTGCAGATAGTGTCCAGTACCGTCACCTCCCTTCACGCGGCATCACCCAGAAGGAGCAGGATGGATTG
CUST_11310_PI408125288	ARFGAP3	ADP-ribosylation factor GTPase-activating protein 3 OS=Homo sapiens	CCTCTATCATAAAAAAGAAACCAAATCAAGCCAAAAGAGGACTTGGGGCCAAAAAAGGAA	Ferret_Seq1	AACTGACCTGTGGCTGGATAGCTGCGTGGTCCCGCCTTCGACCCCTCCACCGAAAGAGGAAGATTTTTTTGCCTCTCATGTTTCTCCTGAGGTGGACCAGAGCAAGGACCGAGTGTGGAAGGTCTTAATGCACCAACGAAGGCTGGTTTAGAGGTGTCCTCTATCATAAAAAAGAAACCAAATCAAGCCAAAAGAGGACTTGGGGCCAAAAAAGGAAGTTTGGGCGCCCAGAAAGTGGCGAACACATGCTTTAAtg
CUST_11312_PI408125288	PRKACB	cAMP-dependent protein kinase catalytic subunit beta OS=Homo sapiens	GTTATGGAATATGTCCCTGGGGGTGAAATGTTTTCACATCTAAGAAGAATTGGAAGGTTC	Ferret_Seq1	tcagGTACGAGACCTTGGCTGTCACTCAATGTTGGTAAAACATAAAGCCACTGAACAGTATTATGCCATGAAGATCTTAGATAAGCAGAAGGTTGTTAAGCTGAAGCAAATAGAGCACACCTTGAATGAGAAAAGAATATTACAGGCGGTGAATTTTCCTTTTCTTGTTCGACTGGAGTACGCTTTTAAGGATAATTCTAATTTATACATGGTTATGGAATATGTCCCTGGGGGTGAAATGTTTTCACATCTAAGAAGAATTGGAAGGTTCAG
CUST_11315_PI408125288	PBK	Lymphokine-activated killer T-cell-originated protein kinase OS=Homo sapiens	TCCTGTTAATATGGAAGAACTAGATGAAACGTACCAGAAAGTAATTGAACTCTTCTCTGT	Ferret_Seq1	AAGATATATTTGCCTTTGGCCTGACTCTGTGGGAAATGATGACTTTGTCTATTCCACACATTAATCTCCCAGATGATGACGATGAAGATCAAACTTTTGATGAAAGTGACTTTGATGATGAAGCATACTATGCAGCTCTGGGGACGAGGCCTCCTGTTAATATGGAAGAACTAGATGAAACGTACCAGAAAGTAATTGAACTCTTCTCTGTAtg
CUST_11316_PI408125288	GABRP	Gamma-aminobutyric acid receptor subunit pi OS=Homo sapiens	ATTTCAGAGAGTAACATGGCCGCTCCCTCAAGAATAAGACTTTACAGTCTGTACCCCTGA	Ferret_Seq1	AAGTTTAACCTCGAGGTCAGCAGAAGTGACAAGCTCTCCCTGCCAGGCTTTGAGAATCTCACAGCAGGATATAACAAATTTCTCAGGCCCAATTTTGGTGGAGAACCAGTTCAGATAGCACTGACTCTGGACATTGCAAGTATTTCTAGTATTTCAGAGAGTAACATGGCCGCTCCCTCAAGAATAAGACTTTACAGTCTGTACCCCTGACCTAAGTCAAGGACTAc
CUST_11318_PI408125288	Sema6a	Semaphorin-6A OS=Mus musculus	TGAAAAAGTATTCAGAGGACGGTTTAAAGAACAGAAAACCCCAGATTCTGTGTGGACAGC	Ferret_Seq1	tcagCTCTAGACCTTGGCTGTCACTCAACTGCTCTGTCCCTGGAGATTCCTTTTTCTACTTCGATGTTCTGCAGTCCATTACCGACATCATACAAATCAATGGCATCCCCACTGTGGTCGGGGTGTTCACCACACAGCTCAACAGCATTCCTGGGTCTGCCGTGTGTGCATTTAGCATGGATGACATTGAAAAAGTATTCAGAGGACGGTTTAAAGAACAGAAAACCCCAGATTCTGTGTGGACAGc
CUST_11319_PI408125288	Sema6a	Semaphorin-6A OS=Mus musculus	TTGAAAAAGTATTCAGAGGACGGTTTAAAGAACAGAAAACCCCAGATTCTGTGTGGACAG	Ferret_Seq1	tcagCTCTAGACCTTGGCTGTCACTCAACTGCTCTGTCCCTGGAGATTCCTTTTTCTACTTCGATGTTCTGCAGTCCATTACCGACATCATACAAATCAATGGCATCCCCACTGTGGTCGGGGTGTTCACCACACAGCTCAACAGCATTCCTGGGTCTGCCGTGTGTGCATTTAGCATGGATGACATTGAAAAAGTATTCAGAGGACGGTTTAAAGAACAGAAAACCCCAGATTCTGTGTGGACAGc
CUST_1132_PI408125288	Il1rn	Interleukin-1 receptor antagonist protein OS=Mus musculus	AAATACTAAATTGGAAGAGAAGTTAGATGTGGTGCCCATCGAGCCTCATACCGTGTTCCT	Ferret_Seq1	GGAGTGTCGTGTTGCCTCGCTGTGGCTGCAGAATGGACACCTGCAGGTATCCCCTCAGTTACCTGATCTCTTTCCTCCTTTTCCTGTTCCATTCAGAGATAGCCTGCCATCCCTCGGGGAAGAGACCTTGCAGGATGCAAGTCTTCAGAATCTGGGATATTAACCAGAAGACCTTCTACCTGAGGAACAACCAGCTGGTTGCTGGGTACTTGCAAGGATCAAATACTAAATTGGAAGAGAAGTTAGATGTGGTGCCCATCGAGCCTCATACCGTGTTCCTGGGGATCCATGGGGGG
CUST_11320_PI408125288	SEC24C	Protein transport protein Sec24C OS=Homo sapiens	AAGAACGTCTAAGCAATGGGGATATATATTTGCTGGAGAACGGGCTCAACCTCTTCCTGT	Ferret_Seq1	ATTTTGCCCCCTTCCTTTTGTCTAGACAAAGTCTCCCATTGAGAGTGCCACTGAACCACCAGCAGTTCGAGCATCTGAAGAACGTCTAAGCAATGGGGATATATATTTGCTGGAGAACGGGCTCAACCTCTTCCTGTGGGTGGGAGCAAGTGTCCAACAGGGTGTTGTCCAGAGCCTCTTCAGTGTCTCGTCCTTCAGTCAGATCACCAGTGGCTTGGTGAGGGc
CUST_11322_PI408125288	KLK6	Kallikrein-6 OS=Homo sapiens	ATCCGAAAAACCATTCAGGGCAACTAATCCTGACATGTGACATCCAACTCTTGACCTGTG	Ferret_Seq1	AGGGTCCGCTGGTGTGTGGAGACCGTCTCCGAGGCCTTGTGTCATGGGGTAATGTTCCTTGTGGATCCAAGGAGAAGCCAGGGGTCTACACCGACGTCTGCAGATATGTCCGCTGGATCCGAAAAACCATTCAGGGCAACTAATCCTGACATGTGACATCCAACTCTTGACCTGTGGCCCCCACTTGCTGGCTCCACAATATCCCTGCTTCGCAGTGAGTGAc
CUST_11324_PI408125288		HERV-K_5q33.3 provirus ancestral Pol protein OS=Homo sapiens	TATGACCTGTGACAAATTAATAGGTCGAAATAGCAGGTCGATGGGACCCCGTTCCTAGTT	Ferret_Seq1	ACTTTAACAAAAGACAAGCTACAAGCGGCAAGAGAATTAGTCCAAAAACAACTCAAAGCAGGACACATTCAAGAATCCACGTCCCCGTGGAATACTCCCATATTTGTGATAAAAAAGAAAATACAGAAAAAATAAGGCGGATTGTTTACTATGACCTgtgacaaattaataggtcgaaatagcaggtcgatgggaccccgttcctagttggggtcgtcccacgtcatgacagcgttacccaaaaacttagtccgtcctatcataa
CUST_11325_PI408125288		HERV-K_5q33.3 provirus ancestral Pol protein OS=Homo sapiens	TACTATGACCTGTGACAAATTAATAGGTCGAAATAGCAGGTCGATGGGACCCCGTTCCTA	Ferret_Seq1	ACTTTAACAAAAGACAAGCTACAAGCGGCAAGAGAATTAGTCCAAAAACAACTCAAAGCAGGACACATTCAAGAATCCACGTCCCCGTGGAATACTCCCATATTTGTGATAAAAAAGAAAATACAGAAAAAATAAGGCGGATTGTTTACTATGACCTgtgacaaattaataggtcgaaatagcaggtcgatgggaccccgttcctagttggggtcgtcccacgtcatgacagcgttacccaaaaacttagtccgtcctatcataa
CUST_11326_PI408125288	SCAND3	SCAN domain-containing protein 3 OS=Homo sapiens	GACCTACTCTTATGTGAATCTTTGCAAAGTAATGCTACTGGTGAAGAAATTTTCAACTGC	Ferret_Seq1	AAAGGATCTTGCTGCTGACATTGAAGAAGAGCTTGTTTGTAGACTGAAAATTTGTGATGGGTTTTCACTGCAGCTAGATGAATCAGCTGATGTGTCAGGACTGGCTGTGCTGCTTGTGTTTGTTCGTTACAGGTTTAATAAATCTATTGAGGAAGACCTACTCTTATGTGAATCTTTGCAAAGTAATGCTACTGGTGAAGAAATTTTCAActgc
CUST_11328_PI408125288	Tbxas1	Thromboxane-A synthase OS=Mus musculus	GGCCACTTGCCTTTGAGACGTGTCTGTAACTCTCCAAGTTCTCTTCTCAGATTCACCGCC	Ferret_Seq1	AGGTTTGTGGGAAAGCCAGATGGAGCTCAGAAAGCTATACGGACCTCTGTGTGGGACCCCTGGGGAAGGAAATCCAGGTCCCATCAGGGTCATCTCCTCCATCTTCTCCAACGCTAATGCAGTGCTCGCTGTGGATGAACCTCCAGAGAGGCCACTGTTGAGTGGCCACTTGCCTTTGAGACGTGTCTGTAACTCTCCAAGTTCTCTTCTCAGATTCACCGcc
CUST_11330_PI408125288	PLOD2	Procollagen-lysine,2-oxoglutarate 5-dioxygenase 2 OS=Homo sapiens	GGATAATGGCTGCACTCTTTGTGATCTGGATACCATTGACTTATCAACAGTAGATGTCCA	Ferret_Seq1	AATTAAATGGAGCTGTAGATGAAGTTGTTTTGAGATTTGAAAATGGCAAAGCCAGAGCTAAGAATGTATTTTATGAAACCTTACCAGTGGCAATTAATGGAAATGGACCCACCAAGATTCTCCTGAACTATTTTGGAAACTATGTACCAAATGCATGGACGCAGGATAATGGCTGCACTCTTTGTGATCTGGATACCATTGACTTATCAACAGTAGATGTCCA
CUST_11332_PI408125288	PAPOLA	Poly(A) polymerase alpha OS=Homo sapiens	AATGCAATCTTAATTTGCCTGTATGGGACCCAAGGGTTAGTGTATTATTTTTCCCCTAAC	Ferret_Seq1	AAGATTAAGAGTAAAAGATGATAAATATCAAGAGGGCAGAATGAATGAAGAAGGATCACCTTCACAAATGCTGTATGTTTAACAAAATACGTTTAGATGGTAATATCCAATAGTCTTATCAAGTGCTACAATCTTTTTAAACAGGGAATGGCCAAATCCAGTGCTATTGAAACAGCCTGAAGAATGCAATCTTAATTTGCCTGTATGGGACCCAAGGGTTAGTGTATTATTTTTCCCCTaac
CUST_11334_PI408125288	POLR1E	DNA-directed RNA polymerase I subunit RPA49 OS=Homo sapiens	ATCTCTCAACTGTGCAGTCGCTAAAGCTGCGGAGAATATTATTGATGCAAAGGGTGTGAC	Ferret_Seq1	AAGAAGAATGAACAAAGTTGGCAGTGAATCTCTCAACTGTGCAGTCGCTAAAGCTGCGGAGAATATTATTGATGCAAAGGGTGTGACCGCTCTGGTCAATGACGCCATCCATGACGACCTGCAGGATGATTCCCTCTACCTTCCTCCCTGCCACGCTGATGCCGCCAAGCCTGAAGACGTGTATAAGTTTGAAGACCTTCTGTCCACTGCGG
CUST_11336_PI408125288	NCBP2	Nuclear cap-binding protein subunit 2 OS=Homo sapiens	TAGTGGTGAGACCCCATCATGAAAACTCACTCTTTGGCCTGTTGAATTTGCCGTGCATTA	Ferret_Seq1	ACTGGATGACCGGATCAATTCGcacagactagggatgcaggctttaaagagggcaggcaatatggccgtgggcgatctgggggccaggtacgagatgagtatcggcaggactatgatgctgggagaggtaggctatggaaaactggcccaaaaccagtgtagtggtgagaccccatcatgaaaactcactctttggcctgttgaatttgccgtgcattacccaagg
CUST_11338_PI408125288	IGF2R	Cation-independent mannose-6-phosphate receptor OS=Homo sapiens	TCTAGGATATTGTACTCTGGCCGGGGGAGTCCGAACAACTTTCTTTGTAGTTTGTAGACT	Ferret_Seq1	AAGAAAAGCCTGCAGCTGTCCACAGAGGGCTTTATAACCCTGACCTACAAAGGGCCACTTTCCCCCGCCACAGGGACTGCTGATACCTTTATCATCCGCTTCGTTTGCAACGATGATGTTTACCCAGGAAACCCACCATTCCttgcatctaggatattgtactctggccgggggagtccgaacaactttctttgtagtttgtagactgcactggcctgcgtcccttctcctgtcgattgccacgg
CUST_1134_PI408125288	SP100	Nuclear autoantigen Sp-100 OS=Homo sapiens	CAATCCAAGAGAAAATTAATTACCAAGAAAGTGACGAAGAAGAGGTGGACAACAGTCCTC	Ferret_Seq1	TCAGCTACTAGAGCTTGGCTGTCACTCAGTATGATGATTGTCAAGATTCTTGTAGAAACCTGGTCCCTGTACCAAGAGTGGCGTATAATGTTCTCAATGAACTGGAGAAGACATTTGACCTGCCACTTCTGGAAGCATTGTTCAGTGAGGTCAACAGGCAAGAATACCCTAATTTAAATCACATTTACAAGAGCTTCGAATTTGCAATCCAAGAGAAAATTAATTACCAAGAAAGTGACGAAGAAGAGGTGGACAACAGTCCTCATACCCAACTGAGCATTGAACAAGGAACTGGTG
CUST_11340_PI408125288	ALB	Serum albumin OS=Canis familiaris	TGTGATAAGCCTTTGTTGGAAAAATCCCAGTGCCTTGCAGAGGTGGAAAGAGATGAGTTG	Ferret_Seq1	AAAGTACATATGTGAAAATCAGGATTCAATCTCCACTAAACTGAAGGAATGCTGTGATAAGCCTTTGTTGGAAAAATCCCAGTGCCTTGCAGAGGTGGAAAGAGATGAGTTGCCTGGTGACCTGACCCCTTCGCAGTGAGTGACAGGCTAGTAGctgagcgggctggcaaggc
CUST_11343_PI408125288	SVOP	Synaptic vesicle 2-related protein OS=Homo sapiens	TTGTCATCTTCTCCCTCTGCAGCCTCCTGCTGTTCATCTGTGTTGGAAGAAACATGCTCA	Ferret_Seq1	tcagCTACTACCTTGGCTGTCACTCACAAAATGCAGCCTGGCCTGTGAGTACCTGAGTGAGGAGGATTACATGGACCTGCTGTGGACGACCCTCTCTGAGTTCCCAGGTGTCCTTGTGACTCTGTGGATCATCGATCGCCTGGGCCGCAAGAAGACCATGGCCCTGTGCTTTGTCATCTTCTCCCTCTGCAGCCTCCTGCTGTTCATCTGTGTTGGAAGAAACATGCTCAc
CUST_11344_PI408125288	FAM96B	UPF0195 protein FAM96B OS=Homo sapiens	AGAGCATCCACTGACCCTGGAAGAGTTGAACGTAGTGGAGCAAGTCCGGGTTCAGGTGAG	Ferret_Seq1	AGAGCAGGTTCCAGACAGCATCGACGCGCGCGAGATCTTCGATCTGATTCGCTCCATCAATGACCCAGAGCATCCACTGACCCTGGAAGAGTTGAACGTAGTGGAGCAAGTCCGGGTTCAGGTGAGCGACCCCGAGAGTACGGTGGCTGTGGCCTTCACACCCACCATTCCACACTGCAGCATGGCCACTCTTATCGGCCTGTCCATc
CUST_11346_PI408125288	nop12	Nucleolar protein 12 OS=Schizosaccharomyces pombe	ATCTGCAGTTGAGGAACACTTTTTGGATTGTGGGAGTATTGTGGCAGTAAGGATTGTGAG	Ferret_Seq1	AAAAGAATGAGAGAACTGTGTTTGTTGGGAATTTGCCTGTCACATGTAACAAGAAGAAGCTGAAGTCATTTTTCAGAGAATATGGACAAATAGAATCTGTACGATTTCGTTCTCTGAGAGACAAGAGATCAGTATTTGTGGGGAATCTCCCATACAAAATTGAAGAATCTGCAGTTGAGGAACACTTTTTGGATTGTGGGAGTATTGTGGCAGTAAGGATTgtgag
CUST_11348_PI408125288	SAA1	Serum amyloid A protein OS=Homo sapiens	TCATCAGTGATGCCAGAGAGCATTCTCAGAGAGTCACAGACCTTTTCAAGTATGGAGACA	Ferret_Seq1	ATTGGGACATGTACAGAGCCTATTCTGACATGAGAGAAGCCAATTACAAAAATTCGGACAAATACTTCCATGTCCGCGGGAACTATGATGCTGCACAAAGGGGCCCTGGGGTGCCTGGCTGCTAAAGTCATCAGTGATGCCAGAGAGCATTCTCAGAGAGTCACAGACCTTTTCAAGTATGGAGACAGCGGCCACGGAGTGGAGGATTCGAAGG
CUST_11349_PI408125288	SAA1	Serum amyloid A protein OS=Homo sapiens	AGTCATCAGTGATGCCAGAGAGCATTCTCAGAGAGTCACAGACCTTTTCAAGTATGGAGA	Ferret_Seq1	ATTGGGACATGTACAGAGCCTATTCTGACATGAGAGAAGCCAATTACAAAAATTCGGACAAATACTTCCATGTCCGCGGGAACTATGATGCTGCACAAAGGGGCCCTGGGGTGCCTGGCTGCTAAAGTCATCAGTGATGCCAGAGAGCATTCTCAGAGAGTCACAGACCTTTTCAAGTATGGAGACAGCGGCCACGGAGTGGAGGATTCGAAGG
CUST_1135_PI408125288	Pfn2	Profilin-2 OS=Rattus norvegicus	TTAACAAGAAAGCATATGAACTCGCTTTATACCTGAGGAGGTCTGATGTGTAAGCAGCCT	Ferret_Seq1	AAAGAGTCAAGGTGGGGAGCCAACATACAACGTTGCTGTCGGCAGAGCTGGTAGAGTCTTGGTCTTTGTAATGGGAAAAGAAGGGGTCCATGGAGGCGGATTGAATAAGAAGGCATACTCAATGGCAAAATACTTGAGAGACTCTGGGTTCTAGCTGCTAGGCAGACTGTTAAGTATTAGGGGAAAATTGCTCTTAAACTTTCCTAGCTGTAAGCTTGAGTCTTAATTCTGGAAATTTTATTAGCAATGCAGGGTGATGGGGTATGAACCTGTGTCTCCTTTGTATCCCTCTGTTGGTGGGGAAAGGTGTCTTTCTTTCTGCCCTCCCCCCCTTAAATAATTCTGTTCACTTTTGTTTTGTTTCCCTGTGTACTCCAGCATTGGTTATAGTCATGGGAA…
CUST_11350_PI408125288	GRB10	Growth factor receptor-bound protein 10 OS=Homo sapiens	ACTGGAGAGTTTGTACCCATCCTGTAGCATGCAGTCGGAGACAGCGCCTCTGCTCCAGAA	Ferret_Seq1	AATGACGTAGACCTGGAAGCCCTGGTGAACGATGTGAACGCGTCACTGGAGAGTTTGTACCCATCCTGTAGCATGCAGTCGGAGACAGCGCCTCTGCTCCAGAACGGCCAGCACTCCCGCAGCCAGCCGCCGCCCTCAGGAACAAGGTCCCTGCAGACGCCACGTTCCCAGCCTATGCACATCCTCGCCGTCAGACGCCTGCAGGAAGAAGAcc
CUST_11352_PI408125288	KDR	Vascular endothelial growth factor receptor 2 OS=Homo sapiens	ATCTGTTACAAGCTAATGCTCAGCAGGTTTGTGACCTCCATCCAAGAAGTGTGTCCAAGA	Ferret_Seq1	AAGGAAGAAGGAGATAGTTAATGACATTAGTGTTTTGGTCTTCTAGATACCAGACCATGCTTGACTGCTGGCACGGAGAGCCCAATCAGAGACCCACGTTTTCTGAGCTGGTGGAACACTTGGGAAATCTGTTACAAGCTAATGCTCAGCAGGTTTGTGACCTCCATCCAAGAAGTGTGTCCAAGAGCTTCTCTCCTCCCTAGATGTTCTCATGGCCAcc
CUST_11355_PI408125288	Ipo9	Importin-9 OS=Mus musculus	TGACCACAGTAGTACGGAATACAAAGCCTCCCCTTTCCCAGCTACTCATCTGCCAAGCTT	Ferret_Seq1	tcagCTACTAGACCTTGGCTGACACTCAATTGAAGCCTGCCAGGGCCCAATGCAGATGAGGCTGATTCCCACTCTTGTGAGCATAATGCAGGCCCCACCAGACAAGATCCCTGCAGGGCTGTGTGCGACGGCCATTGATATCCTGACCACAGTAGTACGGAATACAAAGCCTCCCCTTTCCCAGCTACTCATCTGCCAAGCTTTCCCTGCTGTGGCACAGTGCACCCTTCACAc
CUST_11356_PI408125288	MS4A1	B-lymphocyte antigen CD20 OS=Homo sapiens	TGGAAATAAAACTTTCAAGAATTTCCCCACGGACAGGAACCTTCACCAATAGAAAATGAC	Ferret_Seq1	AGAGAATGAATGGAAAAACCCTGTGCTCCAAACCTAAATCTGATGTAGTTGTCCTGTTAGCTGCTGAAGAAAAAAAAGACAGCCAATTGAAACAACAGAAGACATGGTGGAGCTGACCGAAGTATCTTCCCAGCCAAAGAATGAAGAAGAGATTGAAATTATTCCTGTCCAAGAAGAAGAAGAGGAAATGGAAATAAAACTTTCAAGAATTTCCCCACGGACAGGAACCTTCACCAATAGAAAATGAc
CUST_11357_PI408125288	MS4A1	B-lymphocyte antigen CD20 OS=Homo sapiens	ATGGAAATAAAACTTTCAAGAATTTCCCCACGGACAGGAACCTTCACCAATAGAAAATGA	Ferret_Seq1	AGAGAATGAATGGAAAAACCCTGTGCTCCAAACCTAAATCTGATGTAGTTGTCCTGTTAGCTGCTGAAGAAAAAAAAGACAGCCAATTGAAACAACAGAAGACATGGTGGAGCTGACCGAAGTATCTTCCCAGCCAAAGAATGAAGAAGAGATTGAAATTATTCCTGTCCAAGAAGAAGAAGAGGAAATGGAAATAAAACTTTCAAGAATTTCCCCACGGACAGGAACCTTCACCAATAGAAAATGAc
CUST_11358_PI408125288	Tbck	TBC domain-containing protein kinase-like protein OS=Mus musculus	ATATTTCTAGGGGAAAGCATGGGAAACCACCTATCCTTAAGCATATTTCTTTCCTTCTAG	Ferret_Seq1	AGACCTAGGACGTGGAAATGTTTCCCCTGAAGGATGCTGAAATGGGTGCCTTTACTTTTTTTGCCTCGGCTCTGCCACACGATGTTTGTGGAAGCAATGGGCTTCCTCTCACACCAAATTCCATCAAAATTTTAGGGCGATTTCAAATCCTTAAGACCATCACCCATCCCAGACTTTGCCAATATGTGGATATTTCTAGGGGAAAGCATGGGAAACCACCTATCCTTAAGCATATTTCTTTCCTTctag
CUST_1136_PI408125288	Pfn2	Profilin-2 OS=Rattus norvegicus	TGGGAAAGGAAGGTGTCCACGGAGGCACACTTAACAAGAAAGCATATGAACTCGCTTTAT	Ferret_Seq1	AAAGAGTCAAGGTGGGGAGCCAACATACAACGTTGCTGTCGGCAGAGCTGGTAGAGTCTTGGTCTTTGTAATGGGAAAAGAAGGGGTCCATGGAGGCGGATTGAATAAGAAGGCATACTCAATGGCAAAATACTTGAGAGACTCTGGGTTCTAGCTGCTAGGCAGACTGTTAAGTATTAGGGGAAAATTGCTCTTAAACTTTCCTAGCTGTAAGCTTGAGTCTTAATTCTGGAAATTTTATTAGCAATGCAGGGTGATGGGGTATGAACCTGTGTCTCCTTTGTATCCCTCTGTTGGTGGGGAAAGGTGTCTTTCTTTCTGCCCTCCCCCCCTTAAATAATTCTGTTCACTTTTGTTTTGTTTCCCTGTGTACTCCAGCATTGGTTATAGTCATGGGAA…
CUST_11360_PI408125288	Stat3	Signal transducer and activator of transcription 3 OS=Rattus norvegicus	AGGAATCACATGCGACTTTGGTGTTTCATATCTCCGTGGGTGAGATTGACCAGCAATACA	Ferret_Seq1	ATAGCAGCTCGATACACGGTACCTGGAGCAGCTTCATCAGCTGTATAGCGACAGCTTCCCGATGGAGCttgcggcagtttctggcctgcttggaatcgtagagtacaggtacttgggtcattagtgcggccagcaaggaatcacatgcgactttggtgtttcatatctccgtgggtgagattgaccagcaatacagccgtttcctgcg
CUST_11362_PI408125288	Mrpl20	39S ribosomal protein L20, mitochondrial OS=Mus musculus	TTTTAAATCTTTGGCTGCTTTGGCCAAAACAAGGCGACAAGAAGGATTTGCTGCTGCCCT	Ferret_Seq1	AAAGAGGAGCATGCGGACGCTCTGGATTAATCGAATTACAGCTGCCTCCCAGGAACATGGCCTGAAGTACCCAGCATTCATTGTCAATTTAATTAAGTGCCAGGTGGAGCTCAACAGGAAAGTACTTGCGGATCTAGCCATCTATGAACCAAAGACTTTTAAATCTTTGGCTGCTTTGGCCAAAACAAGGCGACAAGAAGGATTTGCTGCTGCCCTGGGGGATGGGAAAg
CUST_11365_PI408125288	SLC40A1	Solute carrier family 40 member 1 OS=Homo sapiens	TAGAGGAAGCTGAATTAAAACAGCTGAATTTACAGAAAGAAACTGAGCCAAAATACCCTG	Ferret_Seq1	AATCCTGGCCCCCATGGCTGTTGGCCAGATTATGACGTTTGGCTCTGCAGTCATTGGCTGTGGCTTCATTTCGGGGTGGAATTTGGTGTCCATGTGTGTGGAGTACTTTCTGCTCTGGAAGGTTTATCAGAAAACACCTGCTCTAGCTGTGAAAGCTGCACTTAAAGTAGAGGAAGCTGAATTAAAACAGCTGAATTTACAGAAAGAAACTGAGCCAAAATACCCTgg
CUST_11367_PI408125288	ALPK3	Alpha-protein kinase 3 OS=Homo sapiens	GACTCGGAGGCTGGTCAGAAGTGCTGTACCTTCCAGCACTGGGTATACCAGAAGACGAGT	Ferret_Seq1	ATGTGTGGCCGTGCTGTCTTGCCTTCCAGGATAATTCCTATCTTCCTCATCTATCGCCCTGACAACAACATCCCGTACGCAACCGTGGAGGAGGAGCTGATCGGCGAGTTCGTGAAGTATTCCATCCGGGATGGGAAGGAGATCAACTTCTTGAGGAGGGACTCGGAGGCTGGTCAGAAGTGCTGTACCTTCCAGCACTGGGTATACCAGAAGACGAGTGGctg
CUST_11368_PI408125288	Gtf2i	General transcription factor II-I OS=Mus musculus	ACCTAAACAGAAAGTTGAAAATCTACTTTAATGAAAATGACGGCGAGGTCTCTTGGGTCC	Ferret_Seq1	AAAAACACTAAAGCCTTGCAGTCGCCGAAAAGACCACggtagtccctgggagcaattcaaaagttcctgaaatttgagggtcactgtaggaaggcccctaataaccaacaaacccgtctaaacctccgacggtttacgaacccctacccagactaatggttctaatgttcccttcaagcctcgagggaagagagttttcctttgaggccttggaatgcctaaaatcacggacctaaacagaaagttgaaaatctactttaatgaaaatgacggcgaggtctcttgggtcc
CUST_11369_PI408125288	Gtf2i	General transcription factor II-I OS=Mus musculus	GACCTAAACAGAAAGTTGAAAATCTACTTTAATGAAAATGACGGCGAGGTCTCTTGGGTC	Ferret_Seq1	AAAAACACTAAAGCCTTGCAGTCGCCGAAAAGACCACggtagtccctgggagcaattcaaaagttcctgaaatttgagggtcactgtaggaaggcccctaataaccaacaaacccgtctaaacctccgacggtttacgaacccctacccagactaatggttctaatgttcccttcaagcctcgagggaagagagttttcctttgaggccttggaatgcctaaaatcacggacctaaacagaaagttgaaaatctactttaatgaaaatgacggcgaggtctcttgggtcc
CUST_1137_PI408125288	KIAA1012	Protein TRS85 homolog OS=Homo sapiens	CAGTCCGAGGGAGACAGGATTTAGAAATTCAAGGTCCTCGACTTAACAATACGAAAGAAG	Ferret_Seq1	TTTTGTCATTGCTGTGGAAGTTTCAACGCAAAGATAGTAGTGGAAAGGATAATGAAGAAGTTAAAGAACTAGTAACAGGTGAACCTGTAATGATTGGAACTGAAGTTATTTCAGAATTTTTAATTAATAGTGAAGAATCTAAAGTGGCAAGACTAAAGCTCTTTCCCCATCACATAGGGGAGCTGCATATTCGGGGAGTTGTTTATAATCTTGGCACCATTCAGGGCTGCATGACAGTAGATGGCATTGGTGCTCTTCCTGGATGTCACACAGGAAAACATTCGTTGAGTATGTCAGTCCGAGGGAGACAGGATTTAGAAATTCAAGGTCCTCGACTTAACAATACGAAAGAAG
CUST_11371_PI408125288	C43H8.1	Protein archease-like OS=Caenorhabditis elegans	GTTACATGCATGGGGAGATACTCTGGAGGAAGCATTTGAACAATGTGCAATGGCCATGTT	Ferret_Seq1	ATGAAAATGATAGTTTAAAAGAACCCACTTTCTGTGCCATTAGATTGATTGAGGCCTTTGGATTTGTACTTATCATGCTGATTTTATTTTGACCTTGCTGTCAAGTTTTCTCTCTTGCTGTAGATTTTATTACACAGGGCATGAATGTGTTTCTTTAGGTTACATGCATGGGGAGATACTCTGGAGGAAGCATTTGAACAATGTGCAATGGCCATGTTCGGTTAc
CUST_11372_PI408125288	SAPS3	Serine/threonine-protein phosphatase 6 regulatory subunit 3 OS=Homo sapiens	TGTAAAGCTCAGAACCGCAAACCTTAGTAGAGTTTCTGTTAAAAGCAGAATGTCTCGAAG	Ferret_Seq1	AAGGTGGAAACCTGATTGCCCTCTAGagaccagggacactacaactttttctccgtaaaggacccagaccagtaacatgttttaggaaattttgatcttcattcatcatcccactatacgacacacttctagaaagagaaagaatgttaacactagaaggaattaatggatgaaggaagagtgttttacaggtaattgtaaagctcagaaccgcaaaccttagtagagtttctgttaaaagcagaatgtctcgaag
CUST_11374_PI408125288	ATP8B2	Probable phospholipid-transporting ATPase ID OS=Homo sapiens	ATCCCAAGTTCTACCTCGGTAGCCTGGGGAGACCATCAGTAGGCTCGCCAAGTTTGATGG	Ferret_Seq1	AATCAAGCTGGAAAATAATCAGTTTGTGGCGGCGGATCTCCTCCTCCTTTCCAGCAGTAGAGCCCCACGGCCTGTgcttacatagagacagcagaactcgatggggagacccaacatgaaaagtgcggtctaggcgatcccaagttctacctcggtagcctggggagaccatcagtaggctcgccaagtttgatggggaggtggtatgcgaggccgcccaanacaagctgg
CUST_11376_PI408125288	ZMYM4	Zinc finger MYM-type protein 4 OS=Homo sapiens	ATCTTTTCTTCCAGTCTCAAGACAGGCACTGAGCTTTGTTTCCAGTCAGAACTGTCAGTC	Ferret_Seq1	ATGCCATCTCCACACCCACTGGAACCTCATCATCTTCATTTCGTTTCCTTTTGCCAACAGTTAGTTTATCTTGAGATGGGAAATAATAATCAATATTAGAAGAATCTTTTCTTCCAGTCTCAAGACAGGCACTGAGCTTTGTTTCCAGTCAGAACTGTCAGTCCCTTCTCCTCCCATGAGCACTGACTGAGCACCTACGGAGGCCCTAGACAGTGTTTTAAGTActg
CUST_11378_PI408125288	CNTFR	Ciliary neurotrophic factor receptor alpha OS=Homo sapiens	AGTACGAGCGCCTAGGTTCAGATGTGACTCTGCCATGTGGGACAGCAAACTGGGATGCAG	Ferret_Seq1	AACATTGATGTGCTCAGTTTGCAGCCAGTGGTGAAGAGATGGCTGCTCCTGTCCCGTGGGCCTGCTGTGCTGTGCTCGCTGCCACTGCCGTCGTCTACGCACAGAGACACAGTCCTCAGGAAGTACCCCACGTGCAGTACGAGCGCCTAGGTTCAGATGTGACTCTGCCATGTGGGACAGCAAACTGGGATGCAG
CUST_1138_PI408125288	KIAA1012	Protein TRS85 homolog OS=Homo sapiens	TCAGTCCGAGGGAGACAGGATTTAGAAATTCAAGGTCCTCGACTTAACAATACGAAAGAA	Ferret_Seq1	TTTTGTCATTGCTGTGGAAGTTTCAACGCAAAGATAGTAGTGGAAAGGATAATGAAGAAGTTAAAGAACTAGTAACAGGTGAACCTGTAATGATTGGAACTGAAGTTATTTCAGAATTTTTAATTAATAGTGAAGAATCTAAAGTGGCAAGACTAAAGCTCTTTCCCCATCACATAGGGGAGCTGCATATTCGGGGAGTTGTTTATAATCTTGGCACCATTCAGGGCTGCATGACAGTAGATGGCATTGGTGCTCTTCCTGGATGTCACACAGGAAAACATTCGTTGAGTATGTCAGTCCGAGGGAGACAGGATTTAGAAATTCAAGGTCCTCGACTTAACAATACGAAAGAAG
CUST_11382_PI408125288	Nrd1	Nardilysin OS=Rattus norvegicus	AAATATGTGTGAAAACATGCAGCTGTACCCACTACAGGACTTTCTCACTGGAGATCAGTC	Ferret_Seq1	AGTTATGAACATTTCTATGAGGTTGCTCATACTGTCTTTCAGTATTTGAAAATGCTGCAGAAGCTAGGCCCAGAAAAAAGAATTTTTGAAGAGATTCAGAAAATTGAGGATAATGAATTTCATTACCAAGAACAGACAGATCCAGTTGAGTATGTGGAAAATATGTGTGAAAACATGCAGCTGTACCCACTACAGGACTTTCTCACTGGAGATCAGtc
CUST_11384_PI408125288	NIP30	NEFA-interacting nuclear protein NIP30 OS=Homo sapiens	TGTGAAACATAAGAGCTCAGAGAGTGGCAACAGTGTGAAAAGACTGAAATCGGACCCTGA	Ferret_Seq1	AAGAAGAACTGAAAGAACTAAAGGAATACAGAAGTAATCTCAACAAAGTTGGAATTTCTCCAGAAAACAAGAAGGAGGTGGAGAAGAAAGTGGCTGTGAAACCCATAGAAACCAAGAACAAGTTCTCCCAGGCCAAGCTGTTGGCAGGAGCTGTGAAACATAAGAGCTCAGAGAGTGGCAACAGTGTGAAAAGACTGAAATCGGACCCTGACCCAGATGACAAGAGTCAAGAAGCCCCGTcc
CUST_11385_PI408125288	NIP30	NEFA-interacting nuclear protein NIP30 OS=Homo sapiens	TGGCAGGAGCTGTGAAACATAAGAGCTCAGAGAGTGGCAACAGTGTGAAAAGACTGAAAT	Ferret_Seq1	AAGAAGAACTGAAAGAACTAAAGGAATACAGAAGTAATCTCAACAAAGTTGGAATTTCTCCAGAAAACAAGAAGGAGGTGGAGAAGAAAGTGGCTGTGAAACCCATAGAAACCAAGAACAAGTTCTCCCAGGCCAAGCTGTTGGCAGGAGCTGTGAAACATAAGAGCTCAGAGAGTGGCAACAGTGTGAAAAGACTGAAATCGGACCCTGACCCAGATGACAAGAGTCAAGAAGCCCCGTcc
CUST_11386_PI408125288	RFC4	Replication factor C subunit 4 OS=Homo sapiens	TCTGAGTTAACTGCTGCATCACTGTCGCACAGAGGCTGATCAATTGTAGATGTTCATCAG	Ferret_Seq1	AATCCTAGGTAGGGTTAAACCCCCAGTAAAATTGCCAATattgcacatgtcttaatgaagtttgaatgttaaataaattgtatattcactttaaaggtgctttggtcatttttatttttatcagatcatacttaaaaactgaaatcttacaaaatgatcacttcagcaattctgagttaactgctgcatcactgtcgcacagaggctgatcaattgtagatgttcatcag
CUST_11388_PI408125288	Slc44a1	Choline transporter-like protein 1 OS=Mus musculus	TCTGATGGTGATAATCAGGTATATTTCAAGAGTACTTGTGTGGATCTTAACGATTCTGGT	Ferret_Seq1	ATGAACATTTCCTGCTATGCCAAGTTTGCAGAGGCCCTGATCACCTTTGTCAGTGACAATAGTGTCTTACACAGGCTGATTAGTGGAGTAAATGACCAGCAAAGAAATTATATTGGGACTTTGCTTGTTATCACTAGTTCTATCCATGATTCTGATGGTGATAATCAGGTATATTTCAAGAGTACTTGTGTGGATCTTAACGATTCTGGTCA
[truncated: 41,889 more rows]
